# Supplementary material for: Novel A-π-D-A organic dyes for better photovoltaic performance
Source: RSC Adv. 2024 Sep 16;14(40):29229–41. doi: 10.1039/d4ra05341a (PMC11403392; doi:10.1039/d4ra05341a)
Supplement: RA-014-D4RA05341A-s002 [file RA-014-D4RA05341A-s002.cif]

# Supplementary Information (SI) for RSC Advances.
# This journal is © The Royal Society of Chemistry 2024

####################################################################### 
# 
# This file contains crystal structure data downloaded from the 
# Cambridge Structural Database (CSD) hosted by the Cambridge 
# Crystallographic Data Centre (CCDC).
# 
# Full information about CCDC data access policies and citation 
# guidelines are available at http://www.ccdc.cam.ac.uk/access/V1 
# 
# Audit and citation data items may have been added by the CCDC. 
# Please retain this information to preserve the provenance of 
# this file and to allow appropriate attribution of the data. 
# 
#######################################################################

data_InT2CY_030723_0m_sx
_database_code_depnum_ccdc_archive 'CCDC 2290331'
loop_
_audit_author_name
_audit_author_address
'Kevin George'
;VIT VELLORE
India
;
_audit_update_record             
;
2023-08-23 deposited with the CCDC.	2024-09-02 downloaded from the CCDC.
;
_audit_creation_date             2023-08-23
_audit_creation_method           
;
Olex2 1.5
(compiled 2023.03.06 svn.rbb2c1857 for OlexSys, GUI svn.r6748)
;
_chemical_formula_moiety         '0.5(C25 H21 N3 O4 S)'
_chemical_formula_sum            'C25 N3 O4 S1 H21'
_chemical_formula_weight         459.529
loop_
_atom_type_symbol
_atom_type_scat_dispersion_real
_atom_type_scat_dispersion_imag
_atom_type_scat_Cromer_Mann_a1
_atom_type_scat_Cromer_Mann_a2
_atom_type_scat_Cromer_Mann_a3
_atom_type_scat_Cromer_Mann_a4
_atom_type_scat_Cromer_Mann_b1
_atom_type_scat_Cromer_Mann_b2
_atom_type_scat_Cromer_Mann_b3
_atom_type_scat_Cromer_Mann_b4
_atom_type_scat_Cromer_Mann_c
_atom_type_scat_source
_atom_type_scat_dispersion_source
C 0.00347 0.00161 2.31000 1.02000 1.58860 0.86500 20.84390 10.20750 0.56870
51.65120 0.21560 'International Tables Volume C Table 6.1.1.4 (pp. 500-502)'
'Henke, Gullikson and Davis, At. Data and Nucl. Data Tables, 1993, 54, 2'
H 0.00000 0.00000 0.49300 0.32291 0.14019 0.04081 10.51090 26.12570 3.14236
57.79970 0.00304 'International Tables Volume C Table 6.1.1.4 (pp. 500-502)'
'Henke, Gullikson and Davis, At. Data and Nucl. Data Tables, 1993, 54, 2'
N 0.00653 0.00323 12.21260 3.13220 2.01250 1.16630 0.00570 9.89330 28.99750
0.58260 -11.52900 'International Tables Volume C Table 6.1.1.4 (pp. 500-502)'
'Henke, Gullikson and Davis, At. Data and Nucl. Data Tables, 1993, 54, 2'
O 0.01158 0.00611 3.04850 2.28680 1.54630 0.86700 13.27710 5.70110 0.32390
32.90890 0.25080 'International Tables Volume C Table 6.1.1.4 (pp. 500-502)'
'Henke, Gullikson and Davis, At. Data and Nucl. Data Tables, 1993, 54, 2'
S 0.12424 0.12443 6.90530 5.20340 1.43790 1.58630 1.46790 22.21510 0.25360
56.17200 0.86690 'International Tables Volume C Table 6.1.1.4 (pp. 500-502)'
'Henke, Gullikson and Davis, At. Data and Nucl. Data Tables, 1993, 54, 2'

_space_group_crystal_system      triclinic
_space_group_IT_number           2
_space_group_name_H-M_alt        'P -1'
_space_group_name_Hall           '-P 1'
loop_
_space_group_symop_id
_space_group_symop_operation_xyz
1 x,y,z
2 -x,-y,-z

_symmetry_Int_Tables_number      2
_cell_length_a                   10.4665(7)
_cell_length_b                   10.8561(8)
_cell_length_c                   16.2199(11)
_cell_angle_alpha                86.643(3)
_cell_angle_beta                 76.578(2)
_cell_angle_gamma                61.751(2)
_cell_volume                     1576.31(19)
_cell_formula_units_Z            4
_cell_measurement_reflns_used    6323
_cell_measurement_temperature    300.00
_cell_measurement_theta_max      19.55
_cell_measurement_theta_min      2.26
_exptl_absorpt_coefficient_mu    0.259
_exptl_absorpt_correction_T_max  0.7452
_exptl_absorpt_correction_T_min  0.6895
_exptl_absorpt_correction_type   none
_exptl_absorpt_process_details   
;
SADABS-2016/2 (Bruker,2016/2) was used for absorption correction.
wR2(int) was 0.1237 before and 0.0631 after correction.
The Ratio of minimum to maximum transmission is 0.9253.
The \l/2 correction factor is Not present.
;
_exptl_crystal_colour            orange
_exptl_crystal_colour_primary    orange
_exptl_crystal_density_diffrn    1.936
_exptl_crystal_description       block
_exptl_crystal_F_000             961.107
_exptl_crystal_size_max          0.234
_exptl_crystal_size_mid          0.179
_exptl_crystal_size_min          0.087
_diffrn_reflns_av_R_equivalents  0.0660
_diffrn_reflns_av_unetI/netI     0.0500
_diffrn_reflns_Laue_measured_fraction_full 0.9905
_diffrn_reflns_Laue_measured_fraction_max 0.9905
_diffrn_reflns_limit_h_max       12
_diffrn_reflns_limit_h_min       -12
_diffrn_reflns_limit_k_max       12
_diffrn_reflns_limit_k_min       -12
_diffrn_reflns_limit_l_max       19
_diffrn_reflns_limit_l_min       -19
_diffrn_reflns_number            38218
_diffrn_reflns_point_group_measured_fraction_full 0.9905
_diffrn_reflns_point_group_measured_fraction_max 0.9905
_diffrn_reflns_theta_full        25.0590
_diffrn_reflns_theta_max         25.06
_diffrn_reflns_theta_min         2.27
_diffrn_ambient_temperature      300.00
_diffrn_measured_fraction_theta_full 0.9905
_diffrn_measured_fraction_theta_max 0.9905
_diffrn_measurement_device_type  'Bruker APEX-II CCD'
_diffrn_measurement_method       '\f and \w scans'
_diffrn_radiation_type           'Mo K\a'
_diffrn_radiation_wavelength     0.71073
_diffrn_source_current           0.0
_diffrn_source_power             0.0
_diffrn_source_voltage           0.0
_diffrn_standards_number         0
_reflns_Friedel_coverage         0.0
_reflns_limit_h_max              12
_reflns_limit_h_min              -11
_reflns_limit_k_max              12
_reflns_limit_k_min              -12
_reflns_limit_l_max              19
_reflns_limit_l_min              0
_reflns_number_gt                2987
_reflns_number_total             5531
_reflns_threshold_expression     I>=2u(I)
_computing_cell_refinement       'SAINT V8.40B (?, 2016)'
_computing_data_reduction        'SAINT V8.40B (?, 2016)'
_computing_molecular_graphics    'Olex2 1.5 (Dolomanov et al., 2009)'
_computing_publication_material  'Olex2 1.5 (Dolomanov et al., 2009)'
_computing_structure_refinement  'olex2.refine 1.5 (Bourhis et al., 2015)'
_computing_structure_solution    'XS  (Sheldrick, 2008)'
_refine_diff_density_max         0.4097
_refine_diff_density_min         -0.4604
_refine_diff_density_rms         0.0828
_refine_ls_d_res_high            0.8390
_refine_ls_d_res_low             8.9674
_refine_ls_goodness_of_fit_ref   1.2725
_refine_ls_hydrogen_treatment    constr
_refine_ls_matrix_type           full
_refine_ls_number_constraints    36
_refine_ls_number_parameters     299
_refine_ls_number_reflns         5531
_refine_ls_number_restraints     0
_refine_ls_R_factor_all          0.1416
_refine_ls_R_factor_gt           0.0906
_refine_ls_restrained_S_all      1.2725
_refine_ls_shift/su_max          0.0008
_refine_ls_shift/su_mean         0.0001
_refine_ls_structure_factor_coef Fsqd
_refine_ls_weighting_details     
'w=1/[\s^2^(Fo^2^)+(0.2P)^2^] where P=(Fo^2^+2Fc^2^)/3'
_refine_ls_weighting_scheme      calc
_refine_ls_wR_factor_gt          0.3076
_refine_ls_wR_factor_ref         0.3750
_olex2_refinement_description    
;
1. Fixed Uiso
 At 1.2 times of:
  All C(H) groups, All C(H,H) groups
 At 1.5 times of:
  All C(H,H,H) groups, All O(H) groups
2. Others
 Fixed Sof: H4(11.982095)
 Fixed U11: O7(3.752792)
 Fixed U13: O7(10.058409)
 Fixed U22: C19(3.655715)
 Fixed U23: C19(-3.30183)
 Fixed U33: C19(3.468373) O7(33.350857)
 Fixed Uiso: H19a(3.956264) H19b(3.956264) H19c(3.956264)
3.a Secondary CH2 refined with riding coordinates:
 C11(H11a,H11b), C18(H18a,H18b), C1b(H1ba,H1bb), C1e(H1ea,H1eb)
3.b Aromatic/amide H refined with riding coordinates:
 C8(H8), C10(H10), C27(H27), C4(H4), C22(H22), C3(H3), C23(H23), C14(H14)
3.c Tetrahedral OH refined with everything fixed:
 O(H)
3.d Tetrahedral OH refined is dependent atom of rigid group:
 O5(H5)
3.e Idealised Me refined as rotating group:
 C(Ha,Hb,Hc)
;
_atom_sites_solution_primary     direct
loop_
_atom_site_label
_atom_site_type_symbol
_atom_site_fract_x
_atom_site_fract_y
_atom_site_fract_z
_atom_site_U_iso_or_equiv
_atom_site_adp_type
_atom_site_occupancy
_atom_site_refinement_flags_posn
S2 S 0.53878(14) 0.19202(13) 0.42141(8) 0.0711(5) Uani 1.000000 .
O4 O 1.1315(4) 0.0608(4) 0.3104(3) 0.0938(12) Uani 1.000000 .
C1 C 0.2925(5) 0.2129(4) 0.5434(3) 0.0607(12) Uani 1.000000 .
N2 N -0.1557(5) 0.3234(4) 0.5960(3) 0.0682(11) Uani 1.000000 .
C20 C 0.0540(5) 0.3074(4) 0.5083(3) 0.0607(12) Uani 1.000000 .
C27 C 0.2269(6) 0.1902(5) 0.6256(3) 0.0678(13) Uani 1.000000 .
C4 C -0.0520(6) 0.4156(5) 0.3808(3) 0.0664(13) Uani 1.000000 .
C5 C 0.4496(5) 0.1756(5) 0.5224(3) 0.0607(12) Uani 1.000000 .
C22 C 0.5497(6) 0.1225(5) 0.5737(3) 0.0721(14) Uani 1.000000 .
C6 C -0.0074(5) 0.2808(5) 0.5907(3) 0.0605(12) Uani 1.000000 .
O1 O 0.0184(5) 0.4964(5) 0.2194(2) 0.0999(12) Uani 1.000000 .
C3 C 0.8440(6) 0.1129(5) 0.3946(3) 0.0676(13) Uani 1.000000 .
C7 C -0.1536(6) 0.4741(5) 0.3331(3) 0.0693(13) Uani 1.000000 .
C8 C 0.2048(5) 0.2708(4) 0.4855(3) 0.0581(11) Uani 1.000000 .
C9 C -0.0684(6) 0.3684(5) 0.4654(3) 0.0634(12) Uani 1.000000 .
C10 C 0.0807(6) 0.2234(5) 0.6494(3) 0.0675(13) Uani 1.000000 .
O O 1.0646(5) 0.0980(5) 0.1877(3) 0.1121(14) Uani 1.000000 .
O5 O -0.2224(5) 0.5980(5) 0.2125(3) 0.1064(13) Uani 1.000000 .
C11 C -0.2573(6) 0.3127(6) 0.6737(3) 0.0836(16) Uani 1.000000 .
C23 C 0.6944(6) 0.0986(5) 0.5335(4) 0.0752(14) Uani 1.000000 .
C12 C 0.8824(6) 0.1231(5) 0.3093(4) 0.0728(14) Uani 1.000000 .
C21 C 0.7083(6) 0.1323(5) 0.4487(4) 0.0687(13) Uani 1.000000 .
C13 C 1.0362(7) 0.0933(6) 0.2686(4) 0.0850(16) Uani 1.000000 .
C14 C -0.1909(6) 0.3767(5) 0.5227(3) 0.0682(13) Uani 1.000000 .
C15 C -0.3037(7) 0.4963(5) 0.3639(4) 0.0737(14) Uani 1.000000 .
C16 C 0.7789(7) 0.1582(7) 0.2569(4) 0.0919(17) Uani 1.000000 .
C17 C -0.1194(7) 0.5258(6) 0.2492(4) 0.0819(15) Uani 1.000000 .
N1 N -0.4218(6) 0.5105(6) 0.3887(4) 0.1004(16) Uani 1.000000 .
C18 C -0.3209(7) 0.4349(6) 0.7349(4) 0.0940(18) Uani 1.000000 .
N1a N 0.7017(7) 0.1781(8) 0.2134(4) 0.128(2) Uani 1.000000 .
C1b C -0.4337(10) 0.4261(10) 0.8100(5) 0.136(3) Uani 1.000000 .
C1e C -0.3675(17) 0.3118(12) 0.8681(8) 0.256(8) Uani 1.000000 .
C C -0.4740(16) 0.3107(13) 0.9479(7) 0.242(6) Uani 1.000000 .
H8 H 0.2465(5) 0.2855(4) 0.4311(3) 0.0698(14) Uiso 1.000000 R
H10 H 0.0401(6) 0.2080(5) 0.7039(3) 0.0809(15) Uiso 1.000000 R
H27 H 0.2861(6) 0.1513(5) 0.6646(3) 0.0814(16) Uiso 1.000000 R
H4 H 0.0424(6) 0.4042(5) 0.3552(3) 0.0797(15) Uiso 1.000000 R
H22 H 0.5238(6) 0.1041(5) 0.6301(3) 0.0866(16) Uiso 1.000000 R
H3 H 0.9208(6) 0.0888(5) 0.4220(3) 0.0811(16) Uiso 1.000000 R
H11a H -0.3378(6) 0.3063(6) 0.6577(3) 0.1004(19) Uiso 1.000000 R
H11b H -0.2028(6) 0.2277(6) 0.7008(3) 0.1004(19) Uiso 1.000000 R
H23 H 0.7728(6) 0.0639(5) 0.5607(4) 0.0903(17) Uiso 1.000000 R
H14 H -0.2857(6) 0.4141(5) 0.5125(3) 0.0818(16) Uiso 1.000000 R
H18a H -0.2415(7) 0.4371(6) 0.7548(4) 0.113(2) Uiso 1.000000 R
H18b H -0.3692(7) 0.5206(6) 0.7068(4) 0.113(2) Uiso 1.000000 R
H1ba H -0.4877(10) 0.5151(10) 0.8429(5) 0.163(3) Uiso 1.000000 R
H1bb H -0.5052(10) 0.4117(10) 0.7887(5) 0.163(3) Uiso 1.000000 R
H1ea H -0.3232(17) 0.2223(12) 0.8366(8) 0.307(10) Uiso 1.000000 R
H1eb H -0.2878(17) 0.3198(12) 0.8839(8) 0.307(10) Uiso 1.000000 R
Ha H -0.521(11) 0.258(12) 0.937(2) 0.363(10) Uiso 1.000000 GR
Hb H -0.420(3) 0.268(12) 0.991(3) 0.363(10) Uiso 1.000000 GR
Hc H -0.548(9) 0.4052(16) 0.967(5) 0.363(10) Uiso 1.000000 GR
H5 H -0.3013(5) 0.6049(5) 0.2413(3) 0.160(2) Uiso 1.000000 R
H H 0.9884(5) 0.1214(5) 0.1711(3) 0.168(2) Uiso 1.000000 .

loop_
_atom_site_aniso_label
_atom_site_aniso_U_11
_atom_site_aniso_U_22
_atom_site_aniso_U_33
_atom_site_aniso_U_12
_atom_site_aniso_U_13
_atom_site_aniso_U_23
S2 0.0664(9) 0.0759(9) 0.0758(9) -0.0348(7) -0.0252(7) 0.0154(7)
O4 0.063(2) 0.123(3) 0.096(3) -0.040(2) -0.033(2) 0.019(2)
C1 0.062(3) 0.054(3) 0.065(3) -0.026(2) -0.016(2) 0.004(2)
N2 0.066(3) 0.068(2) 0.072(3) -0.033(2) -0.016(2) 0.005(2)
C20 0.064(3) 0.052(3) 0.064(3) -0.026(2) -0.015(2) 0.004(2)
C27 0.074(4) 0.059(3) 0.067(3) -0.024(3) -0.026(3) 0.008(2)
C4 0.066(3) 0.056(3) 0.072(3) -0.024(2) -0.017(3) 0.003(2)
C5 0.070(3) 0.057(3) 0.062(3) -0.034(2) -0.018(2) 0.003(2)
C22 0.067(3) 0.085(3) 0.066(3) -0.034(3) -0.025(3) 0.013(3)
C6 0.058(3) 0.056(3) 0.070(3) -0.026(2) -0.022(2) 0.003(2)
O1 0.086(3) 0.126(3) 0.082(3) -0.044(3) -0.027(2) 0.016(2)
C3 0.067(3) 0.058(3) 0.078(4) -0.026(2) -0.026(3) 0.010(2)
C7 0.076(3) 0.061(3) 0.072(3) -0.027(3) -0.030(3) 0.005(2)
C8 0.056(3) 0.052(2) 0.068(3) -0.026(2) -0.017(2) 0.004(2)
C9 0.068(3) 0.056(3) 0.064(3) -0.026(2) -0.016(3) -0.001(2)
C10 0.073(4) 0.063(3) 0.064(3) -0.033(3) -0.013(3) 0.009(2)
O 0.085(3) 0.182(4) 0.082(3) -0.073(3) -0.025(2) 0.031(3)
O5 0.100(3) 0.129(3) 0.100(3) -0.057(3) -0.046(3) 0.047(3)
C11 0.069(3) 0.101(4) 0.081(4) -0.047(3) -0.005(3) 0.007(3)
C23 0.082(4) 0.072(3) 0.082(4) -0.039(3) -0.034(3) 0.009(3)
C12 0.067(3) 0.069(3) 0.089(4) -0.034(3) -0.027(3) 0.009(3)
C21 0.070(3) 0.059(3) 0.087(4) -0.035(3) -0.027(3) 0.007(2)
C13 0.073(4) 0.085(4) 0.091(5) -0.036(3) -0.010(3) 0.008(3)
C14 0.063(3) 0.062(3) 0.080(4) -0.028(3) -0.022(3) 0.004(3)
C15 0.071(4) 0.071(3) 0.084(4) -0.032(3) -0.030(3) 0.009(3)
C16 0.089(4) 0.113(5) 0.074(4) -0.047(4) -0.022(4) 0.014(3)
C17 0.080(4) 0.098(4) 0.075(4) -0.045(4) -0.025(3) 0.006(3)
N1 0.078(3) 0.115(4) 0.116(4) -0.048(3) -0.033(3) 0.014(3)
C18 0.093(4) 0.104(4) 0.078(4) -0.044(4) -0.010(3) -0.002(3)
N1a 0.094(4) 0.196(7) 0.104(4) -0.071(4) -0.041(4) 0.023(4)
C1b 0.144(7) 0.160(7) 0.094(5) -0.077(6) 0.003(5) -0.003(5)
C1e 0.307(18) 0.167(10) 0.175(11) -0.074(11) 0.062(11) 0.041(9)
C 0.332(18) 0.244(13) 0.128(8) -0.154(13) 0.022(11) 0.026(9)

loop_
_geom_bond_atom_site_label_1
_geom_bond_atom_site_label_2
_geom_bond_distance
_geom_bond_site_symmetry_2
_geom_bond_publ_flag
S2 C5 1.732(5) . ?
S2 C21 1.734(5) . ?
O4 C13 1.238(7) . ?
C1 C27 1.417(7) . ?
C1 C5 1.453(7) . ?
C1 C8 1.380(6) . ?
N2 C6 1.376(6) . ?
N2 C11 1.486(7) . ?
N2 C14 1.343(6) . ?
C20 C6 1.419(7) . ?
C20 C8 1.392(6) . ?
C20 C9 1.456(7) . ?
C27 C10 1.356(7) . ?
C27 H27 0.9300 . ?
C4 C7 1.348(7) . ?
C4 C9 1.438(7) . ?
C4 H4 0.9300 . ?
C5 C22 1.378(7) . ?
C22 C23 1.405(7) . ?
C22 H22 0.9300 . ?
C6 C10 1.393(7) . ?
O1 C17 1.294(7) . ?
C3 C12 1.362(7) . ?
C3 C21 1.411(7) . ?
C3 H3 0.9300 . ?
C7 C15 1.437(8) . ?
C7 C17 1.473(8) . ?
C8 H8 0.9300 . ?
C9 C14 1.365(7) . ?
C10 H10 0.9300 . ?
O C13 1.280(7) . ?
O H 0.8200 . ?
O5 C17 1.255(6) . ?
O5 H5 0.8200 . ?
C11 C18 1.483(7) . ?
C11 H11a 0.9700 . ?
C11 H11b 0.9700 . ?
C23 C21 1.395(7) . ?
C23 H23 0.9300 . ?
C12 C13 1.473(8) . ?
C12 C16 1.428(8) . ?
C14 H14 0.9300 . ?
C15 N1 1.145(7) . ?
C16 N1a 1.131(7) . ?
C18 C1b 1.521(9) . ?
C18 H18a 0.9700 . ?
C18 H18b 0.9700 . ?
C1b C1e 1.503(14) . ?
C1b H1ba 0.9700 . ?
C1b H1bb 0.9700 . ?
C1e C 1.503(15) . ?
C1e H1ea 0.9700 . ?
C1e H1eb 0.9700 . ?
C Ha 0.9600 . ?
C Hb 0.9600 . ?
C Hc 0.9600 . ?

loop_
_geom_angle_atom_site_label_1
_geom_angle_atom_site_label_2
_geom_angle_atom_site_label_3
_geom_angle
_geom_angle_site_symmetry_1
_geom_angle_site_symmetry_3
_geom_angle_publ_flag
C21 S2 C5 93.2(2) . . ?
C5 C1 C27 119.3(4) . . ?
C8 C1 C27 118.9(4) . . ?
C8 C1 C5 121.8(4) . . ?
C11 N2 C6 123.1(5) . . ?
C14 N2 C6 109.7(4) . . ?
C14 N2 C11 127.2(5) . . ?
C8 C20 C6 119.4(4) . . ?
C9 C20 C6 105.5(4) . . ?
C9 C20 C8 135.1(4) . . ?
C10 C27 C1 122.2(5) . . ?
H27 C27 C1 118.9(3) . . ?
H27 C27 C10 118.9(3) . . ?
C9 C4 C7 129.5(5) . . ?
H4 C4 C7 115.3(3) . . ?
H4 C4 C9 115.3(3) . . ?
C1 C5 S2 121.5(4) . . ?
C22 C5 S2 109.8(4) . . ?
C22 C5 C1 128.6(5) . . ?
C23 C22 C5 114.2(5) . . ?
H22 C22 C5 122.9(3) . . ?
H22 C22 C23 122.9(3) . . ?
C20 C6 N2 107.7(4) . . ?
C10 C6 N2 131.9(5) . . ?
C10 C6 C20 120.5(4) . . ?
C21 C3 C12 131.4(5) . . ?
H3 C3 C12 114.3(3) . . ?
H3 C3 C21 114.3(3) . . ?
C15 C7 C4 121.4(5) . . ?
C17 C7 C4 121.8(5) . . ?
C17 C7 C15 116.6(5) . . ?
C20 C8 C1 120.2(4) . . ?
H8 C8 C1 119.9(3) . . ?
H8 C8 C20 119.9(3) . . ?
C4 C9 C20 122.5(5) . . ?
C14 C9 C20 106.4(4) . . ?
C14 C9 C4 131.0(5) . . ?
C6 C10 C27 118.8(5) . . ?
H10 C10 C27 120.6(3) . . ?
H10 C10 C6 120.6(3) . . ?
H O C13 109.5 . . ?
H5 O5 C17 109.5 . . ?
C18 C11 N2 112.0(4) . . ?
H11a C11 N2 109.2(3) . . ?
H11a C11 C18 109.2(3) . . ?
H11b C11 N2 109.2(3) . . ?
H11b C11 C18 109.2(3) . . ?
H11b C11 H11a 107.9 . . ?
C21 C23 C22 113.1(5) . . ?
H23 C23 C22 123.5(3) . . ?
H23 C23 C21 123.5(3) . . ?
C13 C12 C3 119.6(5) . . ?
C16 C12 C3 122.0(5) . . ?
C16 C12 C13 118.4(5) . . ?
C3 C21 S2 126.8(4) . . ?
C23 C21 S2 109.7(4) . . ?
C23 C21 C3 123.4(5) . . ?
O C13 O4 123.1(5) . . ?
C12 C13 O4 121.4(6) . . ?
C12 C13 O 115.4(6) . . ?
C9 C14 N2 110.7(5) . . ?
H14 C14 N2 124.6(3) . . ?
H14 C14 C9 124.6(3) . . ?
N1 C15 C7 178.3(6) . . ?
N1a C16 C12 176.0(7) . . ?
C7 C17 O1 116.1(5) . . ?
O5 C17 O1 124.1(5) . . ?
O5 C17 C7 119.8(5) . . ?
C1b C18 C11 110.4(6) . . ?
H18a C18 C11 109.6(3) . . ?
H18a C18 C1b 109.6(4) . . ?
H18b C18 C11 109.6(3) . . ?
H18b C18 C1b 109.6(4) . . ?
H18b C18 H18a 108.1 . . ?
C1e C1b C18 114.7(8) . . ?
H1ba C1b C18 108.6(4) . . ?
H1ba C1b C1e 108.6(6) . . ?
H1bb C1b C18 108.6(4) . . ?
H1bb C1b C1e 108.6(8) . . ?
H1bb C1b H1ba 107.6 . . ?
C C1e C1b 115.8(11) . . ?
H1ea C1e C1b 108.3(7) . . ?
H1ea C1e C 108.3(7) . . ?
H1eb C1e C1b 108.3(8) . . ?
H1eb C1e C 108.3(10) . . ?
H1eb C1e H1ea 107.4 . . ?
Ha C C1e 109.5 . . ?
Hb C C1e 109.5 . . ?
Hb C Ha 109.5 . . ?
Hc C C1e 109.5 . . ?
Hc C Ha 109.5 . . ?
Hc C Hb 109.5 . . ?

loop_
_geom_torsion_atom_site_label_1
_geom_torsion_atom_site_label_2
_geom_torsion_atom_site_label_3
_geom_torsion_atom_site_label_4
_geom_torsion
_geom_torsion_site_symmetry_1
_geom_torsion_site_symmetry_2
_geom_torsion_site_symmetry_3
_geom_torsion_site_symmetry_4
_geom_torsion_publ_flag
S2 C5 C1 C27 176.6(4) . . . . ?
S2 C5 C1 C8 -3.9(4) . . . . ?
S2 C5 C22 C23 1.5(3) . . . . ?
S2 C21 C3 C12 -6.0(6) . . . . ?
S2 C21 C23 C22 -0.5(4) . . . . ?
O4 C13 C12 C3 -1.0(6) . . . . ?
O4 C13 C12 C16 -179.2(6) . . . . ?
C1 C27 C10 C6 0.4(5) . . . . ?
C1 C5 C22 C23 -179.5(5) . . . . ?
C1 C8 C20 C6 -1.8(5) . . . . ?
C1 C8 C20 C9 -179.8(4) . . . . ?
N2 C6 C20 C8 -178.6(3) . . . . ?
N2 C6 C20 C9 -0.1(4) . . . . ?
N2 C6 C10 C27 179.6(5) . . . . ?
N2 C11 C18 C1b 175.4(6) . . . . ?
N2 C14 C9 C20 -1.7(4) . . . . ?
N2 C14 C9 C4 -177.5(3) . . . . ?
C20 C6 C10 C27 -1.6(5) . . . . ?
C20 C9 C4 C7 -179.8(4) . . . . ?
C4 C7 C17 O1 8.3(5) . . . . ?
C4 C7 C17 O5 -169.3(5) . . . . ?
C5 C22 C23 C21 -0.6(5) . . . . ?
C22 C23 C21 C3 -177.8(4) . . . . ?
O1 C17 C7 C15 -175.2(5) . . . . ?
C3 C12 C13 O 176.3(5) . . . . ?
O C13 C12 C16 -1.8(6) . . . . ?
C11 C18 C1b C1e 69.7(9) . . . . ?
C18 C1b C1e C 173.5(11) . . . . ?

_smtbx_masks_special_details     ?
loop_
_smtbx_masks_void_nr
_smtbx_masks_void_average_x
_smtbx_masks_void_average_y
_smtbx_masks_void_average_z
_smtbx_masks_void_volume
_smtbx_masks_void_count_electrons
_smtbx_masks_void_content
1 0.467 -0.489 0.000 557.3 57.3 '6 water'

_smtbx_masks_void_probe_radius   1.2
_smtbx_masks_void_truncation_radius 1.2
_shelx_fab_file                  
;
-11 -10 1 1.1279 0.0046
-11 -9 1 0.8653 -0.0163
-11 -9 2 0.3455 0.0020
-11 -8 1 0.4661 -0.0151
-11 -8 2 0.3547 0.0055
-11 -8 3 0.4590 0.0018
-11 -8 4 0.7711 -0.0011
-11 -7 1 0.6123 0.0087
-11 -7 2 0.7076 -0.0002
-11 -7 3 0.7984 -0.0008
-11 -7 4 0.6823 0.0105
-11 -6 1 0.4454 0.0236
-11 -6 2 1.1635 -0.0089
-11 -6 3 1.9273 -0.0027
-11 -6 4 1.6378 0.0161
-11 -5 1 0.4512 0.0088
-11 -5 2 1.0507 -0.0086
-11 -5 3 1.8059 -0.0021
-11 -5 4 1.3916 0.0009
-11 -4 1 1.0785 -0.0154
-11 -4 2 1.6190 0.0026
-11 -4 3 2.0957 0.0014
-11 -4 4 1.7800 -0.0128
-11 -3 1 1.5253 -0.0191
-11 -3 2 0.7828 0.0098
-11 -3 3 0.1726 0.0058
-11 -2 1 1.6031 0.0047
-11 -2 2 0.8455 0.0092
-10 -11 1 0.6839 -0.0109
-10 -11 2 0.0618 0.0058
-10 -10 1 -0.6444 0.0059
-10 -10 2 0.0713 0.0041
-10 -10 3 0.1620 0.0071
-10 -10 4 -0.2163 0.0132
-10 -9 1 0.4232 0.0188
-10 -9 2 1.4840 -0.0054
-10 -9 3 1.4896 -0.0004
-10 -9 4 1.0371 0.0064
-10 -9 5 0.1742 -0.0058
-10 -8 1 0.2555 0.0155
-10 -8 2 -0.0207 -0.0088
-10 -8 3 0.0963 -0.0069
-10 -8 4 0.0759 -0.0022
-10 -8 5 -0.9430 -0.0056
-10 -8 6 -1.3937 -0.0018
-10 -7 1 1.7766 -0.0147
-10 -7 2 1.3601 -0.0037
-10 -7 3 1.1998 -0.0004
-10 -7 4 0.7120 -0.0078
-10 -7 5 0.0251 -0.0060
-10 -7 6 0.3173 -0.0003
-10 -7 7 0.7869 -0.0016
-10 -6 1 0.4761 -0.0312
-10 -6 2 0.4216 0.0081
-10 -6 3 0.2195 0.0094
-10 -6 4 -0.4483 -0.0082
-10 -6 5 -0.7492 -0.0011
-10 -6 6 -0.6871 0.0090
-10 -6 7 -0.6861 0.0060
-10 -5 1 -1.2653 -0.0079
-10 -5 2 -0.8181 0.0109
-10 -5 3 -0.9669 0.0078
-10 -5 4 -0.9668 0.0006
-10 -5 5 -0.1837 0.0065
-10 -5 6 -0.0192 0.0088
-10 -5 7 -0.3491 0.0058
-10 -4 1 -1.9201 0.0214
-10 -4 2 -1.7453 -0.0014
-10 -4 3 -1.2687 -0.0029
-10 -4 4 -0.0924 0.0089
-10 -4 5 1.4838 0.0041
-10 -4 6 1.5644 -0.0047
-10 -4 7 0.3005 0.0002
-10 -3 1 -1.8152 0.0220
-10 -3 2 -1.6667 -0.0120
-10 -3 3 -0.6727 -0.0086
-10 -3 4 0.1464 0.0072
-10 -3 5 1.1540 -0.0002
-10 -3 6 1.4413 -0.0036
-10 -2 1 -0.7281 -0.0030
-10 -2 2 -0.5755 -0.0051
-10 -2 3 0.2489 -0.0021
-10 -2 4 0.3666 -0.0030
-10 -2 5 0.1100 -0.0035
-10 -2 6 -0.0924 0.0018
-10 -1 1 -1.2905 -0.0212
-10 -1 2 -0.4894 0.0062
-10 -1 3 1.1406 0.0039
-10 -1 4 1.7639 -0.0053
-10 -1 5 0.5803 0.0040
-10 0 1 0.3853 -0.0072
-10 0 2 -0.0745 0.0051
-10 0 3 0.1467 -0.0004
-10 1 1 0.4473 0.0049
-9 -12 1 0.3162 0.0129
-9 -11 1 0.3090 0.0165
-9 -11 2 -0.0148 -0.0071
-9 -11 3 -0.6257 -0.0054
-9 -11 4 -1.0296 0.0018
-9 -10 1 -0.5976 -0.0077
-9 -10 2 -1.1916 -0.0075
-9 -10 3 -1.4899 -0.0050
-9 -10 4 -0.8573 -0.0069
-9 -10 5 -0.4470 -0.0050
-9 -10 6 -0.5697 -0.0026
-9 -9 1 -0.2012 -0.0249
-9 -9 2 -0.6858 0.0068
-9 -9 3 -0.0728 0.0038
-9 -9 4 0.6014 -0.0114
-9 -9 5 0.1620 -0.0022
-9 -9 6 -0.1643 0.0077
-9 -9 7 -0.2684 0.0056
-9 -8 1 -2.2316 -0.0144
-9 -8 2 -1.7928 0.0116
-9 -8 3 0.1822 0.0118
-9 -8 4 1.4021 0.0050
-9 -8 5 1.8638 0.0105
-9 -8 6 2.1257 0.0092
-9 -8 7 1.0734 -0.0000
-9 -8 8 -0.3547 -0.0022
-9 -7 1 -0.9469 0.0170
-9 -7 2 0.4991 0.0018
-9 -7 3 1.5437 0.0032
-9 -7 4 1.0102 0.0110
-9 -7 5 0.6825 0.0054
-9 -7 6 0.5839 -0.0041
-9 -7 7 -0.3558 -0.0028
-9 -7 8 -0.9795 0.0023
-9 -7 9 -0.4851 0.0048
-9 -6 1 -0.2832 0.0292
-9 -6 2 2.1163 -0.0115
-9 -6 3 1.9233 -0.0137
-9 -6 4 0.8113 0.0037
-9 -6 5 0.7958 -0.0016
-9 -6 6 0.8528 -0.0093
-9 -6 7 0.1002 -0.0014
-9 -6 8 -0.4990 -0.0001
-9 -6 9 -0.1816 -0.0051
-9 -5 1 1.2294 0.0093
-9 -5 2 2.8605 -0.0086
-9 -5 3 2.4214 -0.0139
-9 -5 4 1.7511 -0.0072
-9 -5 5 1.0421 -0.0062
-9 -5 6 0.0564 -0.0048
-9 -5 7 -1.0210 0.0002
-9 -5 8 -1.7530 -0.0021
-9 -5 9 -1.0920 -0.0050
-9 -4 1 3.3986 -0.0305
-9 -4 2 2.7219 0.0039
-9 -4 3 1.6317 0.0057
-9 -4 4 0.4149 -0.0068
-9 -4 5 -1.3760 -0.0027
-9 -4 6 -2.3638 0.0047
-9 -4 7 -1.9806 -0.0004
-9 -4 8 -1.1740 -0.0032
-9 -4 9 -0.1168 0.0015
-9 -3 1 2.0197 -0.0283
-9 -3 2 1.6573 0.0128
-9 -3 3 1.5476 0.0164
-9 -3 4 1.3409 -0.0004
-9 -3 5 0.0730 0.0023
-9 -3 6 -1.1188 0.0079
-9 -3 7 -0.9103 -0.0003
-9 -3 8 0.0166 0.0005
-9 -3 9 0.5584 0.0070
-9 -2 1 3.4010 0.0059
-9 -2 2 2.5683 0.0035
-9 -2 3 0.3065 0.0063
-9 -2 4 -1.0609 0.0078
-9 -2 5 -1.2810 0.0051
-9 -2 6 -0.9638 -0.0021
-9 -2 7 -0.3814 -0.0065
-9 -2 8 0.2875 -0.0028
-9 -1 1 2.3394 0.0291
-9 -1 2 0.8591 -0.0082
-9 -1 3 -1.8433 -0.0084
-9 -1 4 -2.5052 0.0065
-9 -1 5 -0.5786 0.0008
-9 -1 6 1.0934 -0.0074
-9 -1 7 0.5448 -0.0001
-9 -1 8 -0.5784 0.0033
-9 0 1 1.3037 0.0092
-9 0 2 0.5981 -0.0109
-9 0 3 -0.8983 -0.0080
-9 0 4 -1.9521 -0.0007
-9 0 5 -0.8124 -0.0046
-9 0 6 1.0921 -0.0056
-9 0 7 1.1637 -0.0009
-9 1 1 -0.2425 -0.0171
-9 1 2 0.1938 0.0014
-9 1 3 -0.1330 0.0025
-9 1 4 -1.2806 -0.0035
-9 1 5 -1.0973 0.0013
-9 2 1 -1.0090 -0.0103
-9 2 2 -1.0399 0.0088
-9 2 3 0.0403 0.0021
-8 -12 1 -0.8104 -0.0162
-8 -12 2 -1.3046 0.0034
-8 -12 3 -0.7701 0.0076
-8 -11 1 -0.4573 -0.0136
-8 -11 2 0.2897 0.0087
-8 -11 3 1.0617 0.0124
-8 -11 4 1.5570 0.0051
-8 -11 5 1.3632 0.0042
-8 -11 6 0.7377 0.0012
-8 -10 1 1.3627 0.0059
-8 -10 2 1.8347 0.0062
-8 -10 3 1.9883 0.0070
-8 -10 4 1.2821 0.0085
-8 -10 5 -0.1003 0.0066
-8 -10 6 -0.7221 0.0023
-8 -10 7 -0.4792 -0.0013
-8 -10 8 -0.2267 -0.0050
-8 -9 1 0.6441 0.0268
-8 -9 2 1.6559 -0.0062
-8 -9 3 2.5140 -0.0100
-8 -9 4 1.6714 0.0031
-8 -9 5 -0.3142 -0.0016
-8 -9 6 -2.0045 -0.0073
-8 -9 7 -2.2008 -0.0027
-8 -9 8 -0.7534 -0.0019
-8 -9 9 0.4817 -0.0014
-8 -8 1 1.1211 0.0119
-8 -8 2 1.7654 -0.0137
-8 -8 3 0.9368 -0.0171
-8 -8 4 -0.4320 -0.0068
-8 -8 5 -1.3998 -0.0083
-8 -8 6 -1.9809 -0.0104
-8 -8 7 -0.8374 -0.0041
-8 -8 8 1.6914 -0.0015
-8 -8 9 2.7933 -0.0032
-8 -8 10 2.0143 -0.0009
-8 -7 1 2.7613 -0.0255
-8 -7 2 0.5750 -0.0030
-8 -7 3 -2.7062 -0.0050
-8 -7 4 -3.7420 -0.0118
-8 -7 5 -3.0606 -0.0036
-8 -7 6 -2.7310 0.0032
-8 -7 7 -1.4718 0.0025
-8 -7 8 1.1187 0.0042
-8 -7 9 2.4777 0.0065
-8 -7 10 1.4418 0.0073
-8 -6 1 4.5646 -0.0352
-8 -6 2 1.2420 0.0138
-8 -6 3 -1.6158 0.0176
-8 -6 4 -1.3254 0.0008
-8 -6 5 -0.3550 0.0056
-8 -6 6 -0.5749 0.0114
-8 -6 7 0.1027 0.0020
-8 -6 8 1.9513 -0.0002
-8 -6 9 2.3012 0.0045
-8 -6 10 0.8397 0.0007
-8 -6 11 -0.0747 -0.0033
-8 -5 1 -1.3450 -0.0015
-8 -5 2 -5.3052 0.0083
-8 -5 3 -4.9778 0.0147
-8 -5 4 -1.8396 0.0115
-8 -5 5 0.1077 0.0079
-8 -5 6 0.4715 0.0063
-8 -5 7 1.4650 -0.0005
-8 -5 8 2.6959 -0.0033
-8 -5 9 2.1425 -0.0002
-8 -5 10 0.4659 -0.0010
-8 -5 11 -0.1100 -0.0018
-8 -4 1 -3.0334 0.0406
-8 -4 2 -5.4499 -0.0076
-8 -4 3 -3.7873 -0.0072
-8 -4 4 -1.4833 0.0091
-8 -4 5 -0.6621 0.0006
-8 -4 6 -0.4135 -0.0085
-8 -4 7 0.5658 -0.0032
-8 -4 8 1.3921 0.0003
-8 -4 9 0.4103 -0.0011
-8 -4 10 -1.2665 0.0027
-8 -4 11 -1.0746 0.0050
-8 -3 1 -4.7276 0.0282
-8 -3 2 -4.1181 -0.0163
-8 -3 3 -1.5143 -0.0194
-8 -3 4 1.2601 -0.0034
-8 -3 5 3.2941 -0.0062
-8 -3 6 3.9297 -0.0110
-8 -3 7 2.9448 -0.0003
-8 -3 8 1.0381 0.0043
-8 -3 9 -0.8195 -0.0014
-8 -3 10 -1.2300 0.0015
-8 -3 11 0.0168 0.0050
-8 -2 1 -4.3472 -0.0166
-8 -2 2 -3.9355 -0.0007
-8 -2 3 -2.0940 -0.0044
-8 -2 4 0.4416 -0.0102
-8 -2 5 2.4526 -0.0043
-8 -2 6 2.7902 0.0006
-8 -2 7 1.6658 0.0026
-8 -2 8 0.2755 0.0028
-8 -2 9 -0.6421 0.0023
-8 -2 10 -0.3643 0.0036
-8 -1 1 -3.8344 -0.0296
-8 -1 2 -3.2396 0.0163
-8 -1 3 -0.7158 0.0136
-8 -1 4 1.6788 -0.0053
-8 -1 5 1.9372 0.0004
-8 -1 6 0.8637 0.0074
-8 -1 7 0.5081 0.0000
-8 -1 8 0.5290 -0.0022
-8 -1 9 0.0476 0.0050
-8 -1 10 0.0312 0.0050
-8 0 1 -2.4468 -0.0146
-8 0 2 -0.8603 0.0080
-8 0 3 2.2348 0.0133
-8 0 4 4.0434 0.0065
-8 0 5 2.6838 0.0041
-8 0 6 -0.2636 0.0024
-8 0 7 -1.7302 -0.0031
-8 0 8 -1.3323 -0.0015
-8 0 9 -0.5037 0.0047
-8 1 1 -1.1374 0.0184
-8 1 2 0.5593 -0.0059
-8 1 3 1.7302 -0.0035
-8 1 4 2.1653 0.0078
-8 1 5 0.8593 0.0027
-8 1 6 -1.9152 -0.0031
-8 1 7 -2.9826 -0.0007
-8 1 8 -1.2568 0.0004
-8 2 1 0.2217 0.0198
-8 2 2 0.7437 -0.0124
-8 2 3 0.7870 -0.0103
-8 2 4 0.9816 0.0008
-8 2 5 0.6237 -0.0035
-8 2 6 -0.7250 -0.0060
-8 2 7 -1.2200 -0.0031
-8 3 1 0.6697 -0.0044
-8 3 2 0.8050 -0.0019
-8 3 3 -0.0648 -0.0012
-8 3 4 -0.6857 -0.0037
-8 3 5 -0.4739 -0.0000
-8 4 1 0.3722 -0.0080
-8 4 2 0.1130 0.0083
-7 -12 1 0.4760 0.0143
-7 -12 2 1.0839 -0.0024
-7 -12 3 0.4727 0.0008
-7 -12 4 -0.2630 0.0095
-7 -11 1 0.7282 0.0100
-7 -11 2 -0.2551 -0.0094
-7 -11 3 -0.7649 -0.0133
-7 -11 4 -0.4349 -0.0061
-7 -11 5 -0.2176 -0.0083
-7 -11 6 -0.2459 -0.0117
-7 -11 7 -0.0269 -0.0108
-7 -10 1 0.2151 -0.0101
-7 -10 2 -0.7672 -0.0041
-7 -10 3 -0.7998 -0.0090
-7 -10 4 -0.6449 -0.0098
-7 -10 5 -0.6144 -0.0020
-7 -10 6 -0.4779 0.0023
-7 -10 7 -0.1413 -0.0019
-7 -10 8 0.3510 -0.0054
-7 -10 9 0.6094 -0.0061
-7 -9 1 -0.8661 -0.0276
-7 -9 2 -1.1619 0.0075
-7 -9 3 -1.2811 0.0111
-7 -9 4 -0.7948 -0.0012
-7 -9 5 0.6757 0.0048
-7 -9 6 1.8502 0.0097
-7 -9 7 1.3942 0.0019
-7 -9 8 -0.1887 0.0028
-7 -9 9 -1.0021 0.0071
-7 -9 10 -0.5912 0.0043
-7 -8 1 -2.9233 -0.0120
-7 -8 2 -2.9877 0.0107
-7 -8 3 -2.6001 0.0196
-7 -8 4 -1.7934 0.0106
-7 -8 5 0.1875 0.0073
-7 -8 6 2.6075 0.0078
-7 -8 7 2.7895 0.0031
-7 -8 8 0.5994 0.0023
-7 -8 9 -0.7400 0.0047
-7 -8 10 -0.6525 0.0015
-7 -8 11 -0.6575 -0.0037
-7 -7 1 -2.6730 0.0325
-7 -7 2 -2.8092 -0.0021
-7 -7 3 -1.6402 -0.0010
-7 -7 4 -0.2515 0.0101
-7 -7 5 1.1941 0.0010
-7 -7 6 2.6213 -0.0047
-7 -7 7 2.2485 -0.0002
-7 -7 8 -0.3883 -0.0021
-7 -7 9 -2.6768 -0.0032
-7 -7 10 -2.6388 0.0006
-7 -7 11 -0.7323 -0.0033
-7 -7 12 0.9367 -0.0069
-7 -6 1 -4.2649 0.0384
-7 -6 2 -1.9213 -0.0175
-7 -6 3 2.0498 -0.0225
-7 -6 4 4.5724 -0.0027
-7 -6 5 4.5141 -0.0070
-7 -6 6 3.5920 -0.0108
-7 -6 7 1.6962 0.0004
-7 -6 8 -1.7870 0.0006
-7 -6 9 -3.7676 -0.0063
-7 -6 10 -1.9274 -0.0035
-7 -6 11 0.8515 -0.0028
-7 -6 12 1.2733 -0.0075
-7 -5 1 -7.6508 -0.0168
-7 -5 2 -1.7266 -0.0146
-7 -5 3 3.6319 -0.0153
-7 -5 4 4.8911 -0.0125
-7 -5 5 3.7127 -0.0050
-7 -5 6 3.0733 -0.0013
-7 -5 7 1.4156 0.0014
-7 -5 8 -1.7643 0.0022
-7 -5 9 -2.6849 -0.0017
-7 -5 10 -0.6951 -0.0009
-7 -5 11 0.7598 0.0041
-7 -5 12 0.5923 0.0020
-7 -4 1 -0.8640 -0.0457
-7 -4 2 4.0441 0.0158
-7 -4 3 5.0936 0.0184
-7 -4 4 1.7302 -0.0059
-7 -4 5 -1.3702 0.0010
-7 -4 6 -1.9209 0.0085
-7 -4 7 -2.7797 -0.0003
-7 -4 8 -4.0129 -0.0009
-7 -4 9 -2.8097 0.0042
-7 -4 10 0.0165 0.0017
-7 -4 11 1.4959 -0.0004
-7 -4 12 1.2297 0.0006
-7 -4 13 0.6791 -0.0024
-7 -3 1 5.8285 -0.0246
-7 -3 2 9.4480 0.0206
-7 -3 3 7.7629 0.0260
-7 -3 4 2.9715 0.0075
-7 -3 5 -0.1503 0.0067
-7 -3 6 -0.9842 0.0089
-7 -3 7 -2.0307 -0.0013
-7 -3 8 -2.7164 -0.0039
-7 -3 9 -1.3287 0.0030
-7 -3 10 0.6735 0.0002
-7 -3 11 0.7777 -0.0046
-7 -3 12 -0.2202 0.0009
-7 -2 1 4.3402 0.0320
-7 -2 2 5.3824 0.0005
-7 -2 3 2.9261 -0.0015
-7 -2 4 -0.5324 0.0101
-7 -2 5 -2.1830 0.0030
-7 -2 6 -2.1222 -0.0036
-7 -2 7 -1.8214 -0.0004
-7 -2 8 -1.4465 0.0004
-7 -2 9 -0.1710 0.0001
-7 -2 10 1.1439 0.0000
-7 -2 11 0.8788 -0.0021
-7 -2 12 0.1997 -0.0028
-7 -1 1 4.5733 0.0478
-7 -1 2 5.3550 -0.0194
-7 -1 3 3.3913 -0.0244
-7 -1 4 -0.6696 0.0023
-7 -1 5 -3.5440 -0.0022
-7 -1 6 -3.0967 -0.0092
-7 -1 7 -1.3057 0.0016
-7 -1 8 -0.2253 0.0036
-7 -1 9 0.9521 -0.0035
-7 -1 10 1.5065 -0.0025
-7 -1 11 0.4592 -0.0012
-7 -1 12 -0.3083 -0.0058
-7 0 1 4.6900 0.0048
-7 0 2 4.1924 -0.0103
-7 0 3 1.3903 -0.0133
-7 0 4 -2.5189 -0.0072
-7 0 5 -3.8174 -0.0042
-7 0 6 -1.7752 -0.0024
-7 0 7 0.0105 0.0028
-7 0 8 0.0250 0.0038
-7 0 9 -0.1635 -0.0005
-7 0 10 -0.2945 -0.0003
-7 0 11 -0.1642 0.0016
-7 1 1 3.0117 -0.0287
-7 1 2 0.7106 0.0108
-7 1 3 -1.9237 0.0100
-7 1 4 -3.4686 -0.0069
-7 1 5 -2.8817 -0.0015
-7 1 6 -0.2277 0.0038
-7 1 7 2.0496 -0.0029
-7 1 8 1.4587 -0.0030
-7 1 9 -0.7427 0.0031
-7 1 10 -1.5107 0.0048
-7 2 1 0.2799 -0.0217
-7 2 2 -1.7091 0.0144
-7 2 3 -2.2460 0.0159
-7 2 4 -2.0220 0.0015
-7 2 5 -1.6854 0.0045
-7 2 6 0.0541 0.0052
-7 2 7 1.7050 -0.0036
-7 2 8 0.8106 -0.0025
-7 2 9 -0.6192 0.0038
-7 3 1 -0.9766 0.0066
-7 3 2 -2.3756 0.0005
-7 3 3 -2.0060 0.0002
-7 3 4 -0.8366 0.0043
-7 3 5 -0.1578 0.0033
-7 3 6 0.1477 -0.0009
-7 3 7 0.0400 -0.0007
-7 3 8 -0.0176 -0.0006
-7 4 1 -1.5931 0.0162
-7 4 2 -1.8968 -0.0104
-7 4 3 -1.1863 -0.0076
-7 4 4 -0.0578 0.0033
-7 4 5 0.4358 -0.0010
-7 4 6 -0.2328 0.0002
-7 5 1 -1.2927 0.0021
-7 5 2 -0.8019 -0.0017
-7 5 3 -0.5408 0.0028
-6 -12 1 -0.5462 -0.0132
-6 -12 2 -0.9847 0.0032
-6 -12 3 -0.7366 0.0027
-6 -12 4 -0.0150 0.0019
-6 -12 5 0.3379 0.0106
-6 -11 1 -0.3095 -0.0064
-6 -11 2 -0.0984 0.0110
-6 -11 3 0.5389 0.0126
-6 -11 4 0.3486 0.0042
-6 -11 5 0.1439 0.0076
-6 -11 6 0.8617 0.0100
-6 -11 7 1.1635 0.0002
-6 -11 8 0.3594 -0.0052
-6 -10 1 -1.3545 0.0173
-6 -10 2 0.7076 0.0043
-6 -10 3 1.7479 0.0041
-6 -10 4 1.3388 0.0046
-6 -10 5 0.8966 0.0006
-6 -10 6 0.6767 0.0005
-6 -10 7 -0.0398 0.0029
-6 -10 8 -1.0248 -0.0004
-6 -10 9 -1.4113 -0.0054
-6 -10 10 -1.1065 -0.0054
-6 -9 1 -0.0564 0.0267
-6 -9 2 1.9879 -0.0135
-6 -9 3 2.4321 -0.0169
-6 -9 4 1.9219 -0.0001
-6 -9 5 0.9721 -0.0046
-6 -9 6 0.0551 -0.0107
-6 -9 7 -0.3542 -0.0003
-6 -9 8 -0.3969 -0.0001
-6 -9 9 -0.4677 -0.0069
-6 -9 10 -0.3965 -0.0002
-6 -9 11 0.1116 0.0050
-6 -8 1 0.1556 -0.0026
-6 -8 2 0.9755 -0.0161
-6 -8 3 1.0699 -0.0206
-6 -8 4 1.0293 -0.0091
-6 -8 5 0.0328 -0.0044
-6 -8 6 -1.8489 -0.0070
-6 -8 7 -2.2531 -0.0019
-6 -8 8 -0.4596 0.0011
-6 -8 9 0.8459 -0.0019
-6 -8 10 0.7682 -0.0009
-6 -8 11 0.9925 0.0009
-6 -8 12 1.0257 -0.0031
-6 -7 1 2.1360 -0.0398
-6 -7 2 1.4250 0.0056
-6 -7 3 0.5145 0.0071
-6 -7 4 0.0988 -0.0087
-6 -7 5 -1.6396 0.0007
-6 -7 6 -4.2686 0.0086
-6 -7 7 -4.3481 0.0004
-6 -7 8 -1.4871 -0.0006
-6 -7 9 0.9778 0.0029
-6 -7 10 1.6385 -0.0011
-6 -7 11 1.1650 -0.0002
-6 -7 12 0.0256 0.0017
-6 -7 13 -0.4443 -0.0053
-6 -6 1 3.2829 -0.0326
-6 -6 2 1.4221 0.0239
-6 -6 3 0.5893 0.0318
-6 -6 4 0.4743 0.0059
-6 -6 5 -0.4924 0.0071
-6 -6 6 -2.0478 0.0141
-6 -6 7 -2.7752 0.0007
-6 -6 8 -1.2663 -0.0036
-6 -6 9 1.4703 0.0044
-6 -6 10 2.2191 0.0019
-6 -6 11 0.3616 -0.0009
-6 -6 12 -0.9163 0.0013
-6 -6 13 -0.1406 -0.0040
-6 -5 1 1.3281 0.0256
-6 -5 2 -1.0817 0.0111
-6 -5 3 -2.3826 0.0131
-6 -5 4 -2.7435 0.0141
-6 -5 5 -2.2338 0.0039
-6 -5 6 -1.8487 -0.0015
-6 -5 7 -1.1160 -0.0012
-6 -5 8 1.6587 -0.0020
-6 -5 9 4.0439 -0.0004
-6 -5 10 3.1054 0.0013
-6 -5 11 0.9081 -0.0005
-6 -5 12 0.0134 0.0004
-6 -5 13 -0.2551 0.0044
-6 -5 14 -0.6438 0.0028
-6 -4 1 6.5424 0.0622
-6 -4 2 -0.8753 -0.0147
-6 -4 3 -7.5160 -0.0241
-6 -4 4 -9.2004 0.0061
-6 -4 5 -6.5221 -0.0005
-6 -4 6 -3.8567 -0.0117
-6 -4 7 -1.0461 0.0009
-6 -4 8 2.5691 0.0026
-6 -4 9 3.6058 -0.0070
-6 -4 10 1.7295 -0.0029
-6 -4 11 -0.0452 0.0024
-6 -4 12 -0.7651 -0.0005
-6 -4 13 -0.6419 -0.0003
-6 -4 14 0.1334 -0.0020
-6 -3 1 6.8487 0.0251
-6 -3 2 1.3900 -0.0186
-6 -3 3 -2.9019 -0.0322
-6 -3 4 -1.4753 -0.0122
-6 -3 5 1.6028 -0.0053
-6 -3 6 1.0512 -0.0078
-6 -3 7 0.2361 0.0021
-6 -3 8 1.4896 0.0064
-6 -3 9 1.7157 -0.0021
-6 -3 10 0.1828 -0.0021
-6 -3 11 -0.9387 0.0028
-6 -3 12 -0.6428 -0.0011
-6 -3 13 0.2079 -0.0047
-6 -3 14 0.5443 -0.0031
-6 -2 1 -3.9287 -0.0391
-6 -2 2 -7.1627 0.0062
-6 -2 3 -6.3643 0.0070
-6 -2 4 -0.8657 -0.0102
-6 -2 5 3.2243 -0.0023
-6 -2 6 3.0814 0.0049
-6 -2 7 2.5936 -0.0020
-6 -2 8 3.0580 -0.0022
-6 -2 9 2.2689 0.0017
-6 -2 10 0.1477 -0.0006
-6 -2 11 -1.1024 -0.0012
-6 -2 12 -1.0474 0.0012
-6 -2 13 -1.1062 -0.0002
-6 -2 14 -1.1239 -0.0018
-6 -1 1 -5.1158 -0.0565
-6 -1 2 -7.2372 0.0187
-6 -1 3 -5.6506 0.0318
-6 -1 4 -1.9103 -0.0001
-6 -1 5 0.5659 0.0014
-6 -1 6 0.6489 0.0113
-6 -1 7 -0.0364 -0.0023
-6 -1 8 -0.0081 -0.0059
-6 -1 9 -0.3752 0.0047
-6 -1 10 -1.7645 0.0019
-6 -1 11 -2.0910 -0.0039
-6 -1 12 -1.2926 0.0002
-6 -1 13 -0.8611 -0.0020
-6 0 1 -3.4492 0.0015
-6 0 2 -3.4387 0.0098
-6 0 3 -1.3983 0.0145
-6 0 4 2.1555 0.0085
-6 0 5 4.5709 0.0034
-6 0 6 3.3367 0.0020
-6 0 7 0.7001 -0.0023
-6 0 8 -0.1482 -0.0040
-6 0 9 -0.5746 0.0003
-6 0 10 -1.1912 0.0013
-6 0 11 -0.5948 -0.0001
-6 0 12 -0.1364 0.0009
-6 0 13 -0.4931 -0.0016
-6 1 1 -3.2304 0.0422
-6 1 2 -2.5572 -0.0139
-6 1 3 -0.2808 -0.0177
-6 1 4 2.6891 0.0062
-6 1 5 3.8533 0.0013
-6 1 6 2.1046 -0.0074
-6 1 7 -0.3866 0.0012
-6 1 8 -1.5031 0.0040
-6 1 9 -1.3654 -0.0009
-6 1 10 -0.6543 -0.0000
-6 1 11 -0.2618 0.0004
-6 1 12 -0.3941 -0.0034
-6 2 1 -4.9753 0.0253
-6 2 2 -2.1655 -0.0138
-6 2 3 1.0151 -0.0214
-6 2 4 2.3316 -0.0033
-6 2 5 1.9169 -0.0015
-6 2 6 0.1922 -0.0046
-6 2 7 -1.9898 0.0034
-6 2 8 -2.0270 0.0041
-6 2 9 -0.0445 -0.0024
-6 2 10 0.6010 -0.0003
-6 2 11 -0.4450 0.0027
-6 3 1 -0.0148 -0.0096
-6 3 2 2.4526 0.0035
-6 3 3 3.1761 -0.0005
-6 3 4 1.9703 -0.0064
-6 3 5 0.7356 -0.0027
-6 3 6 -0.8463 0.0016
-6 3 7 -2.2895 0.0003
-6 3 8 -1.9964 -0.0019
-6 3 9 -1.0074 0.0005
-6 3 10 -0.7510 0.0046
-6 4 1 1.5126 -0.0220
-6 4 2 2.2080 0.0133
-6 4 3 1.2185 0.0147
-6 4 4 0.1447 -0.0014
-6 4 5 -0.1466 0.0005
-6 4 6 0.1368 0.0044
-6 4 7 0.5523 -0.0038
-6 4 8 0.0251 -0.0050
-6 5 1 0.6581 -0.0037
-6 5 2 0.3294 0.0049
-6 5 3 0.0958 0.0045
-6 5 4 -0.0077 0.0017
-6 5 5 -0.1724 0.0043
-6 5 6 0.6020 0.0034
-6 5 7 1.2585 -0.0009
-6 6 1 0.2671 0.0045
-6 6 2 0.2563 -0.0069
-6 6 3 0.2958 -0.0010
-6 6 4 -0.0813 0.0070
-5 -12 1 -0.5183 0.0125
-5 -12 2 0.1109 -0.0036
-5 -12 3 0.5277 -0.0036
-5 -12 4 -0.0319 -0.0014
-5 -12 5 -0.4795 -0.0036
-5 -12 6 -0.2304 0.0022
-5 -11 1 1.0688 0.0022
-5 -11 2 1.7918 -0.0107
-5 -11 3 1.6564 -0.0158
-5 -11 4 0.7741 -0.0076
-5 -11 5 -0.0685 -0.0044
-5 -11 6 -0.6348 -0.0053
-5 -11 7 -0.4442 0.0024
-5 -11 8 0.6624 0.0070
-5 -10 1 2.2271 -0.0232
-5 -10 2 0.2869 -0.0050
-5 -10 3 -1.2572 -0.0032
-5 -10 4 -1.1548 -0.0042
-5 -10 5 -0.7997 -0.0003
-5 -10 6 -0.9393 -0.0008
-5 -10 7 -0.4048 -0.0016
-5 -10 8 0.9264 0.0038
-5 -10 9 1.2969 0.0070
-5 -10 10 0.8111 0.0030
-5 -9 1 0.4159 -0.0315
-5 -9 2 -1.5449 0.0097
-5 -9 3 -2.1890 0.0204
-5 -9 4 -1.6796 0.0036
-5 -9 5 -0.6066 0.0038
-5 -9 6 0.6091 0.0110
-5 -9 7 1.4938 0.0008
-5 -9 8 1.8016 -0.0032
-5 -9 9 1.3352 0.0052
-5 -9 10 0.2860 0.0026
-5 -9 11 -0.9349 0.0003
-5 -9 12 -1.3200 0.0074
-5 -8 1 0.2780 0.0104
-5 -8 2 -1.8468 0.0129
-5 -8 3 -2.8274 0.0195
-5 -8 4 -2.6281 0.0112
-5 -8 5 -1.3928 0.0033
-5 -8 6 0.3792 0.0066
-5 -8 7 1.6195 0.0023
-5 -8 8 1.7294 -0.0037
-5 -8 9 1.2174 0.0003
-5 -8 10 0.6600 0.0021
-5 -8 11 0.0214 0.0003
-5 -8 12 0.1391 0.0022
-5 -8 13 1.0370 0.0022
-5 -7 1 -0.2790 0.0485
-5 -7 2 -2.2816 -0.0078
-5 -7 3 -2.0098 -0.0127
-5 -7 4 -1.0288 0.0072
-5 -7 5 -0.1611 -0.0001
-5 -7 6 1.0102 -0.0078
-5 -7 7 1.4908 0.0015
-5 -7 8 0.5899 0.0022
-5 -7 9 -0.6402 -0.0051
-5 -7 10 -1.7122 -0.0012
-5 -7 11 -2.5033 0.0021
-5 -7 12 -1.6580 -0.0020
-5 -7 13 0.3385 -0.0001
-5 -7 14 1.2040 0.0007
-5 -6 1 -0.4627 0.0336
-5 -6 2 -0.0052 -0.0176
-5 -6 3 0.7301 -0.0331
-5 -6 4 0.9897 -0.0087
-5 -6 5 2.2401 -0.0027
-5 -6 6 3.7615 -0.0113
-5 -6 7 3.9412 -0.0016
-5 -6 8 2.8658 0.0047
-5 -6 9 0.6643 -0.0049
-5 -6 10 -1.7239 -0.0029
-5 -6 11 -1.9829 0.0044
-5 -6 12 -0.3053 -0.0017
-5 -6 13 0.5122 -0.0073
-5 -6 14 0.2967 -0.0071
-5 -5 1 -9.2274 -0.0289
-5 -5 2 -5.3387 -0.0008
-5 -5 3 -2.7701 -0.0057
-5 -5 4 -0.7974 -0.0127
-5 -5 5 2.0949 -0.0003
-5 -5 6 3.9818 0.0021
-5 -5 7 3.6943 -0.0034
-5 -5 8 1.3138 -0.0006
-5 -5 9 -1.8041 0.0007
-5 -5 10 -2.4797 -0.0023
-5 -5 11 -0.3013 -0.0003
-5 -5 12 1.3965 0.0022
-5 -5 13 1.2582 -0.0007
-5 -5 14 1.2130 -0.0004
-5 -5 15 1.4748 0.0048
-5 -4 1 -3.6567 -0.0604
-5 -4 2 -1.8834 0.0226
-5 -4 3 -1.8198 0.0344
-5 -4 4 -2.8051 -0.0015
-5 -4 5 -3.3190 0.0010
-5 -4 6 -2.5096 0.0125
-5 -4 7 -1.6779 -0.0029
-5 -4 8 -2.6599 -0.0074
-5 -4 9 -3.4102 0.0055
-5 -4 10 -2.1243 0.0026
-5 -4 11 -0.4303 -0.0035
-5 -4 12 0.7537 0.0043
-5 -4 13 1.3420 0.0036
-5 -4 14 0.8774 -0.0045
-5 -4 15 -0.1763 -0.0027
-5 -3 1 4.5557 0.0038
-5 -3 2 10.3555 0.0246
-5 -3 3 12.1119 0.0289
-5 -3 4 9.0578 0.0087
-5 -3 5 3.4528 -0.0013
-5 -3 6 0.9656 0.0045
-5 -3 7 0.9028 -0.0005
-5 -3 8 -0.5280 -0.0060
-5 -3 9 -1.7417 0.0032
-5 -3 10 -0.9632 0.0051
-5 -3 11 0.8303 -0.0015
-5 -3 12 2.3646 0.0015
-5 -3 13 2.2682 0.0039
-5 -3 14 0.9988 -0.0026
-5 -3 15 0.3201 -0.0066
-5 -2 1 -6.9978 0.0570
-5 -2 2 -2.7230 -0.0102
-5 -2 3 1.9994 -0.0136
-5 -2 4 2.2256 0.0126
-5 -2 5 -0.1849 0.0033
-5 -2 6 1.1763 -0.0069
-5 -2 7 3.3753 0.0018
-5 -2 8 1.9809 0.0018
-5 -2 9 0.0885 -0.0033
-5 -2 10 0.6504 0.0008
-5 -2 11 2.0484 0.0022
-5 -2 12 1.9159 -0.0023
-5 -2 13 0.5266 -0.0004
-5 -2 14 -0.4269 0.0029
-5 -2 15 -0.5749 -0.0018
-5 -1 1 -0.5623 0.0412
-5 -1 2 0.3393 -0.0279
-5 -1 3 -0.1841 -0.0402
-5 -1 4 -4.5940 -0.0055
-5 -1 5 -7.6629 -0.0011
-5 -1 6 -5.4814 -0.0099
-5 -1 7 -2.0549 0.0038
-5 -1 8 -0.9747 0.0091
-5 -1 9 -0.9994 -0.0040
-5 -1 10 0.0106 -0.0035
-5 -1 11 1.4872 0.0032
-5 -1 12 1.8813 -0.0041
-5 -1 13 1.5751 -0.0051
-5 -1 14 1.1092 0.0046
-5 -1 15 0.6467 0.0042
-5 0 1 5.1855 -0.0165
-5 0 2 5.3278 -0.0037
-5 0 3 3.7627 -0.0096
-5 0 4 0.8949 -0.0124
-5 0 5 -1.1489 -0.0038
-5 0 6 -0.8552 -0.0009
-5 0 7 0.8366 -0.0010
-5 0 8 1.0149 0.0009
-5 0 9 -0.1178 -0.0008
-5 0 10 0.1418 -0.0002
-5 0 11 0.8702 0.0023
-5 0 12 0.4939 -0.0012
-5 0 13 0.1488 -0.0027
-5 0 14 0.0530 0.0002
-5 1 1 1.9575 -0.0565
-5 1 2 1.8921 0.0165
-5 1 3 0.7830 0.0253
-5 1 4 -1.1742 -0.0068
-5 1 5 -2.7047 -0.0032
-5 1 6 -1.5996 0.0084
-5 1 7 0.9102 -0.0020
-5 1 8 1.6686 -0.0044
-5 1 9 1.2391 0.0042
-5 1 10 1.0224 0.0019
-5 1 11 0.3667 -0.0035
-5 1 12 -0.2003 0.0001
-5 1 13 -0.0891 0.0029
-5 1 14 -0.1107 0.0007
-5 2 1 3.0826 -0.0254
-5 2 2 0.4098 0.0132
-5 2 3 -2.9474 0.0246
-5 2 4 -4.7020 0.0070
-5 2 5 -3.6497 0.0010
-5 2 6 -0.9589 0.0032
-5 2 7 1.5254 -0.0042
-5 2 8 2.3854 -0.0061
-5 2 9 0.9300 0.0028
-5 2 10 -1.5472 0.0045
-5 2 11 -2.5131 0.0005
-5 2 12 -1.7283 0.0009
-5 2 13 -0.9090 -0.0019
-5 3 1 2.6756 0.0228
-5 3 2 -0.8359 -0.0081
-5 3 3 -3.0577 -0.0053
-5 3 4 -1.8464 0.0078
-5 3 5 0.2385 0.0030
-5 3 6 0.9314 -0.0009
-5 3 7 1.2186 0.0022
-5 3 8 0.9722 0.0009
-5 3 9 -0.3018 -0.0011
-5 3 10 -1.0430 0.0004
-5 3 11 -0.3457 0.0001
-5 3 12 0.3481 -0.0027
-5 4 1 1.2676 0.0271
-5 4 2 -1.4088 -0.0142
-5 4 3 -2.1363 -0.0189
-5 4 4 -0.5617 -0.0003
-5 4 5 1.0583 0.0012
-5 4 6 2.1605 -0.0019
-5 4 7 2.3835 0.0041
-5 4 8 1.6182 0.0031
-5 4 9 0.7448 -0.0043
-5 4 10 -0.1307 -0.0023
-5 4 11 -0.5840 0.0016
-5 5 1 -1.8316 0.0038
-5 5 2 -2.6184 -0.0001
-5 5 3 -1.9395 -0.0054
-5 5 4 -0.9456 -0.0057
-5 5 5 0.5509 -0.0042
-5 5 6 1.6749 -0.0020
-5 5 7 1.0660 0.0030
-5 5 8 0.2931 0.0022
-5 5 9 0.0661 -0.0038
-5 6 1 -1.5080 -0.0151
-5 6 2 -1.2305 0.0090
-5 6 3 -1.1199 0.0087
-5 6 4 -0.7250 -0.0012
-5 6 5 0.5541 -0.0006
-5 6 6 1.1252 0.0012
-5 6 7 0.7080 0.0007
-5 7 1 0.0607 -0.0050
-5 7 2 -0.5815 0.0041
-5 7 3 -0.8394 0.0038
-5 7 4 -0.2138 0.0018
-4 -12 1 0.9497 -0.0059
-4 -12 2 1.2046 0.0070
-4 -12 3 1.2221 0.0031
-4 -12 4 0.8050 -0.0005
-4 -12 5 -0.4878 0.0032
-4 -12 6 -1.4813 -0.0021
-4 -11 1 0.1139 0.0035
-4 -11 2 -0.0425 0.0082
-4 -11 3 0.0313 0.0123
-4 -11 4 0.5389 0.0070
-4 -11 5 0.3347 0.0013
-4 -11 6 -0.5672 0.0025
-4 -11 7 -0.6972 0.0023
-4 -11 8 0.2479 0.0022
-4 -11 9 1.0601 0.0070
-4 -10 1 -0.6650 0.0220
-4 -10 2 -0.3451 -0.0015
-4 -10 3 -0.0431 0.0004
-4 -10 4 0.2560 0.0075
-4 -10 5 0.7532 0.0005
-4 -10 6 1.2342 -0.0018
-4 -10 7 1.1910 0.0024
-4 -10 8 0.5089 -0.0007
-4 -10 9 0.6061 -0.0026
-4 -10 10 1.5693 0.0055
-4 -10 11 1.0532 0.0091
-4 -9 1 -1.6425 0.0197
-4 -9 2 -0.0826 -0.0145
-4 -9 3 1.1328 -0.0235
-4 -9 4 1.8046 -0.0048
-4 -9 5 1.8036 0.0001
-4 -9 6 1.0089 -0.0065
-4 -9 7 0.1290 0.0007
-4 -9 8 -0.4552 0.0053
-4 -9 9 -0.5373 -0.0047
-4 -9 10 -0.6267 -0.0047
-4 -9 11 -0.9737 0.0000
-4 -9 12 -0.4116 -0.0069
-4 -8 1 -0.8121 -0.0125
-4 -8 2 0.0442 -0.0046
-4 -8 3 1.1361 -0.0129
-4 -8 4 1.7318 -0.0120
-4 -8 5 0.4034 -0.0004
-4 -8 6 -1.6164 -0.0019
-4 -8 7 -1.8308 -0.0035
-4 -8 8 -0.7035 0.0019
-4 -8 9 0.1735 -0.0013
-4 -8 10 0.5839 -0.0050
-4 -8 11 1.1625 -0.0019
-4 -8 12 1.4775 -0.0010
-4 -8 13 0.4600 -0.0005
-4 -7 1 0.8477 -0.0535
-4 -7 2 2.3389 0.0105
-4 -7 3 3.2033 0.0204
-4 -7 4 2.9481 -0.0048
-4 -7 5 1.8850 0.0013
-4 -7 6 0.4558 0.0099
-4 -7 7 -0.8612 -0.0034
-4 -7 8 -1.7301 -0.0066
-4 -7 9 -1.5984 0.0035
-4 -7 10 -0.4601 0.0021
-4 -7 11 0.7282 -0.0030
-4 -7 12 0.7634 0.0026
-4 -7 13 -0.2336 0.0046
-4 -7 14 -0.7380 0.0022
-4 -6 1 0.3665 -0.0131
-4 -6 2 2.9636 0.0233
-4 -6 3 3.8532 0.0344
-4 -6 4 3.0074 0.0116
-4 -6 5 1.4525 -0.0001
-4 -6 6 0.2489 0.0056
-4 -6 7 0.2150 0.0004
-4 -6 8 0.9909 -0.0068
-4 -6 9 2.7548 0.0027
-4 -6 10 4.9138 0.0066
-4 -6 11 4.6740 -0.0010
-4 -6 12 1.5067 0.0018
-4 -6 13 -1.1436 0.0048
-4 -6 14 -1.5574 -0.0029
-4 -6 15 -1.2515 -0.0068
-4 -5 1 -1.6145 0.0592
-4 -5 2 -1.1318 0.0018
-4 -5 3 -2.0017 -0.0039
-4 -5 4 -3.2774 0.0146
-4 -5 5 -4.2789 0.0009
-4 -5 6 -3.6891 -0.0063
-4 -5 7 -2.1035 0.0054
-4 -5 8 -0.9898 0.0027
-4 -5 9 1.1518 -0.0027
-4 -5 10 3.7675 0.0020
-4 -5 11 3.1707 0.0010
-4 -5 12 0.2311 -0.0024
-4 -5 13 -0.7828 0.0012
-4 -5 14 -0.1801 0.0007
-4 -5 15 -0.4784 -0.0067
-4 -4 1 6.2059 0.0693
-4 -4 2 -0.9485 -0.0216
-4 -4 3 -7.7254 -0.0423
-4 -4 4 -9.3923 -0.0014
-4 -4 5 -7.3490 0.0014
-4 -4 6 -4.4205 -0.0115
-4 -4 7 -2.1496 0.0027
-4 -4 8 -0.4260 0.0088
-4 -4 9 1.1060 -0.0047
-4 -4 10 1.3698 -0.0043
-4 -4 11 -0.1025 0.0037
-4 -4 12 -2.1056 -0.0023
-4 -4 13 -2.9872 -0.0033
-4 -4 14 -2.5224 0.0046
-4 -4 15 -1.7066 -0.0007
-4 -4 16 -0.6402 -0.0058
-4 -3 1 14.4149 -0.0041
-4 -3 2 6.4824 -0.0109
-4 -3 3 3.0664 -0.0215
-4 -3 4 4.8791 -0.0157
-4 -3 5 6.8307 -0.0017
-4 -3 6 6.3800 -0.0014
-4 -3 7 4.9650 -0.0027
-4 -3 8 4.4614 0.0018
-4 -3 9 3.9032 -0.0033
-4 -3 10 2.2537 -0.0056
-4 -3 11 -0.1057 0.0033
-4 -3 12 -2.6940 0.0024
-4 -3 13 -3.4468 -0.0028
-4 -3 14 -1.5798 -0.0002
-4 -3 15 0.3664 -0.0026
-4 -3 16 0.9767 -0.0084
-4 -2 1 -13.5581 -0.0879
-4 -2 2 -15.5877 0.0117
-4 -2 3 -8.0066 0.0290
-4 -2 4 1.3117 -0.0124
-4 -2 5 7.8612 -0.0068
-4 -2 6 8.5517 0.0085
-4 -2 7 4.8540 -0.0054
-4 -2 8 2.4468 -0.0071
-4 -2 9 2.2723 0.0044
-4 -2 10 1.5320 0.0033
-4 -2 11 -0.4961 0.0002
-4 -2 12 -1.8991 0.0027
-4 -2 13 -1.0625 0.0001
-4 -2 14 0.5237 -0.0040
-4 -2 15 1.1312 -0.0007
-4 -2 16 0.9732 0.0001
-4 -1 1 -8.9294 -0.0542
-4 -1 2 -10.9534 0.0218
-4 -1 3 -9.5940 0.0412
-4 -1 4 -5.5860 0.0032
-4 -1 5 -0.5244 -0.0062
-4 -1 6 -0.2917 0.0057
-4 -1 7 -3.1125 -0.0018
-4 -1 8 -3.1962 -0.0067
-4 -1 9 -1.2611 0.0056
-4 -1 10 -0.5395 0.0075
-4 -1 11 -1.0982 -0.0019
-4 -1 12 -1.0563 0.0005
-4 -1 13 0.0794 0.0037
-4 -1 14 1.2137 -0.0023
-4 -1 15 1.6792 0.0008
-4 -1 16 1.0935 0.0062
-4 0 1 -3.4016 0.0302
-4 0 2 0.5997 -0.0026
-4 0 3 2.7724 0.0003
-4 0 4 5.4925 0.0154
-4 0 5 6.5553 0.0058
-4 0 6 3.5911 -0.0016
-4 0 7 -0.4851 0.0040
-4 0 8 -2.4196 0.0019
-4 0 9 -2.0218 -0.0010
-4 0 10 -1.5721 0.0013
-4 0 11 -2.3607 -0.0006
-4 0 12 -2.5164 -0.0005
-4 0 13 -1.1176 0.0007
-4 0 14 0.2786 -0.0037
-4 0 15 0.5657 -0.0048
-4 1 1 -4.1372 0.0645
-4 1 2 -2.4209 -0.0255
-4 1 3 0.6673 -0.0432
-4 1 4 4.3845 0.0023
-4 1 5 6.2912 0.0064
-4 1 6 4.7820 -0.0071
-4 1 7 1.0890 0.0068
-4 1 8 -1.0360 0.0099
-4 1 9 -0.4743 -0.0052
-4 1 10 -0.2155 -0.0062
-4 1 11 -0.8158 0.0004
-4 1 12 -0.3819 -0.0017
-4 1 13 0.3611 -0.0031
-4 1 14 0.2629 0.0019
-4 1 15 0.0627 0.0035
-4 2 1 -6.1393 0.0184
-4 2 2 -3.2788 -0.0124
-4 2 3 1.1392 -0.0230
-4 2 4 4.4368 -0.0056
-4 2 5 4.1720 0.0003
-4 2 6 0.5323 -0.0040
-4 2 7 -2.8488 0.0008
-4 2 8 -3.4361 0.0036
-4 2 9 -2.4872 -0.0016
-4 2 10 -1.5150 -0.0013
-4 2 11 -0.3710 0.0029
-4 2 12 0.5894 -0.0017
-4 2 13 0.9501 -0.0064
-4 2 14 0.9269 -0.0030
-4 3 1 -2.4291 -0.0436
-4 3 2 0.4206 0.0090
-4 3 3 3.9195 0.0160
-4 3 4 5.2347 -0.0084
-4 3 5 2.8977 -0.0060
-4 3 6 -0.4442 0.0037
-4 3 7 -2.3710 -0.0032
-4 3 8 -2.7058 -0.0040
-4 3 9 -1.3878 0.0025
-4 3 10 0.8885 0.0014
-4 3 11 1.8933 -0.0004
-4 3 12 0.9952 0.0003
-4 3 13 0.2816 -0.0014
-4 4 1 -1.1864 -0.0348
-4 4 2 2.9238 0.0163
-4 4 3 4.8200 0.0261
-4 4 4 2.7510 0.0005
-4 4 5 -0.1434 -0.0030
-4 4 6 -1.4601 0.0031
-4 4 7 -2.0589 -0.0040
-4 4 8 -2.0435 -0.0046
-4 4 9 -0.9642 0.0032
-4 4 10 0.5613 0.0033
-4 4 11 1.1241 0.0029
-4 4 12 0.3560 0.0080
-4 5 1 0.3676 0.0022
-4 5 2 3.3302 -0.0021
-4 5 3 2.9223 0.0049
-4 5 4 0.2993 0.0087
-4 5 5 -1.4452 0.0033
-4 5 6 -2.1522 0.0001
-4 5 7 -2.0568 0.0003
-4 5 8 -1.5443 -0.0009
-4 5 9 -1.4683 -0.0017
-4 5 10 -1.2273 -0.0022
-4 5 11 -0.8438 -0.0000
-4 6 1 0.6738 0.0232
-4 6 2 0.7670 -0.0116
-4 6 3 0.6504 -0.0137
-4 6 4 0.4224 0.0027
-4 6 5 -0.8911 0.0019
-4 6 6 -2.2162 -0.0006
-4 6 7 -1.6249 0.0047
-4 6 8 -0.3190 0.0032
-4 6 9 0.0240 -0.0020
-4 7 1 0.4335 0.0125
-4 7 2 0.6687 -0.0042
-4 7 3 1.2779 -0.0070
-4 7 4 0.8520 -0.0013
-4 7 5 -0.7322 -0.0018
-4 7 6 -1.4332 -0.0022
-4 7 7 -0.8291 -0.0009
-4 8 1 0.7779 -0.0049
-4 8 2 1.1124 0.0052
-4 8 3 1.0403 0.0003
-4 8 4 0.2313 -0.0085
-3 -12 1 1.5601 0.0086
-3 -12 2 1.8214 -0.0037
-3 -12 3 1.3995 -0.0046
-3 -12 4 0.6025 -0.0018
-3 -12 5 0.5481 -0.0069
-3 -11 1 -0.2894 -0.0072
-3 -11 2 -0.1286 -0.0071
-3 -11 3 0.1442 -0.0096
-3 -11 4 -0.0923 -0.0064
-3 -11 5 -0.4096 -0.0002
-3 -11 6 -0.6159 -0.0008
-3 -11 7 -0.5732 -0.0022
-3 -11 8 -0.5971 -0.0016
-3 -11 9 -0.6375 -0.0059
-3 -10 1 0.6686 -0.0266
-3 -10 2 1.1104 0.0030
-3 -10 3 0.7866 0.0064
-3 -10 4 -0.2590 -0.0058
-3 -10 5 -1.0681 -0.0006
-3 -10 6 -0.9768 0.0043
-3 -10 7 -0.7353 -0.0045
-3 -10 8 -0.6437 -0.0065
-3 -10 9 -0.1812 -0.0003
-3 -10 10 0.0044 -0.0023
-3 -10 11 -0.0679 -0.0064
-3 -9 1 1.6433 -0.0172
-3 -9 2 0.5046 0.0117
-3 -9 3 -0.1921 0.0221
-3 -9 4 -0.5924 0.0026
-3 -9 5 -0.8948 -0.0045
-3 -9 6 -0.5576 0.0056
-3 -9 7 0.0576 0.0025
-3 -9 8 0.8638 -0.0045
-3 -9 9 1.2884 0.0030
-3 -9 10 0.8101 0.0036
-3 -9 11 0.9588 -0.0051
-3 -9 12 1.2790 -0.0022
-3 -9 13 0.3010 -0.0007
-3 -8 1 0.4619 0.0299
-3 -8 2 -0.5777 0.0082
-3 -8 3 -0.6816 0.0088
-3 -8 4 -1.0303 0.0118
-3 -8 5 -0.8037 -0.0009
-3 -8 6 0.1930 -0.0022
-3 -8 7 0.1295 0.0055
-3 -8 8 -0.1524 0.0025
-3 -8 9 0.6806 0.0009
-3 -8 10 1.5109 0.0034
-3 -8 11 1.0894 0.0007
-3 -8 12 -0.6898 -0.0002
-3 -8 13 -1.7750 0.0020
-3 -8 14 -0.9988 0.0022
-3 -7 1 0.2044 0.0573
-3 -7 2 0.8390 -0.0113
-3 -7 3 0.1203 -0.0307
-3 -7 4 -0.8811 0.0042
-3 -7 5 0.5273 0.0076
-3 -7 6 2.8648 -0.0061
-3 -7 7 2.7658 0.0031
-3 -7 8 1.5684 0.0068
-3 -7 9 1.2682 -0.0054
-3 -7 10 0.9713 -0.0052
-3 -7 11 0.0109 0.0032
-3 -7 12 -1.0601 -0.0003
-3 -7 13 -1.4062 -0.0030
-3 -7 14 -1.1779 0.0035
-3 -7 15 -1.0270 0.0027
-3 -6 1 -2.7089 0.0172
-3 -6 2 -0.9075 -0.0106
-3 -6 3 -0.1234 -0.0268
-3 -6 4 0.7015 -0.0094
-3 -6 5 2.7546 0.0031
-3 -6 6 4.9000 -0.0032
-3 -6 7 5.3387 -0.0039
-3 -6 8 4.9288 0.0023
-3 -6 9 3.8417 -0.0027
-3 -6 10 1.3529 -0.0069
-3 -6 11 -0.9430 0.0014
-3 -6 12 -1.7550 0.0018
-3 -6 13 -1.7069 -0.0035
-3 -6 14 -0.9197 0.0035
-3 -6 15 0.4760 0.0088
-3 -5 1 -7.2800 -0.0680
-3 -5 2 -6.1684 0.0031
-3 -5 3 -4.2799 0.0183
-3 -5 4 -1.0329 -0.0147
-3 -5 5 1.6930 -0.0088
-3 -5 6 1.5701 0.0071
-3 -5 7 -0.8480 -0.0061
-3 -5 8 -1.9919 -0.0068
-3 -5 9 -2.2017 0.0045
-3 -5 10 -3.2940 -0.0003
-3 -5 11 -2.8776 -0.0019
-3 -5 12 -0.2390 0.0041
-3 -5 13 1.2898 -0.0004
-3 -5 14 1.1298 -0.0045
-3 -5 15 1.3735 0.0002
-3 -5 16 1.2442 -0.0016
-3 -4 1 -3.0823 -0.0629
-3 -4 2 -5.4654 0.0242
-3 -4 3 -3.2415 0.0503
-3 -4 4 0.3231 -0.0000
-3 -4 5 1.4804 -0.0114
-3 -4 6 0.3061 0.0069
-3 -4 7 -1.8877 -0.0036
-3 -4 8 -3.9636 -0.0097
-3 -4 9 -6.4808 0.0061
-3 -4 10 -8.1390 0.0079
-3 -4 11 -5.8871 -0.0021
-3 -4 12 -1.1890 -0.0000
-3 -4 13 1.3091 0.0021
-3 -4 14 1.1751 -0.0037
-3 -4 15 1.4929 0.0011
-3 -4 16 1.8725 0.0079
-3 -3 1 -4.0860 0.0150
-3 -3 2 3.5312 0.0040
-3 -3 3 14.2140 0.0093
-3 -3 4 14.4253 0.0111
-3 -3 5 7.3217 0.0009
-3 -3 6 1.5630 0.0005
-3 -3 7 -1.1684 0.0074
-3 -3 8 -2.1429 0.0022
-3 -3 9 -2.0990 -0.0017
-3 -3 10 -1.2256 0.0027
-3 -3 11 0.7286 -0.0007
-3 -3 12 3.3012 -0.0016
-3 -3 13 3.9092 0.0049
-3 -3 14 1.8247 0.0022
-3 -3 15 0.1451 -0.0015
-3 -3 16 -0.3513 0.0001
-3 -3 17 -0.7781 -0.0047
-3 -2 1 -23.0906 0.0840
-3 -2 2 4.9049 -0.0164
-3 -2 3 17.6144 -0.0423
-3 -2 4 13.2066 0.0080
-3 -2 5 4.9163 0.0097
-3 -2 6 -0.5695 -0.0106
-3 -2 7 -2.4328 0.0068
-3 -2 8 -1.5297 0.0113
-3 -2 9 -0.3041 -0.0069
-3 -2 10 0.3656 -0.0047
-3 -2 11 2.0634 0.0041
-3 -2 12 4.4193 0.0002
-3 -2 13 4.2141 -0.0017
-3 -2 14 1.9187 0.0004
-3 -2 15 0.8057 -0.0029
-3 -2 16 0.6194 -0.0059
-3 -2 17 0.4581 -0.0019
-3 -1 1 6.9223 0.0390
-3 -1 2 10.7711 -0.0206
-3 -1 3 -1.1476 -0.0406
-3 -1 4 -12.0007 -0.0052
-3 -1 5 -15.7205 0.0056
-3 -1 6 -13.9749 -0.0079
-3 -1 7 -8.6896 -0.0004
-3 -1 8 -4.3715 0.0076
-3 -1 9 -3.0412 -0.0026
-3 -1 10 -1.8086 -0.0059
-3 -1 11 0.9983 0.0027
-3 -1 12 3.1068 0.0014
-3 -1 13 2.5220 -0.0052
-3 -1 14 0.8129 -0.0008
-3 -1 15 -0.3841 0.0010
-3 -1 16 -0.9334 -0.0028
-3 -1 17 -0.5206 0.0020
-3 0 1 22.6497 -0.0647
-3 0 2 17.3911 -0.0042
-3 0 3 7.2359 0.0089
-3 0 4 -1.4650 -0.0134
-3 0 5 -7.9004 -0.0084
-3 0 6 -8.6037 0.0034
-3 0 7 -4.7886 -0.0039
-3 0 8 -1.3682 -0.0029
-3 0 9 0.2724 0.0051
-3 0 10 0.8787 -0.0002
-3 0 11 1.4625 -0.0016
-3 0 12 1.9279 0.0030
-3 0 13 0.7250 -0.0006
-3 0 14 -1.7080 -0.0030
-3 0 15 -2.9581 -0.0019
-3 0 16 -1.9934 -0.0026
-3 1 1 10.5402 -0.0813
-3 1 2 7.4650 0.0096
-3 1 3 3.9097 0.0399
-3 1 4 -1.4553 -0.0033
-3 1 5 -5.3771 -0.0098
-3 1 6 -4.3725 0.0108
-3 1 7 -0.5156 -0.0014
-3 1 8 2.8976 -0.0089
-3 1 9 3.7868 0.0059
-3 1 10 2.7151 0.0051
-3 1 11 2.2695 -0.0026
-3 1 12 1.7430 0.0021
-3 1 13 -0.6245 0.0035
-3 1 14 -2.5948 -0.0026
-3 1 15 -2.0570 -0.0021
-3 1 16 -0.5402 0.0030
-3 2 1 6.6998 -0.0108
-3 2 2 4.2007 0.0042
-3 2 3 -1.1179 0.0220
-3 2 4 -7.4904 0.0133
-3 2 5 -9.9294 0.0040
-3 2 6 -6.4749 0.0055
-3 2 7 -0.9982 0.0002
-3 2 8 2.1139 -0.0038
-3 2 9 2.3677 0.0002
-3 2 10 1.8778 0.0009
-3 2 11 1.3093 -0.0023
-3 2 12 0.0107 -0.0008
-3 2 13 -1.0634 0.0017
-3 2 14 -0.9449 -0.0028
-3 2 15 -0.3998 -0.0051
-3 3 1 5.1044 0.0527
-3 3 2 2.3597 -0.0110
-3 3 3 -2.3319 -0.0239
-3 3 4 -7.0687 0.0082
-3 3 5 -6.7821 0.0119
-3 3 6 -1.4228 -0.0028
-3 3 7 2.9472 0.0033
-3 3 8 3.5640 0.0068
-3 3 9 2.5586 -0.0047
-3 3 10 1.1194 -0.0051
-3 3 11 -0.9101 0.0008
-3 3 12 -2.1260 -0.0010
-3 3 13 -1.8131 -0.0011
-3 3 14 -1.2865 0.0003
-3 3 15 -0.7311 -0.0008
-3 4 1 4.7433 0.0512
-3 4 2 0.3473 -0.0034
-3 4 3 -3.7876 -0.0265
-3 4 4 -5.1385 -0.0018
-3 4 5 -2.5317 0.0047
-3 4 6 1.1315 -0.0065
-3 4 7 2.9959 0.0011
-3 4 8 2.9225 0.0053
-3 4 9 2.0719 -0.0046
-3 4 10 1.1430 -0.0034
-3 4 11 0.3184 0.0029
-3 4 12 0.1111 -0.0009
-3 4 13 0.0694 -0.0044
-3 4 14 -0.4093 -0.0023
-3 5 1 0.5314 -0.0107
-3 5 2 -3.6969 0.0022
-3 5 3 -5.1128 -0.0026
-3 5 4 -2.8640 -0.0094
-3 5 5 -0.5524 -0.0055
-3 5 6 0.7457 -0.0015
-3 5 7 2.1794 -0.0007
-3 5 8 2.5617 0.0011
-3 5 9 1.2282 0.0025
-3 5 10 -0.6402 0.0017
-3 5 11 -1.6936 0.0012
-3 5 12 -1.2510 -0.0003
-3 5 13 -0.4498 -0.0024
-3 6 1 -0.6829 -0.0327
-3 6 2 -3.3359 0.0093
-3 6 3 -3.3851 0.0174
-3 6 4 -1.6197 -0.0028
-3 6 5 -0.4897 -0.0053
-3 6 6 0.3020 0.0000
-3 6 7 1.1651 -0.0045
-3 6 8 1.3129 -0.0022
-3 6 9 0.7769 0.0049
-3 6 10 0.2608 0.0014
-3 6 11 0.3179 -0.0029
-3 7 1 -1.4832 -0.0116
-3 7 2 -1.9732 0.0019
-3 7 3 -2.3666 0.0092
-3 7 4 -1.9063 0.0048
-3 7 5 -0.2238 0.0030
-3 7 6 1.3380 0.0017
-3 7 7 1.7103 -0.0031
-3 7 8 1.4065 -0.0013
-3 7 9 1.0981 0.0038
-3 8 1 -1.3021 0.0089
-3 8 2 -1.5168 -0.0066
-3 8 3 -2.0611 -0.0057
-3 8 4 -1.6618 0.0040
-3 8 5 -0.3542 0.0053
-3 8 6 0.2600 0.0016
-3 8 7 0.0263 0.0011
-3 9 1 -0.8625 0.0111
-3 9 2 -0.4641 -0.0012
-3 9 3 -0.1547 -0.0024
-2 -12 1 -0.6415 -0.0058
-2 -12 2 -0.4593 -0.0006
-2 -12 3 -0.2501 0.0026
-2 -12 4 0.0944 -0.0004
-2 -11 1 0.0213 0.0073
-2 -11 2 -0.2922 0.0026
-2 -11 3 -0.1069 0.0064
-2 -11 4 0.6547 0.0064
-2 -11 5 0.9677 0.0012
-2 -11 6 0.9762 0.0020
-2 -11 7 0.2920 0.0014
-2 -11 8 -0.9412 -0.0064
-2 -10 1 0.0477 0.0262
-2 -10 2 -0.4064 0.0020
-2 -10 3 -0.5796 -0.0058
-2 -10 4 -0.2448 0.0044
-2 -10 5 0.4198 0.0035
-2 -10 6 0.8616 -0.0016
-2 -10 7 0.5596 0.0033
-2 -10 8 0.2746 0.0046
-2 -10 9 0.1714 -0.0008
-2 -10 10 -0.2277 0.0022
-2 -10 11 -0.2306 0.0090
-2 -9 1 -1.6298 0.0158
-2 -9 2 -0.8616 -0.0028
-2 -9 3 0.2362 -0.0167
-2 -9 4 1.0028 -0.0037
-2 -9 5 1.5803 0.0056
-2 -9 6 1.7274 -0.0039
-2 -9 7 1.6747 -0.0037
-2 -9 8 1.0025 0.0049
-2 -9 9 -0.6341 -0.0017
-2 -9 10 -1.0634 -0.0054
-2 -9 11 0.0387 0.0053
-2 -9 12 0.5516 0.0045
-2 -9 13 0.7324 -0.0021
-2 -8 1 -1.3147 -0.0298
-2 -8 2 -0.1032 -0.0032
-2 -8 3 0.0221 -0.0016
-2 -8 4 0.2714 -0.0096
-2 -8 5 0.6065 -0.0014
-2 -8 6 -0.2853 0.0005
-2 -8 7 -1.2377 -0.0077
-2 -8 8 -1.7683 -0.0038
-2 -8 9 -1.9647 0.0018
-2 -8 10 -0.8542 -0.0020
-2 -8 11 0.2155 -0.0024
-2 -8 12 0.3915 0.0008
-2 -8 13 0.7095 0.0014
-2 -8 14 0.1828 0.0005
-2 -7 1 0.8593 -0.0468
-2 -7 2 3.5164 0.0050
-2 -7 3 4.3150 0.0250
-2 -7 4 3.9789 -0.0055
-2 -7 5 1.7266 -0.0116
-2 -7 6 -1.4849 0.0061
-2 -7 7 -2.1058 -0.0001
-2 -7 8 -1.3662 -0.0082
-2 -7 9 -1.5227 0.0030
-2 -7 10 -0.8362 0.0052
-2 -7 11 0.8602 -0.0042
-2 -7 12 1.7809 -0.0010
-2 -7 13 1.2648 0.0046
-2 -7 14 -0.2408 -0.0028
-2 -7 15 -0.9403 -0.0040
-2 -6 1 5.2336 0.0001
-2 -6 2 5.6685 0.0090
-2 -6 3 4.5144 0.0229
-2 -6 4 2.4221 0.0099
-2 -6 5 -0.9821 -0.0052
-2 -6 6 -3.0486 0.0017
-2 -6 7 -0.7157 0.0065
-2 -6 8 2.2632 -0.0011
-2 -6 9 2.5212 -0.0012
-2 -6 10 2.2193 0.0043
-2 -6 11 2.1245 -0.0003
-2 -6 12 1.5620 -0.0022
-2 -6 13 1.1325 0.0040
-2 -6 14 0.4031 0.0007
-2 -6 15 -0.8901 -0.0023
-2 -6 16 -1.2464 0.0060
-2 -5 1 2.2039 0.0643
-2 -5 2 -2.7872 -0.0033
-2 -5 3 -4.4690 -0.0230
-2 -5 4 -2.7429 0.0109
-2 -5 5 -2.5971 0.0121
-2 -5 6 -4.7653 -0.0071
-2 -5 7 -5.0179 0.0041
-2 -5 8 -3.2627 0.0095
-2 -5 9 -0.8467 -0.0059
-2 -5 10 2.6081 -0.0031
-2 -5 11 4.8398 0.0046
-2 -5 12 4.2973 -0.0010
-2 -5 13 2.7164 0.0008
-2 -5 14 0.7399 0.0047
-2 -5 15 -1.4351 -0.0017
-2 -5 16 -1.9672 -0.0006
-2 -4 1 -0.6618 0.0623
-2 -4 2 -2.3489 -0.0026
-2 -4 3 -3.6438 -0.0399
-2 -4 4 -6.2793 -0.0037
-2 -4 5 -8.6000 0.0132
-2 -4 6 -8.6281 -0.0084
-2 -4 7 -5.5622 -0.0036
-2 -4 8 -2.7837 0.0071
-2 -4 9 -1.3633 -0.0047
-2 -4 10 0.7241 -0.0048
-2 -4 11 1.7177 0.0059
-2 -4 12 -0.1321 0.0019
-2 -4 13 -2.2937 -0.0040
-2 -4 14 -2.7011 -0.0001
-2 -4 15 -2.3593 -0.0009
-2 -4 16 -1.8160 -0.0037
-2 -4 17 -0.3834 0.0030
-2 -3 1 9.2947 -0.0488
-2 -3 2 14.2407 -0.0058
-2 -3 3 4.9557 -0.0058
-2 -3 4 -6.1951 -0.0188
-2 -3 5 -9.0991 -0.0080
-2 -3 6 -5.4921 0.0016
-2 -3 7 1.4091 -0.0028
-2 -3 8 6.8998 -0.0017
-2 -3 9 8.3529 0.0040
-2 -3 10 7.3278 -0.0003
-2 -3 11 4.4755 -0.0019
-2 -3 12 -0.0173 0.0014
-2 -3 13 -3.2726 -0.0037
-2 -3 14 -3.3941 -0.0041
-2 -3 15 -2.7258 0.0030
-2 -3 16 -2.2709 0.0037
-2 -3 17 -0.7717 0.0050
-2 -2 1 4.7016 -0.1002
-2 -2 2 -10.9369 0.0083
-2 -2 3 -22.1689 0.0454
-2 -2 4 -13.8515 -0.0079
-2 -2 5 -0.5268 -0.0214
-2 -2 6 5.5289 0.0063
-2 -2 7 7.8711 -0.0014
-2 -2 8 8.3714 -0.0098
-2 -2 9 6.6642 0.0085
-2 -2 10 4.6526 0.0067
-2 -2 11 2.1485 -0.0054
-2 -2 12 -1.3239 0.0008
-2 -2 13 -2.6818 0.0033
-2 -2 14 -1.3738 -0.0028
-2 -2 15 -0.8564 -0.0007
-2 -2 16 -0.6330 0.0045
-2 -2 17 0.7025 0.0043
-2 -1 1 -8.1605 -0.0503
-2 -1 2 -45.4262 -0.0046
-2 -1 3 -48.2903 0.0268
-2 -1 4 -26.9509 0.0105
-2 -1 5 -8.1240 -0.0029
-2 -1 6 1.5443 0.0082
-2 -1 7 5.3331 0.0046
-2 -1 8 4.3286 -0.0044
-2 -1 9 1.6190 0.0018
-2 -1 10 -0.5076 0.0031
-2 -1 11 -3.0949 -0.0042
-2 -1 12 -5.1775 -0.0018
-2 -1 13 -4.2099 0.0062
-2 -1 14 -2.0435 0.0021
-2 -1 15 -1.1371 -0.0044
-2 -1 16 0.0555 -0.0011
-2 -1 17 1.2574 -0.0023
-2 0 1 15.8679 0.0771
-2 0 2 -9.1402 -0.0037
-2 0 3 -10.5707 -0.0219
-2 0 4 -3.7929 0.0150
-2 0 5 2.3027 0.0144
-2 0 6 5.3436 -0.0040
-2 0 7 4.1429 0.0036
-2 0 8 1.3931 0.0080
-2 0 9 -0.4814 -0.0045
-2 0 10 -1.9977 -0.0033
-2 0 11 -3.5669 0.0027
-2 0 12 -4.4231 -0.0023
-2 0 13 -3.5295 -0.0006
-2 0 14 -1.5809 0.0020
-2 0 15 -0.3562 -0.0038
-2 0 16 -0.3342 -0.0055
-2 0 17 -0.9190 -0.0044
-2 1 1 -21.3348 0.0824
-2 1 2 -16.6817 -0.0149
-2 1 3 -5.2183 -0.0425
-2 1 4 6.4226 0.0037
-2 1 5 14.4078 0.0165
-2 1 6 14.2775 -0.0060
-2 1 7 8.9115 0.0012
-2 1 8 3.8785 0.0102
-2 1 9 0.4275 -0.0071
-2 1 10 -1.2648 -0.0083
-2 1 11 -2.2036 0.0034
-2 1 12 -3.1821 -0.0010
-2 1 13 -1.8801 -0.0034
-2 1 14 1.0880 0.0031
-2 1 15 1.5746 0.0020
-2 1 16 -0.2223 -0.0032
-2 1 17 -0.8609 -0.0014
-2 2 1 -9.4843 -0.0103
-2 2 2 -8.0526 -0.0053
-2 2 3 -4.5469 -0.0106
-2 2 4 3.1958 -0.0122
-2 2 5 9.9016 -0.0022
-2 2 6 9.5011 -0.0020
-2 2 7 4.3399 -0.0016
-2 2 8 -0.7349 0.0022
-2 2 9 -3.2435 0.0005
-2 2 10 -2.9993 -0.0006
-2 2 11 -2.2743 0.0005
-2 2 12 -1.6430 -0.0000
-2 2 13 0.1488 -0.0012
-2 2 14 1.5844 -0.0007
-2 2 15 1.0146 -0.0010
-2 2 16 -0.0498 -0.0043
-2 3 1 -7.8318 -0.0698
-2 3 2 -7.0023 0.0083
-2 3 3 -2.3543 0.0265
-2 3 4 5.8082 -0.0075
-2 3 5 9.9886 -0.0114
-2 3 6 5.7476 0.0041
-2 3 7 -0.8957 -0.0020
-2 3 8 -3.8785 -0.0084
-2 3 9 -3.7979 0.0042
-2 3 10 -2.8881 0.0059
-2 3 11 -1.5904 -0.0033
-2 3 12 -0.3024 0.0009
-2 3 13 0.0453 0.0044
-2 3 14 0.0361 -0.0010
-2 3 15 0.3298 -0.0020
-2 3 16 0.0335 -0.0008
-2 4 1 -4.9869 -0.0361
-2 4 2 -2.4780 0.0100
-2 4 3 2.1007 0.0286
-2 4 4 7.5037 0.0089
-2 4 5 7.8290 -0.0027
-2 4 6 2.6592 0.0054
-2 4 7 -1.7175 -0.0009
-2 4 8 -2.4200 -0.0088
-2 4 9 -1.5916 0.0017
-2 4 10 -0.7494 0.0038
-2 4 11 0.6339 -0.0029
-2 4 12 1.7177 0.0015
-2 4 13 1.0810 0.0032
-2 4 14 0.0320 -0.0040
-2 4 15 -0.1942 -0.0058
-2 5 1 -4.1132 0.0313
-2 5 2 0.9687 0.0001
-2 5 3 5.0512 -0.0037
-2 5 4 5.3615 0.0095
-2 5 5 2.1815 0.0069
-2 5 6 -1.1692 0.0018
-2 5 7 -2.8785 0.0015
-2 5 8 -2.5286 -0.0003
-2 5 9 -1.1124 -0.0028
-2 5 10 -0.3849 -0.0033
-2 5 11 0.0838 -0.0020
-2 5 12 0.7635 0.0003
-2 5 13 0.7441 0.0033
-2 5 14 0.1659 0.0034
-2 6 1 -0.4293 0.0451
-2 6 2 3.1367 -0.0061
-2 6 3 4.5825 -0.0193
-2 6 4 2.5328 0.0015
-2 6 5 0.2261 0.0057
-2 6 6 -0.8803 -0.0022
-2 6 7 -1.9337 0.0011
-2 6 8 -2.1137 0.0036
-2 6 9 -0.9497 -0.0024
-2 6 10 0.0438 -0.0026
-2 6 11 0.0555 -0.0001
-2 6 12 -0.2343 -0.0011
-2 6 13 -0.0179 0.0035
-2 7 1 1.1445 0.0072
-2 7 2 1.5622 -0.0018
-2 7 3 1.5595 -0.0100
-2 7 4 0.9612 -0.0098
-2 7 5 0.3596 -0.0037
-2 7 6 -0.4079 -0.0010
-2 7 7 -1.5044 0.0019
-2 7 8 -1.7586 0.0036
-2 7 9 -0.5083 0.0014
-2 7 10 0.6743 0.0008
-2 7 11 0.3255 -0.0005
-2 8 1 0.7427 -0.0181
-2 8 2 1.2490 0.0060
-2 8 3 1.3469 0.0060
-2 8 4 0.6815 -0.0055
-2 8 5 -0.4369 -0.0043
-2 8 6 -1.0234 -0.0009
-2 8 7 -0.8626 -0.0029
-2 8 8 -0.2704 -0.0035
-2 8 9 0.2854 -0.0011
-2 9 1 1.5701 -0.0172
-2 9 2 1.4097 0.0034
-2 9 3 0.9756 0.0103
-2 9 4 0.1957 0.0029
-2 9 5 -0.5718 -0.0029
-2 9 6 -0.7224 -0.0029
-2 10 1 -0.6519 -0.0012
-2 10 2 -0.6374 0.0000
-1 -11 1 0.1353 -0.0106
-1 -11 2 0.0633 -0.0008
-1 -11 3 1.0857 -0.0026
-1 -11 4 1.7127 -0.0048
-1 -11 5 1.3632 0.0014
-1 -11 6 -0.0065 -0.0004
-1 -11 7 -1.4890 -0.0074
-1 -10 1 0.1674 -0.0220
-1 -10 2 -0.0273 -0.0010
-1 -10 3 0.0076 0.0053
-1 -10 4 -0.1565 -0.0037
-1 -10 5 -0.5974 -0.0046
-1 -10 6 -1.4599 -0.0009
-1 -10 7 -1.3265 -0.0036
-1 -10 8 0.0807 -0.0041
-1 -10 9 0.6242 0.0012
-1 -10 10 0.5306 0.0023
-1 -9 1 1.1849 -0.0038
-1 -9 2 1.7128 0.0025
-1 -9 3 1.6690 0.0106
-1 -9 4 1.3083 0.0053
-1 -9 5 0.6718 -0.0057
-1 -9 6 0.1514 -0.0006
-1 -9 7 0.2246 0.0048
-1 -9 8 0.4851 -0.0022
-1 -9 9 1.0700 -0.0010
-1 -9 10 1.6127 0.0044
-1 -9 11 0.9240 -0.0024
-1 -9 12 -0.0168 -0.0016
-1 -8 1 0.8527 0.0410
-1 -8 2 -0.8780 0.0042
-1 -8 3 -1.6548 -0.0040
-1 -8 4 -1.3776 0.0103
-1 -8 5 -0.9521 0.0054
-1 -8 6 -0.1789 -0.0008
-1 -8 7 0.4130 0.0057
-1 -8 8 1.0328 0.0041
-1 -8 9 2.4396 -0.0020
-1 -8 10 2.6129 0.0009
-1 -8 11 1.1436 0.0027
-1 -8 12 0.1066 0.0007
-1 -8 13 -0.9323 -0.0012
-1 -8 14 -1.5832 -0.0037
-1 -7 1 2.7297 0.0466
-1 -7 2 0.2029 0.0006
-1 -7 3 0.2779 -0.0202
-1 -7 4 0.9163 0.0016
-1 -7 5 1.0967 0.0110
-1 -7 6 2.1237 -0.0032
-1 -7 7 2.3653 -0.0018
-1 -7 8 1.4302 0.0073
-1 -7 9 0.8611 -0.0001
-1 -7 10 -0.1134 -0.0032
-1 -7 11 -0.9731 0.0052
-1 -7 12 -0.8439 0.0008
-1 -7 13 -1.2118 -0.0086
-1 -7 14 -1.2934 0.0008
-1 -7 15 -0.0896 0.0083
-1 -6 1 -1.6471 -0.0228
-1 -6 2 -5.1490 -0.0059
-1 -6 3 -4.0816 -0.0079
-1 -6 4 -1.3947 -0.0117
-1 -6 5 1.1401 -0.0010
-1 -6 6 3.4889 -0.0008
-1 -6 7 4.0005 -0.0057
-1 -6 8 3.9399 -0.0000
-1 -6 9 3.9632 0.0017
-1 -6 10 1.2776 -0.0038
-1 -6 11 -2.0859 -0.0006
-1 -6 12 -2.4135 0.0029
-1 -6 13 -1.7588 -0.0026
-1 -6 14 -1.9414 -0.0012
-1 -6 15 -1.6490 0.0019
-1 -6 16 -0.7154 -0.0062
-1 -5 1 -12.4209 -0.0896
-1 -5 2 -12.3514 -0.0096
-1 -5 3 -9.6730 0.0196
-1 -5 4 -6.1183 -0.0119
-1 -5 5 -1.5141 -0.0155
-1 -5 6 2.4230 0.0053
-1 -5 7 2.4213 -0.0011
-1 -5 8 1.2660 -0.0097
-1 -5 9 1.5967 0.0040
-1 -5 10 0.7316 0.0042
-1 -5 11 -0.7095 -0.0059
-1 -5 12 -0.4519 0.0000
-1 -5 13 -0.1032 0.0019
-1 -5 14 0.0256 -0.0041
-1 -5 15 0.8550 0.0017
-1 -5 16 0.9893 0.0064
-1 -5 17 0.1787 0.0010
-1 -4 1 -15.5112 -0.0437
-1 -4 2 -9.6998 0.0035
-1 -4 3 -3.5943 0.0279
-1 -4 4 -0.1109 0.0062
-1 -4 5 4.6612 -0.0116
-1 -4 6 9.5876 0.0039
-1 -4 7 6.9740 0.0040
-1 -4 8 -0.9576 -0.0089
-1 -4 9 -5.9606 0.0012
-1 -4 10 -7.3680 0.0065
-1 -4 11 -6.9323 -0.0030
-1 -4 12 -4.7513 -0.0002
-1 -4 13 -1.9848 0.0060
-1 -4 14 0.1731 0.0014
-1 -4 15 0.8843 -0.0008
-1 -4 16 0.2700 0.0001
-1 -4 17 -0.2178 -0.0045
-1 -3 1 2.7860 0.0597
-1 -3 2 7.1508 0.0017
-1 -3 3 14.3499 -0.0084
-1 -3 4 14.9728 0.0165
-1 -3 5 10.9116 0.0067
-1 -3 6 8.7077 -0.0051
-1 -3 7 4.9193 0.0039
-1 -3 8 -0.4156 0.0063
-1 -3 9 -2.8331 -0.0019
-1 -3 10 -3.7338 -0.0006
-1 -3 11 -4.2102 0.0043
-1 -3 12 -2.3889 -0.0003
-1 -3 13 0.4403 -0.0010
-1 -3 14 1.1669 0.0016
-1 -3 15 0.2759 -0.0040
-1 -3 16 -0.0015 -0.0049
-1 -3 17 -0.1274 0.0019
-1 -3 18 -0.5317 0.0049
-1 -2 1 -5.9220 0.1053
-1 -2 2 -7.7713 -0.0068
-1 -2 3 8.9958 -0.0403
-1 -2 4 18.1538 0.0074
-1 -2 5 15.2512 0.0192
-1 -2 6 10.1762 -0.0074
-1 -2 7 2.6328 -0.0017
-1 -2 8 -4.3246 0.0136
-1 -2 9 -5.1681 -0.0027
-1 -2 10 -2.9623 -0.0073
-1 -2 11 -0.6346 0.0065
-1 -2 12 2.7642 0.0005
-1 -2 13 5.0332 -0.0065
-1 -2 14 3.8373 0.0009
-1 -2 15 1.8862 0.0006
-1 -2 16 0.5307 -0.0031
-1 -2 17 -1.4267 0.0023
-1 -2 18 -1.7746 0.0055
-1 -1 1 -22.7033 0.0130
-1 -1 2 -6.5739 -0.0216
-1 -1 3 8.7474 -0.0304
-1 -1 4 5.8996 -0.0166
-1 -1 5 -0.8751 0.0040
-1 -1 6 -3.1633 0.0021
-1 -1 7 -6.9692 0.0006
-1 -1 8 -9.8596 0.0082
-1 -1 9 -8.0706 0.0014
-1 -1 10 -5.2405 -0.0061
-1 -1 11 -2.5651 -0.0018
-1 -1 12 0.9356 -0.0011
-1 -1 13 2.6155 -0.0049
-1 -1 14 1.8757 -0.0008
-1 -1 15 1.4590 0.0057
-1 -1 16 0.5800 0.0020
-1 -1 17 -1.1457 -0.0017
-1 -1 18 -0.7790 0.0001
-1 0 1 47.4950 -0.0947
-1 0 2 69.8668 0.0001
-1 0 3 54.8416 0.0350
-1 0 4 21.5809 -0.0103
-1 0 5 -2.6384 -0.0156
-1 0 6 -12.9404 0.0052
-1 0 7 -15.2751 -0.0022
-1 0 8 -12.5284 -0.0094
-1 0 9 -7.6470 0.0035
-1 0 10 -3.3603 0.0048
-1 0 11 0.1332 -0.0040
-1 0 12 2.6267 0.0011
-1 0 13 2.8469 0.0027
-1 0 14 1.2383 -0.0029
-1 0 15 -0.5414 0.0017
-1 0 16 -2.1245 0.0032
-1 0 17 -2.6983 -0.0027
-1 0 18 -1.6096 -0.0032
-1 1 1 21.7221 -0.1150
-1 1 2 38.4484 0.0071
-1 1 3 32.7024 0.0480
-1 1 4 19.4601 0.0087
-1 1 5 7.6116 -0.0079
-1 1 6 0.5304 0.0057
-1 1 7 -1.9249 -0.0014
-1 1 8 -1.9341 -0.0124
-1 1 9 -0.2381 0.0026
-1 1 10 1.7859 0.0069
-1 1 11 2.3568 -0.0055
-1 1 12 2.4217 -0.0007
-1 1 13 1.9319 0.0055
-1 1 14 -0.1004 -0.0013
-1 1 15 -1.6203 -0.0020
-1 1 16 -1.2241 0.0015
-1 1 17 -0.4145 -0.0011
-1 1 18 0.0777 -0.0031
-1 2 1 -2.6181 0.0414
-1 2 2 8.5955 0.0271
-1 2 3 11.6562 0.0037
-1 2 4 6.4150 0.0137
-1 2 5 -1.2719 0.0089
-1 2 6 -4.1022 -0.0016
-1 2 7 -2.9114 -0.0010
-1 2 8 -1.1016 -0.0012
-1 2 9 1.1437 -0.0006
-1 2 10 2.6029 0.0000
-1 2 11 2.6918 -0.0009
-1 2 12 2.5720 0.0006
-1 2 13 1.2592 0.0022
-1 2 14 -0.6566 0.0013
-1 2 15 -0.3063 -0.0023
-1 2 16 1.2274 -0.0043
-1 2 17 1.2597 -0.0043
-1 3 1 11.5525 0.1183
-1 3 2 14.9104 0.0042
-1 3 3 10.7072 -0.0406
-1 3 4 -1.3539 0.0031
-1 3 5 -11.2825 0.0150
-1 3 6 -10.8133 -0.0021
-1 3 7 -4.7330 0.0016
-1 3 8 -0.5537 0.0078
-1 3 9 1.0438 -0.0042
-1 3 10 1.5923 -0.0086
-1 3 11 1.5154 0.0011
-1 3 12 0.7323 -0.0003
-1 3 13 -0.2823 -0.0031
-1 3 14 -0.4802 0.0049
-1 3 15 -0.2165 0.0038
-1 3 16 -0.2016 -0.0034
-1 3 17 -0.2416 -0.0036
-1 4 1 -4.5416 0.0466
-1 4 2 -3.0908 -0.0132
-1 4 3 -1.6600 -0.0265
-1 4 4 -5.4686 -0.0113
-1 4 5 -8.5613 -0.0003
-1 4 6 -4.8842 -0.0012
-1 4 7 0.7037 0.0011
-1 4 8 2.9241 0.0063
-1 4 9 2.8073 -0.0009
-1 4 10 2.3375 -0.0035
-1 4 11 1.4507 0.0035
-1 4 12 -0.0069 -0.0006
-1 4 13 -0.8846 -0.0041
-1 4 14 -1.0604 0.0022
-1 4 15 -1.3471 0.0012
-1 4 16 -1.0345 -0.0043
-1 5 1 5.3351 -0.0505
-1 5 2 3.9693 -0.0076
-1 5 3 0.7360 0.0134
-1 5 4 -3.4090 -0.0095
-1 5 5 -3.9628 -0.0102
-1 5 6 -1.1375 0.0013
-1 5 7 1.4896 -0.0011
-1 5 8 2.4046 -0.0025
-1 5 9 1.8283 0.0018
-1 5 10 1.3425 0.0035
-1 5 11 1.2974 0.0007
-1 5 12 0.3261 -0.0010
-1 5 13 -0.8814 0.0010
-1 5 14 -0.9219 0.0021
-1 5 15 -0.3222 0.0014
-1 6 1 3.9069 -0.0648
-1 6 2 -1.5271 0.0054
-1 6 3 -5.8900 0.0284
-1 6 4 -5.4615 0.0039
-1 6 5 -1.9632 -0.0041
-1 6 6 0.2535 0.0019
-1 6 7 1.2773 -0.0026
-1 6 8 1.9146 -0.0063
-1 6 9 1.5076 0.0011
-1 6 10 0.7861 0.0038
-1 6 11 0.1273 -0.0010
-1 6 12 -0.7429 0.0009
-1 6 13 -1.0425 0.0036
-1 6 14 -0.3626 0.0017
-1 7 1 1.2477 -0.0021
-1 7 2 -1.1604 0.0092
-1 7 3 -2.9939 0.0072
-1 7 4 -2.3155 0.0081
-1 7 5 -0.5517 0.0046
-1 7 6 0.2590 0.0007
-1 7 7 0.5756 -0.0005
-1 7 8 0.8003 -0.0039
-1 7 9 0.4181 -0.0039
-1 7 10 -0.3600 -0.0002
-1 7 11 -0.5252 0.0017
-1 7 12 -0.0447 0.0011
-1 8 1 -0.2638 0.0396
-1 8 2 -0.6899 0.0020
-1 8 3 -1.3360 -0.0106
-1 8 4 -1.3646 0.0040
-1 8 5 -0.6209 0.0034
-1 8 6 0.4192 -0.0008
-1 8 7 1.5432 0.0029
-1 8 8 2.1594 0.0007
-1 8 9 1.6899 -0.0032
-1 8 10 0.8594 0.0013
-1 8 11 0.5583 0.0059
-1 9 1 -1.0165 0.0195
-1 9 2 -1.4595 -0.0066
-1 9 3 -1.3015 -0.0112
-1 9 4 -0.9695 -0.0056
-1 9 5 -0.9711 -0.0033
-1 9 6 -0.9907 0.0005
-1 9 7 -0.6116 0.0055
-1 9 8 -0.3828 0.0061
-1 10 1 -0.9988 -0.0048
-1 10 2 -1.2359 -0.0009
-1 10 3 -0.9710 -0.0004
-1 10 4 -0.1844 -0.0027
-1 10 5 0.2623 0.0014
0 -11 1 0.3712 0.0092
0 -11 2 1.0354 0.0019
0 -11 3 0.4381 0.0022
0 -11 4 -0.2532 0.0060
0 -11 5 0.0195 0.0020
0 -11 6 0.2140 0.0014
0 -10 1 -0.1716 0.0319
0 -10 2 -0.7593 0.0067
0 -10 3 -2.1314 -0.0053
0 -10 4 -2.5638 0.0016
0 -10 5 -1.6383 0.0040
0 -10 6 -0.0682 0.0009
0 -10 7 0.8202 0.0024
0 -10 8 -0.2022 0.0024
0 -10 9 -1.1134 -0.0019
0 -9 1 -1.3452 0.0056
0 -9 2 -1.0160 -0.0038
0 -9 3 -0.3221 -0.0077
0 -9 4 0.2181 -0.0071
0 -9 5 0.4688 0.0020
0 -9 6 1.0819 0.0038
0 -9 7 1.3029 -0.0020
0 -9 8 0.5661 0.0002
0 -9 9 -0.0447 0.0005
0 -9 10 -0.3774 -0.0064
0 -9 11 -0.5492 -0.0017
0 -9 12 -0.0360 0.0054
0 -8 1 -2.1792 -0.0463
0 -8 2 -2.2413 -0.0085
0 -8 3 -0.6809 0.0096
0 -8 4 0.8382 -0.0078
0 -8 5 1.2508 -0.0076
0 -8 6 0.7783 0.0024
0 -8 7 0.2521 -0.0034
0 -8 8 -0.0446 -0.0060
0 -8 9 -0.8350 -0.0010
0 -8 10 -1.2727 -0.0029
0 -8 11 -0.3356 -0.0029
0 -8 12 0.3231 0.0016
0 -8 13 0.2057 0.0024
0 -8 14 0.3661 0.0049
0 -7 1 -1.0854 -0.0555
0 -7 2 1.0065 -0.0005
0 -7 3 2.1667 0.0227
0 -7 4 2.7552 0.0024
0 -7 5 3.0053 -0.0103
0 -7 6 1.3891 -0.0011
0 -7 7 -0.9737 0.0005
0 -7 8 -2.3691 -0.0067
0 -7 9 -3.2948 -0.0013
0 -7 10 -2.9044 0.0048
0 -7 11 -1.2240 -0.0018
0 -7 12 -0.0956 -0.0024
0 -7 13 1.0537 0.0067
0 -7 14 1.9701 0.0016
0 -7 15 1.2000 -0.0106
0 -6 1 -0.9652 0.0287
0 -6 2 4.1839 0.0181
0 -6 3 6.8798 0.0042
0 -6 4 7.7608 0.0098
0 -6 5 6.8021 0.0017
0 -6 6 2.5543 -0.0055
0 -6 7 -1.2845 0.0023
0 -6 8 -2.0354 0.0037
0 -6 9 -1.7597 0.0007
0 -6 10 -1.1105 0.0041
0 -6 11 -0.6225 0.0023
0 -6 12 -1.0129 -0.0018
0 -6 13 -0.4808 0.0022
0 -6 14 0.4793 0.0001
0 -6 15 -0.2593 -0.0049
0 -6 16 -1.2139 0.0060
0 -5 1 -1.4666 0.0976
0 -5 2 1.3756 0.0090
0 -5 3 0.5728 -0.0336
0 -5 4 -0.9910 0.0030
0 -5 5 -2.0340 0.0164
0 -5 6 -3.2771 -0.0023
0 -5 7 -3.1490 0.0011
0 -5 8 -1.9431 0.0112
0 -5 9 -0.2280 0.0001
0 -5 10 3.3450 -0.0040
0 -5 11 5.5435 0.0048
0 -5 12 3.6627 0.0004
0 -5 13 2.2752 -0.0040
0 -5 14 2.9565 0.0021
0 -5 15 1.8422 0.0002
0 -5 16 -0.6910 -0.0043
0 -5 17 -1.4777 -0.0001
0 -4 1 7.6515 0.0416
0 -4 2 6.8119 -0.0164
0 -4 3 4.2229 -0.0297
0 -4 4 5.7035 -0.0114
0 -4 5 7.9275 0.0067
0 -4 6 5.5852 0.0037
0 -4 7 1.0718 -0.0004
0 -4 8 -2.8941 0.0060
0 -4 9 -5.0806 -0.0002
0 -4 10 -2.6027 -0.0062
0 -4 11 1.7516 0.0020
0 -4 12 2.7018 0.0010
0 -4 13 1.5015 -0.0059
0 -4 14 0.5139 -0.0016
0 -4 15 -0.1112 0.0014
0 -4 16 0.0920 -0.0014
0 -4 17 0.2727 0.0021
0 -3 1 28.7160 -0.1083
0 -3 2 23.6440 -0.0317
0 -3 3 14.1708 0.0196
0 -3 4 8.9052 -0.0102
0 -3 5 2.6667 -0.0134
0 -3 6 -7.4370 0.0044
0 -3 7 -9.1799 -0.0017
0 -3 8 -1.5340 -0.0056
0 -3 9 2.8551 0.0022
0 -3 10 2.6319 0.0018
0 -3 11 2.7246 -0.0033
0 -3 12 1.7632 0.0002
0 -3 13 -1.3792 0.0015
0 -3 14 -3.6847 -0.0034
0 -3 15 -2.7493 0.0008
0 -3 16 -0.4985 0.0064
0 -3 17 0.0313 0.0000
0 -3 18 -0.5270 -0.0066
0 -2 1 22.7617 -0.1356
0 -2 2 18.4079 -0.0031
0 -2 3 -3.9238 0.0467
0 -2 4 -14.9025 0.0038
0 -2 5 -15.2269 -0.0131
0 -2 6 -16.1427 0.0018
0 -2 7 -9.1334 -0.0016
0 -2 8 4.7616 -0.0108
0 -2 9 10.7970 0.0026
0 -2 10 8.8565 0.0082
0 -2 11 6.6340 -0.0060
0 -2 12 4.2731 -0.0024
0 -2 13 1.0206 0.0073
0 -2 14 -0.8925 -0.0023
0 -2 15 -1.4130 -0.0048
0 -2 16 -1.7747 0.0037
0 -2 17 -1.1957 0.0002
0 -2 18 -0.2411 -0.0066
0 -1 1 20.6320 0.0012
0 -1 2 -11.0312 0.0280
0 -1 3 -46.9047 0.0038
0 -1 4 -47.7643 0.0026
0 -1 5 -27.3929 0.0036
0 -1 6 -13.0611 0.0012
0 -1 7 -3.3119 0.0045
0 -1 8 4.6764 -0.0002
0 -1 9 5.7591 -0.0003
0 -1 10 2.9749 0.0037
0 -1 11 0.8677 -0.0018
0 -1 12 -1.2176 -0.0031
0 -1 13 -2.5654 0.0029
0 -1 14 -2.0768 0.0013
0 -1 15 -1.6078 -0.0043
0 -1 16 -0.8526 -0.0007
0 -1 17 1.4842 0.0049
0 -1 18 2.3156 0.0020
0 0 1 25.4720 0.0855
0 0 2 -0.3332 0.0165
0 0 3 -17.3245 -0.0347
0 0 4 -14.9409 0.0090
0 0 5 -8.2863 0.0216
0 0 6 -6.3671 -0.0006
0 0 7 -2.6422 0.0038
0 0 8 2.6372 0.0076
0 0 9 4.0439 -0.0068
0 0 10 2.2067 -0.0075
0 0 11 -0.4891 0.0038
0 0 12 -3.1076 0.0004
0 0 13 -4.1448 -0.0034
0 0 14 -3.2803 0.0040
0 0 15 -1.8457 0.0010
0 0 16 0.0884 -0.0037
0 0 17 1.8110 0.0036
0 0 18 1.3760 0.0061
0 1 0 16.6355 0.0768
0 1 1 -4.6688 0.0605
0 1 2 -17.2473 -0.0265
0 1 3 -15.1030 -0.0353
0 1 4 -4.1785 0.0069
0 1 5 6.1903 0.0107
0 1 6 11.6303 -0.0035
0 1 7 13.2191 0.0020
0 1 8 11.6886 0.0092
0 1 9 7.4611 -0.0028
0 1 10 2.6117 -0.0085
0 1 11 -0.8116 0.0023
0 1 12 -2.8710 0.0004
0 1 13 -3.5230 -0.0056
0 1 14 -1.9504 0.0023
0 1 15 0.2135 0.0043
0 1 16 0.6906 -0.0002
0 1 17 0.0384 0.0023
0 1 18 -0.2647 0.0033
0 2 0 -0.0007 0.1426
0 2 1 -26.2146 0.0222
0 2 2 -38.3326 -0.0145
0 2 3 -34.0874 0.0211
0 2 4 -17.8304 0.0078
0 2 5 0.2005 -0.0126
0 2 6 10.8991 -0.0067
0 2 7 13.3041 -0.0072
0 2 8 10.8118 -0.0055
0 2 9 6.1257 0.0022
0 2 10 1.9383 0.0029
0 2 11 -0.4471 0.0013
0 2 12 -2.2066 0.0009
0 2 13 -2.3206 0.0002
0 2 14 0.3051 -0.0009
0 2 15 2.2748 -0.0004
0 2 16 1.8109 0.0014
0 2 17 1.2489 -0.0004
0 2 18 1.2058 -0.0032
0 3 0 22.5357 0.0468
0 3 1 7.6825 -0.0368
0 3 2 -8.2177 0.0051
0 3 3 -15.4287 0.0381
0 3 4 -10.5212 -0.0052
0 3 5 -0.5884 -0.0170
0 3 6 5.4122 0.0025
0 3 7 5.4829 -0.0033
0 3 8 2.3532 -0.0086
0 3 9 -1.4735 0.0050
0 3 10 -3.6879 0.0086
0 3 11 -3.6082 -0.0026
0 3 12 -2.4297 -0.0023
0 3 13 -0.7070 0.0041
0 3 14 0.5709 -0.0015
0 3 15 0.7785 -0.0021
0 3 16 1.0101 0.0048
0 3 17 1.0841 0.0007
0 4 0 1.9322 -0.0787
0 4 1 -8.0152 -0.0272
0 4 2 -15.8396 0.0304
0 4 3 -14.5003 0.0164
0 4 4 -3.1150 -0.0061
0 4 5 7.9234 -0.0000
0 4 6 8.9904 0.0029
0 4 7 3.8348 -0.0024
0 4 8 -0.0090 -0.0049
0 4 9 -1.6100 0.0001
0 4 10 -2.2773 0.0040
0 4 11 -2.0061 -0.0008
0 4 12 -0.7350 0.0001
0 4 13 0.4377 0.0033
0 4 14 0.5410 -0.0017
0 4 15 0.7279 -0.0019
0 4 16 1.1986 0.0004
0 4 17 0.5719 -0.0044
0 5 0 -5.1652 -0.0736
0 5 1 -6.8950 0.0175
0 5 2 -7.6657 0.0161
0 5 3 -4.5643 -0.0227
0 5 4 3.5850 -0.0044
0 5 5 8.5724 0.0118
0 5 6 6.1910 0.0021
0 5 7 1.8830 0.0039
0 5 8 -0.7235 0.0046
0 5 9 -1.7404 -0.0047
0 5 10 -1.7017 -0.0063
0 5 11 -1.5265 -0.0008
0 5 12 -0.7541 0.0012
0 5 13 0.7180 -0.0006
0 5 14 1.1594 0.0016
0 5 15 0.3220 0.0049
0 5 16 -0.3700 0.0015
0 6 0 -4.5400 0.0105
0 6 1 -4.7306 0.0304
0 6 2 -3.0613 -0.0097
0 6 3 0.5414 -0.0256
0 6 4 3.4638 -0.0007
0 6 5 2.5933 0.0050
0 6 6 0.5484 -0.0019
0 6 7 -0.7947 0.0041
0 6 8 -2.1317 0.0064
0 6 9 -1.9709 -0.0026
0 6 10 -0.6117 -0.0053
0 6 11 -0.2708 0.0016
0 6 12 -0.0623 0.0009
0 6 13 0.9409 -0.0037
0 6 14 1.1636 0.0023
0 6 15 0.1350 0.0075
0 7 0 -2.5584 0.0614
0 7 1 -2.6235 0.0092
0 7 2 -0.7673 -0.0167
0 7 3 2.1190 -0.0016
0 7 4 2.6779 0.0010
0 7 5 0.7899 -0.0057
0 7 6 -0.6415 -0.0022
0 7 7 -1.5107 0.0007
0 7 8 -2.3254 0.0015
0 7 9 -1.9394 0.0018
0 7 10 -0.4948 0.0004
0 7 11 0.4965 0.0014
0 7 12 0.2239 0.0006
0 7 13 -0.4793 -0.0026
0 7 14 -0.4919 -0.0033
0 8 0 -1.0734 0.0256
0 8 1 -0.5634 -0.0157
0 8 2 -0.1363 -0.0028
0 8 3 0.8684 0.0159
0 8 4 1.4183 0.0011
0 8 5 1.1533 -0.0053
0 8 6 0.7858 -0.0005
0 8 7 0.4638 -0.0041
0 8 8 0.1163 -0.0024
0 8 9 0.2372 0.0035
0 8 10 1.1449 0.0019
0 8 11 1.7705 0.0014
0 8 12 1.0241 0.0066
0 9 0 -1.3797 -0.0192
0 9 1 -0.7869 -0.0101
0 9 2 0.4369 0.0109
0 9 3 1.1417 0.0089
0 9 4 0.6192 0.0002
0 9 5 -0.3394 0.0026
0 9 6 -1.0180 0.0003
0 9 7 -1.5072 -0.0045
0 9 8 -1.4655 -0.0020
0 9 9 -0.6922 -0.0003
0 9 10 0.0115 -0.0032
0 10 0 -0.1992 -0.0287
0 10 1 0.4000 -0.0007
0 10 2 1.2163 0.0061
0 10 3 1.2144 -0.0023
0 10 4 0.4653 0.0019
0 10 5 0.0492 0.0045
0 10 6 0.0736 -0.0005
0 10 7 -0.1693 -0.0004
0 10 8 -0.2508 0.0001
0 11 0 -0.6544 -0.0049
0 11 1 -1.3354 0.0054
0 11 2 -1.1050 0.0026
0 11 3 -0.2070 -0.0019
1 -10 0 -0.4251 -0.0015
1 -10 1 -0.1879 -0.0065
1 -10 2 -0.6053 -0.0005
1 -10 3 -0.4541 0.0018
1 -10 4 0.1352 -0.0033
1 -10 5 0.3015 -0.0048
1 -10 6 0.5555 -0.0030
1 -10 7 0.6870 -0.0056
1 -10 8 0.4996 -0.0083
1 -9 0 -0.2034 -0.0307
1 -9 1 0.1947 -0.0084
1 -9 2 0.1221 0.0074
1 -9 3 0.1067 0.0024
1 -9 4 0.1706 -0.0029
1 -9 5 0.2952 -0.0042
1 -9 6 0.1487 -0.0009
1 -9 7 -0.1732 0.0053
1 -9 8 0.3319 0.0033
1 -9 9 0.9547 0.0001
1 -9 10 0.7097 0.0070
1 -9 11 0.6716 0.0104
1 -8 0 0.1751 -0.0295
1 -8 1 1.1981 0.0098
1 -8 2 1.7251 0.0078
1 -8 3 0.7519 -0.0072
1 -8 4 -0.3458 0.0025
1 -8 5 -0.2748 0.0072
1 -8 6 -0.0718 0.0016
1 -8 7 -0.4408 0.0055
1 -8 8 -0.3749 0.0057
1 -8 9 0.5665 -0.0027
1 -8 10 1.4048 -0.0003
1 -8 11 1.3417 0.0056
1 -8 12 0.8734 0.0036
1 -8 13 0.4917 0.0064
1 -7 0 2.9706 0.0283
1 -7 1 3.9606 0.0239
1 -7 2 2.8328 -0.0077
1 -7 3 -0.4247 -0.0134
1 -7 4 -3.1921 0.0056
1 -7 5 -3.4911 0.0110
1 -7 6 -1.7477 0.0011
1 -7 7 -0.1752 -0.0013
1 -7 8 0.1368 0.0029
1 -7 9 0.3090 -0.0015
1 -7 10 0.3016 -0.0066
1 -7 11 -0.3461 -0.0009
1 -7 12 -0.5363 0.0034
1 -7 13 -0.8012 -0.0012
1 -7 14 -1.8210 -0.0009
1 -7 15 -1.7910 0.0080
1 -6 0 6.9616 0.0705
1 -6 1 5.7418 0.0065
1 -6 2 1.5217 -0.0150
1 -6 3 -1.5954 0.0053
1 -6 4 -2.7789 0.0032
1 -6 5 -2.6674 -0.0050
1 -6 6 -0.1434 -0.0030
1 -6 7 2.7460 -0.0064
1 -6 8 2.8631 -0.0057
1 -6 9 1.2348 0.0012
1 -6 10 -0.5525 -0.0006
1 -6 11 -1.8450 -0.0024
1 -6 12 -2.2034 0.0014
1 -6 13 -2.6867 -0.0025
1 -6 14 -2.9583 -0.0044
1 -6 15 -1.7848 0.0046
1 -6 16 -0.5778 0.0011
1 -5 0 5.0588 0.0155
1 -5 1 0.2372 -0.0348
1 -5 2 -6.9206 -0.0046
1 -5 3 -10.5893 0.0241
1 -5 4 -10.1947 -0.0049
1 -5 5 -6.6946 -0.0185
1 -5 6 -1.0176 -0.0016
1 -5 7 2.7473 -0.0018
1 -5 8 3.4324 -0.0083
1 -5 9 3.6446 0.0027
1 -5 10 3.2767 0.0058
1 -5 11 2.2336 -0.0050
1 -5 12 1.7160 -0.0026
1 -5 13 0.6978 0.0046
1 -5 14 -0.5331 0.0005
1 -5 15 -0.2838 0.0000
1 -5 16 0.1027 0.0015
1 -5 17 -0.5175 -0.0037
1 -4 0 -1.9403 -0.0823
1 -4 1 0.6770 -0.0319
1 -4 2 -0.0837 0.0219
1 -4 3 -3.8038 0.0111
1 -4 4 -7.3295 -0.0100
1 -4 5 -5.8871 -0.0069
1 -4 6 -0.3427 0.0019
1 -4 7 2.4761 0.0047
1 -4 8 1.0618 0.0003
1 -4 9 -0.8987 0.0007
1 -4 10 -2.3301 0.0046
1 -4 11 -2.1432 0.0002
1 -4 12 -0.0560 -0.0008
1 -4 13 0.2103 0.0037
1 -4 14 -1.0917 0.0006
1 -4 15 -0.0430 -0.0030
1 -4 16 1.7431 -0.0005
1 -4 17 1.3511 -0.0012
1 -3 0 6.1269 -0.0999
1 -3 1 3.1836 0.0139
1 -3 2 4.7233 0.0178
1 -3 3 6.4227 -0.0279
1 -3 4 3.3294 -0.0025
1 -3 5 2.2240 0.0178
1 -3 6 9.4262 0.0024
1 -3 7 14.6479 0.0057
1 -3 8 9.9445 0.0101
1 -3 9 2.1615 -0.0022
1 -3 10 -3.6867 -0.0040
1 -3 11 -7.3464 0.0032
1 -3 12 -7.4371 0.0005
1 -3 13 -5.4091 -0.0034
1 -3 14 -3.3414 0.0007
1 -3 15 -1.2166 -0.0002
1 -3 16 0.3316 -0.0049
1 -3 17 1.2036 0.0003
1 -3 18 1.6549 0.0066
1 -2 0 -19.2872 0.0209
1 -2 1 -29.6915 0.0472
1 -2 2 -19.6096 -0.0168
1 -2 3 -0.9026 -0.0346
1 -2 4 2.5903 0.0104
1 -2 5 -0.5862 0.0181
1 -2 6 7.0353 -0.0002
1 -2 7 12.8871 0.0022
1 -2 8 7.3316 0.0081
1 -2 9 2.5183 -0.0016
1 -2 10 1.9009 -0.0074
1 -2 11 0.1543 0.0016
1 -2 12 -0.5602 0.0013
1 -2 13 1.2813 -0.0066
1 -2 14 2.0978 0.0004
1 -2 15 0.7549 0.0046
1 -2 16 -0.2490 -0.0030
1 -2 17 0.1463 0.0007
1 -2 18 0.5214 0.0092
1 -1 0 -18.1233 0.1376
1 -1 1 -47.0488 0.0212
1 -1 2 -33.1466 -0.0348
1 -1 3 -0.5051 0.0068
1 -1 4 9.7185 0.0115
1 -1 5 6.1505 -0.0078
1 -1 6 10.0519 0.0007
1 -1 7 9.6647 0.0018
1 -1 8 -1.4031 -0.0034
1 -1 9 -8.3506 -0.0011
1 -1 10 -6.9653 -0.0026
1 -1 11 -3.8682 -0.0013
1 -1 12 -0.9516 0.0006
1 -1 13 1.4878 -0.0033
1 -1 14 2.1446 -0.0011
1 -1 15 1.9259 0.0047
1 -1 16 1.7799 0.0015
1 -1 17 0.7346 -0.0034
1 -1 18 -0.2406 0.0022
1 -1 19 0.3556 0.0075
1 0 0 9.5853 0.0536
1 0 1 -0.5232 -0.0562
1 0 2 28.8581 -0.0245
1 0 3 57.7269 0.0433
1 0 4 50.0798 0.0090
1 0 5 23.5530 -0.0188
1 0 6 7.5326 0.0015
1 0 7 0.2032 -0.0012
1 0 8 -6.3219 -0.0103
1 0 9 -8.7800 0.0010
1 0 10 -6.7514 0.0040
1 0 11 -4.1880 -0.0034
1 0 12 -2.4292 -0.0001
1 0 13 -1.0711 0.0042
1 0 14 -0.1156 -0.0020
1 0 15 0.2736 -0.0009
1 0 16 -0.3737 0.0045
1 0 17 -1.4988 -0.0013
1 0 18 -1.1554 -0.0011
1 0 19 -0.0406 0.0073
1 1 0 -14.8890 -0.0644
1 1 1 11.1293 -0.0567
1 1 2 37.2045 0.0048
1 1 3 48.2568 0.0166
1 1 4 36.7835 -0.0070
1 1 5 15.9961 -0.0031
1 1 6 3.2550 0.0020
1 1 7 -1.4076 -0.0055
1 1 8 -3.4116 -0.0037
1 1 9 -3.1362 0.0037
1 1 10 -1.2911 0.0027
1 1 11 0.2033 -0.0038
1 1 12 1.3476 0.0001
1 1 13 2.5587 0.0066
1 1 14 2.4941 -0.0005
1 1 15 0.4089 -0.0036
1 1 16 -1.9308 0.0025
1 1 17 -2.4790 0.0009
1 1 18 -1.4659 -0.0018
1 1 19 -0.5279 0.0015
1 2 0 11.4259 -0.1120
1 2 1 16.2769 0.0056
1 2 2 8.6732 0.0393
1 2 3 3.6332 -0.0177
1 2 4 1.8206 -0.0079
1 2 5 1.1244 0.0251
1 2 6 1.1045 0.0036
1 2 7 -0.3739 -0.0093
1 2 8 -1.5657 0.0009
1 2 9 0.0003 -0.0011
1 2 10 2.0691 -0.0033
1 2 11 2.3538 0.0009
1 2 12 2.1515 0.0025
1 2 13 2.1512 0.0025
1 2 14 1.1821 0.0015
1 2 15 0.0890 -0.0008
1 2 16 0.1688 -0.0021
1 2 17 0.2729 0.0011
1 2 18 -0.2496 0.0048
1 3 0 2.6254 -0.0262
1 3 1 5.2719 0.0654
1 3 2 12.6746 0.0406
1 3 3 17.0341 -0.0270
1 3 4 11.0601 -0.0087
1 3 5 0.5593 0.0143
1 3 6 -7.3669 -0.0011
1 3 7 -10.2853 0.0003
1 3 8 -7.8004 0.0062
1 3 9 -3.1426 -0.0036
1 3 10 -0.4854 -0.0051
1 3 11 0.3598 0.0024
1 3 12 1.1701 0.0005
1 3 13 0.8579 -0.0043
1 3 14 -0.5810 0.0014
1 3 15 -0.6863 0.0037
1 3 16 0.1170 -0.0031
1 3 17 0.1976 0.0003
1 3 18 0.2681 0.0070
1 4 0 -13.5851 0.0634
1 4 1 -0.6522 0.0305
1 4 2 14.5630 -0.0060
1 4 3 17.8509 0.0033
1 4 4 7.7498 0.0084
1 4 5 -3.8409 -0.0110
1 4 6 -7.5426 -0.0081
1 4 7 -4.4428 0.0038
1 4 8 -0.5432 -0.0006
1 4 9 0.9336 -0.0017
1 4 10 0.7462 0.0035
1 4 11 0.8389 0.0044
1 4 12 1.1902 -0.0005
1 4 13 0.7050 -0.0043
1 4 14 0.5111 0.0003
1 4 15 0.9702 0.0017
1 4 16 0.4962 -0.0011
1 4 17 -0.0756 0.0049
1 5 0 -9.7688 0.0772
1 5 1 -5.2353 -0.0201
1 5 2 0.4502 -0.0330
1 5 3 2.5674 0.0203
1 5 4 -1.9224 0.0073
1 5 5 -6.2957 -0.0231
1 5 6 -4.5435 -0.0050
1 5 7 -0.6488 0.0053
1 5 8 1.3299 -0.0019
1 5 9 2.0866 0.0040
1 5 10 1.9041 0.0066
1 5 11 1.0990 -0.0007
1 5 12 0.2014 -0.0026
1 5 13 -0.8143 0.0005
1 5 14 -1.0436 -0.0007
1 5 15 -0.5309 -0.0032
1 5 16 -0.3842 0.0020
1 5 17 -0.4068 0.0068
1 6 0 3.1664 0.0086
1 6 1 5.5866 -0.0256
1 6 2 5.6725 -0.0119
1 6 3 1.5773 0.0129
1 6 4 -4.8900 0.0012
1 6 5 -6.1821 -0.0057
1 6 6 -2.4881 0.0013
1 6 7 0.0703 -0.0026
1 6 8 0.9734 -0.0046
1 6 9 0.9708 0.0018
1 6 10 -0.2974 0.0030
1 6 11 -0.4472 -0.0005
1 6 12 0.8494 0.0013
1 6 13 0.9420 0.0041
1 6 14 0.0702 -0.0023
1 6 15 0.1195 -0.0053
1 6 16 0.5990 0.0030
1 7 0 4.9895 -0.0459
1 7 1 4.4317 0.0003
1 7 2 1.5643 0.0163
1 7 3 -2.4106 -0.0064
1 7 4 -3.9562 -0.0065
1 7 5 -1.6810 0.0096
1 7 6 0.1020 0.0043
1 7 7 -0.1385 -0.0026
1 7 8 0.0630 0.0005
1 7 9 0.3412 -0.0010
1 7 10 -0.1121 -0.0037
1 7 11 0.0020 -0.0028
1 7 12 0.6858 0.0006
1 7 13 0.6221 0.0040
1 7 14 -0.2919 0.0014
1 7 15 -0.7647 -0.0018
1 8 0 1.7320 -0.0313
1 8 1 1.4131 0.0180
1 8 2 0.3092 0.0170
1 8 3 -1.1445 -0.0140
1 8 4 -1.5835 -0.0070
1 8 5 -0.7009 0.0077
1 8 6 0.4656 0.0026
1 8 7 1.4317 0.0021
1 8 8 1.7503 0.0028
1 8 9 1.0656 -0.0029
1 8 10 -0.1231 -0.0039
1 8 11 -0.9171 -0.0016
1 8 12 -0.4746 0.0003
1 8 13 0.4369 0.0043
1 9 0 0.6584 0.0095
1 9 1 0.5874 0.0094
1 9 2 0.3675 -0.0017
1 9 3 -0.1449 -0.0048
1 9 4 -0.4023 -0.0009
1 9 5 -0.1703 -0.0030
1 9 6 0.4127 -0.0001
1 9 7 0.8129 0.0050
1 9 8 0.4484 0.0017
1 9 9 -0.4065 0.0001
1 9 10 -1.0725 0.0011
1 9 11 -1.2032 -0.0031
1 10 0 0.6679 0.0194
1 10 1 0.1480 -0.0076
1 10 2 -1.2132 -0.0116
1 10 3 -1.5322 0.0059
1 10 4 -0.4478 0.0032
1 10 5 0.5407 -0.0069
1 10 6 0.5720 -0.0018
1 10 7 0.3167 0.0001
1 10 8 0.1709 -0.0025
1 10 9 -0.0814 0.0022
1 11 0 0.5755 0.0100
1 11 1 -0.0765 -0.0048
1 11 2 -1.0929 -0.0037
1 11 3 -1.1364 0.0065
1 11 4 0.0779 0.0021
1 11 5 1.1448 -0.0037
1 11 6 0.8957 -0.0029
2 -10 0 -0.3701 0.0020
2 -10 1 -0.5691 0.0076
2 -10 2 -0.2016 0.0088
2 -10 3 0.6693 0.0034
2 -10 4 0.8462 -0.0007
2 -10 5 0.8574 0.0009
2 -9 0 0.7570 0.0239
2 -9 1 -0.5537 0.0074
2 -9 2 -0.7438 -0.0024
2 -9 3 -0.2245 0.0017
2 -9 4 0.1731 0.0002
2 -9 5 0.4693 -0.0024
2 -9 6 0.2878 -0.0006
2 -9 7 -0.0104 -0.0019
2 -9 8 -0.1174 -0.0013
2 -9 9 -0.3999 0.0032
2 -9 10 -0.3749 0.0035
2 -8 0 -0.2790 0.0174
2 -8 1 -1.3530 -0.0150
2 -8 2 -1.3998 -0.0188
2 -8 3 -0.3454 0.0025
2 -8 4 0.7359 0.0022
2 -8 5 0.7719 -0.0077
2 -8 6 0.3475 -0.0048
2 -8 7 0.5653 -0.0017
2 -8 8 0.4837 -0.0020
2 -8 9 -0.4070 0.0008
2 -8 10 -0.5312 0.0003
2 -8 11 0.2169 -0.0014
2 -8 12 0.3959 0.0055
2 -7 0 0.4659 -0.0172
2 -7 1 -1.0296 -0.0195
2 -7 2 -2.2463 -0.0085
2 -7 3 -1.3061 -0.0013
2 -7 4 0.6735 -0.0036
2 -7 5 1.1012 -0.0044
2 -7 6 0.2678 -0.0008
2 -7 7 0.0508 0.0019
2 -7 8 0.0613 0.0014
2 -7 9 -0.8063 0.0017
2 -7 10 -1.3523 0.0018
2 -7 11 -0.7139 -0.0004
2 -7 12 -0.4957 0.0024
2 -7 13 -1.1208 0.0078
2 -7 14 -1.0988 0.0069
2 -6 0 -2.8534 -0.0501
2 -6 1 -3.0169 0.0035
2 -6 2 -0.7859 0.0200
2 -6 3 2.4799 -0.0076
2 -6 4 4.5697 -0.0062
2 -6 5 4.5050 0.0104
2 -6 6 2.5669 0.0038
2 -6 7 0.5159 -0.0017
2 -6 8 -0.2232 0.0036
2 -6 9 -0.5836 0.0033
2 -6 10 -1.2805 0.0020
2 -6 11 -1.7982 0.0035
2 -6 12 -1.6885 0.0006
2 -6 13 -0.5333 -0.0009
2 -6 14 0.5515 0.0011
2 -6 15 0.1458 -0.0041
2 -5 0 -7.4460 -0.0186
2 -5 1 -6.2836 0.0322
2 -5 2 -1.8861 0.0269
2 -5 3 1.0936 -0.0103
2 -5 4 2.2160 -0.0028
2 -5 5 2.5764 0.0143
2 -5 6 0.9562 0.0035
2 -5 7 -1.1079 -0.0018
2 -5 8 -0.8580 0.0045
2 -5 9 0.8325 0.0003
2 -5 10 2.0606 -0.0030
2 -5 11 2.0401 0.0029
2 -5 12 1.5857 -0.0002
2 -5 13 2.1583 -0.0055
2 -5 14 2.2603 0.0013
2 -5 15 0.5211 0.0011
2 -5 16 -0.7882 -0.0057
2 -5 17 -0.7515 0.0007
2 -4 0 -5.6262 0.0526
2 -4 1 -2.6162 0.0202
2 -4 2 1.7549 -0.0063
2 -4 3 4.1067 0.0047
2 -4 4 4.2507 0.0090
2 -4 5 1.2945 -0.0038
2 -4 6 -3.9264 -0.0025
2 -4 7 -7.0241 0.0025
2 -4 8 -7.1269 -0.0023
2 -4 9 -6.0934 -0.0049
2 -4 10 -3.4901 -0.0023
2 -4 11 -0.3156 0.0010
2 -4 12 1.1981 -0.0003
2 -4 13 1.8328 -0.0033
2 -4 14 1.8344 -0.0009
2 -4 15 0.2355 0.0012
2 -4 16 -1.2330 0.0006
2 -4 17 -1.1400 0.0047
2 -3 0 -6.4236 0.0636
2 -3 1 -2.1520 -0.0337
2 -3 2 4.4954 -0.0440
2 -3 3 11.5753 0.0197
2 -3 4 15.9422 0.0108
2 -3 5 13.6746 -0.0226
2 -3 6 6.0017 -0.0043
2 -3 7 0.4130 0.0063
2 -3 8 -0.4057 -0.0050
2 -3 9 -1.0858 -0.0013
2 -3 10 -2.8453 0.0022
2 -3 11 -3.5591 -0.0040
2 -3 12 -3.5273 -0.0020
2 -3 13 -2.9438 0.0026
2 -3 14 -2.1679 -0.0017
2 -3 15 -2.3313 -0.0019
2 -3 16 -1.8091 0.0055
2 -3 17 0.3573 0.0034
2 -3 18 1.4227 -0.0042
2 -2 0 -8.5464 -0.0193
2 -2 1 -2.6560 -0.0548
2 -2 2 2.7616 -0.0231
2 -2 3 3.4624 0.0136
2 -2 4 4.0620 -0.0009
2 -2 5 2.1976 -0.0099
2 -2 6 -6.6083 -0.0013
2 -2 7 -9.9645 -0.0027
2 -2 8 -0.2975 -0.0018
2 -2 9 8.6348 0.0051
2 -2 10 8.8082 0.0038
2 -2 11 6.1218 -0.0030
2 -2 12 3.6076 -0.0018
2 -2 13 1.4072 0.0047
2 -2 14 0.1293 0.0009
2 -2 15 -1.0978 -0.0035
2 -2 16 -2.0513 0.0024
2 -2 17 -1.6844 0.0017
2 -2 18 -0.6502 -0.0053
2 -1 0 -9.0303 -0.0972
2 -1 1 10.1922 -0.0023
2 -1 2 10.8138 0.0340
2 -1 3 -3.2489 -0.0184
2 -1 4 -6.6518 -0.0175
2 -1 5 -3.8725 0.0210
2 -1 6 -10.8024 0.0080
2 -1 7 -15.2007 -0.0064
2 -1 8 -7.6389 0.0047
2 -1 9 -0.9715 0.0011
2 -1 10 -0.1250 -0.0043
2 -1 11 0.6955 -0.0002
2 -1 12 1.8028 -0.0003
2 -1 13 2.0463 0.0014
2 -1 14 2.0705 0.0032
2 -1 15 1.2414 -0.0008
2 -1 16 -0.4513 -0.0013
2 -1 17 -1.0674 0.0023
2 -1 18 -0.0284 -0.0005
2 -1 19 0.5757 -0.0073
2 0 0 56.8602 -0.0584
2 0 1 74.0552 0.0518
2 0 2 47.3805 0.0514
2 0 3 11.9166 -0.0228
2 0 4 4.2241 -0.0069
2 0 5 9.6029 0.0288
2 0 6 3.9385 0.0065
2 0 7 -3.5122 -0.0030
2 0 8 -1.5326 0.0052
2 0 9 1.8420 -0.0054
2 0 10 0.3971 -0.0081
2 0 11 -2.6469 0.0028
2 0 12 -3.8571 0.0030
2 0 13 -3.2263 -0.0022
2 0 14 -2.3234 0.0008
2 0 15 -1.7409 0.0019
2 0 16 -1.0090 -0.0020
2 0 17 -0.0895 0.0013
2 0 18 0.0589 0.0015
2 0 19 -0.6334 -0.0079
2 1 0 30.6421 0.0621
2 1 1 35.2866 0.0362
2 1 2 10.0982 0.0036
2 1 3 -10.3293 0.0062
2 1 4 -5.3468 0.0176
2 1 5 7.2599 0.0011
2 1 6 5.9114 -0.0064
2 1 7 -0.8809 0.0036
2 1 8 0.7816 0.0008
2 1 9 5.5489 -0.0043
2 1 10 4.7671 -0.0017
2 1 11 0.9963 0.0001
2 1 12 -0.2369 -0.0003
2 1 13 0.6318 -0.0016
2 1 14 0.8006 0.0010
2 1 15 0.3364 0.0026
2 1 16 0.2966 -0.0013
2 1 17 0.0397 -0.0009
2 1 18 -0.8374 -0.0000
2 1 19 -0.8926 -0.0033
2 2 0 4.5876 0.0947
2 2 1 -7.3638 -0.0273
2 2 2 -23.0567 -0.0577
2 2 3 -32.9341 0.0170
2 2 4 -23.9719 0.0214
2 2 5 -5.1437 -0.0229
2 2 6 3.8560 -0.0093
2 2 7 3.5044 0.0059
2 2 8 2.9135 -0.0079
2 2 9 3.0840 -0.0009
2 2 10 2.9477 0.0084
2 2 11 2.7851 -0.0007
2 2 12 2.2753 -0.0026
2 2 13 1.5353 0.0022
2 2 14 1.2558 0.0012
2 2 15 1.3016 -0.0009
2 2 16 0.9386 0.0001
2 2 17 -0.0162 0.0002
2 2 18 -0.8197 -0.0003
2 2 19 -0.8096 0.0026
2 3 0 2.4820 0.0477
2 3 1 6.3583 -0.0230
2 3 2 6.8015 -0.0356
2 3 3 -1.9255 0.0084
2 3 4 -6.5588 -0.0005
2 3 5 -4.9523 -0.0204
2 3 6 -2.6433 -0.0020
2 3 7 -0.5177 0.0002
2 3 8 -0.1631 -0.0084
2 3 9 -0.8877 0.0035
2 3 10 0.4564 0.0090
2 3 11 1.7812 0.0008
2 3 12 0.2236 -0.0010
2 3 13 -1.4278 0.0021
2 3 14 -0.8071 0.0001
2 3 15 -0.0442 -0.0021
2 3 16 -0.2424 0.0004
2 3 17 -0.1549 -0.0011
2 3 18 0.1728 -0.0038
2 4 0 5.9555 -0.0549
2 4 1 10.4510 0.0019
2 4 2 3.0947 0.0237
2 4 3 -7.3284 -0.0038
2 4 4 -9.0123 -0.0137
2 4 5 -3.7829 0.0101
2 4 6 2.8445 0.0093
2 4 7 6.1195 -0.0076
2 4 8 3.0983 -0.0024
2 4 9 -1.7267 0.0009
2 4 10 -2.7502 -0.0038
2 4 11 -1.6295 0.0011
2 4 12 -1.1867 0.0044
2 4 13 -0.0300 0.0015
2 4 14 1.5658 -0.0006
2 4 15 1.2761 -0.0013
2 4 16 0.2740 -0.0006
2 4 17 -0.0173 -0.0018
2 4 18 -0.4567 -0.0011
2 5 0 4.5896 -0.0548
2 5 1 -1.4815 0.0334
2 5 2 -12.3038 0.0498
2 5 3 -15.4701 -0.0123
2 5 4 -6.9305 -0.0171
2 5 5 3.4797 0.0159
2 5 6 6.7153 0.0031
2 5 7 3.7296 -0.0066
2 5 8 -0.3014 0.0085
2 5 9 -1.9787 0.0016
2 5 10 -0.8140 -0.0083
2 5 11 0.5366 0.0007
2 5 12 0.4396 0.0029
2 5 13 0.5354 -0.0031
2 5 14 0.8467 -0.0014
2 5 15 0.3745 0.0031
2 5 16 0.2032 0.0005
2 5 17 0.4018 -0.0039
2 6 0 3.0246 -0.0008
2 6 1 -1.0196 0.0121
2 6 2 -5.9506 0.0117
2 6 3 -6.3113 -0.0035
2 6 4 -0.4408 0.0012
2 6 5 3.7272 0.0052
2 6 6 2.1570 -0.0034
2 6 7 -0.1303 0.0006
2 6 8 -1.0781 0.0053
2 6 9 -1.9477 -0.0013
2 6 10 -1.6038 -0.0022
2 6 11 -0.5281 0.0018
2 6 12 -0.2496 0.0001
2 6 13 0.1783 -0.0028
2 6 14 0.9514 0.0001
2 6 15 1.0076 0.0015
2 6 16 0.5632 -0.0056
2 7 0 -1.9560 0.0389
2 7 1 -3.2027 -0.0149
2 7 2 -3.1523 -0.0267
2 7 3 -0.7563 0.0045
2 7 4 2.2307 0.0085
2 7 5 1.5244 -0.0114
2 7 6 -0.7553 -0.0066
2 7 7 -0.8078 0.0051
2 7 8 -0.7827 0.0014
2 7 9 -1.6805 0.0028
2 7 10 -1.2650 0.0061
2 7 11 -0.2510 -0.0005
2 7 12 -0.3074 -0.0048
2 7 13 -0.4876 -0.0023
2 7 14 0.2638 0.0017
2 7 15 0.9424 0.0019
2 8 0 -2.0278 0.0281
2 8 1 -1.1676 -0.0128
2 8 2 0.2440 -0.0217
2 8 3 1.5388 0.0052
2 8 4 1.6727 0.0049
2 8 5 0.4851 -0.0087
2 8 6 -0.2538 -0.0013
2 8 7 -0.4999 0.0018
2 8 8 -1.3155 -0.0035
2 8 9 -1.7752 0.0005
2 8 10 -1.0580 0.0033
2 8 11 -0.0821 0.0007
2 8 12 -0.0116 0.0006
2 8 13 -0.5937 0.0019
2 8 14 -0.3700 0.0033
2 9 0 -0.9950 -0.0119
2 9 1 0.3628 0.0009
2 9 2 1.0852 0.0056
2 9 3 0.8148 0.0003
2 9 4 0.3069 -0.0043
2 9 5 0.4021 0.0006
2 9 6 0.5431 0.0027
2 9 7 0.0165 -0.0011
2 9 8 -0.3979 -0.0008
2 9 9 -0.2660 -0.0017
2 9 10 -0.0822 -0.0034
2 9 11 0.1757 0.0002
2 9 12 0.3267 0.0007
2 10 0 0.1284 -0.0222
2 10 1 0.2715 0.0095
2 10 2 0.8277 0.0171
2 10 3 0.8626 -0.0029
2 10 4 0.1114 -0.0056
2 10 5 -0.8189 0.0052
2 10 6 -1.4497 0.0023
2 10 7 -1.2643 0.0003
2 10 8 -0.3962 0.0032
2 10 9 0.1492 -0.0043
2 10 10 0.0898 -0.0085
2 11 0 0.3347 -0.0096
2 11 1 1.3119 0.0006
2 11 2 2.2865 0.0037
2 11 3 2.0243 -0.0034
2 11 4 0.7027 -0.0017
2 11 5 -0.7107 0.0015
2 11 6 -1.0667 -0.0010
2 11 7 -0.4598 0.0035
2 11 8 -0.1536 0.0080
2 12 0 -0.3699 0.0027
2 12 1 0.4147 -0.0019
2 12 2 0.7697 -0.0016
2 12 3 0.5906 0.0013
3 -9 0 -0.7779 -0.0132
3 -9 1 0.2310 0.0004
3 -9 2 0.4129 0.0057
3 -9 3 -0.3733 -0.0020
3 -9 4 -0.3478 -0.0018
3 -9 5 0.0995 0.0022
3 -9 6 0.2370 0.0002
3 -9 7 0.2229 0.0013
3 -8 0 -0.6639 -0.0108
3 -8 1 0.8070 0.0120
3 -8 2 1.2318 0.0191
3 -8 3 0.3440 0.0032
3 -8 4 -0.3514 -0.0006
3 -8 5 -0.2878 0.0058
3 -8 6 0.0485 0.0037
3 -8 7 -0.3000 0.0010
3 -8 8 -0.6063 0.0025
3 -8 9 0.7009 0.0014
3 -8 10 2.0462 -0.0004
3 -8 11 1.6280 0.0024
3 -7 0 -0.5324 0.0131
3 -7 1 1.0459 0.0058
3 -7 2 2.0289 0.0026
3 -7 3 1.0883 0.0042
3 -7 4 -1.0069 0.0044
3 -7 5 -1.8473 0.0031
3 -7 6 -1.3370 0.0019
3 -7 7 -1.6487 -0.0012
3 -7 8 -2.1246 -0.0022
3 -7 9 -0.7864 -0.0020
3 -7 10 0.7030 -0.0047
3 -7 11 0.5339 -0.0030
3 -7 12 0.1767 0.0012
3 -7 13 0.4515 -0.0002
3 -6 0 2.0222 0.0354
3 -6 1 3.6281 -0.0127
3 -6 2 4.0030 -0.0277
3 -6 3 2.2756 0.0024
3 -6 4 -0.3346 0.0078
3 -6 5 -0.9348 -0.0094
3 -6 6 0.5636 -0.0065
3 -6 7 1.5327 0.0002
3 -6 8 1.1328 -0.0037
3 -6 9 0.7013 -0.0016
3 -6 10 0.4794 0.0023
3 -6 11 0.1257 -0.0021
3 -6 12 0.0811 -0.0046
3 -6 13 0.1838 0.0003
3 -6 14 0.1790 0.0021
3 -6 15 0.2541 -0.0014
3 -5 0 3.6850 0.0092
3 -5 1 3.5794 -0.0213
3 -5 2 0.5045 -0.0274
3 -5 3 -2.7234 -0.0026
3 -5 4 -3.8879 -0.0015
3 -5 5 -3.1090 -0.0141
3 -5 6 -0.8587 -0.0047
3 -5 7 1.4587 0.0044
3 -5 8 2.2003 -0.0011
3 -5 9 1.7883 0.0003
3 -5 10 1.3648 0.0056
3 -5 11 1.5337 -0.0009
3 -5 12 1.7710 -0.0030
3 -5 13 1.0463 0.0054
3 -5 14 0.6505 0.0027
3 -5 15 1.3980 -0.0025
3 -5 16 1.1263 0.0060
3 -4 0 7.2620 -0.0512
3 -4 1 5.1328 -0.0015
3 -4 2 0.0089 0.0176
3 -4 3 -3.3976 -0.0061
3 -4 4 -4.6484 -0.0135
3 -4 5 -4.3297 0.0033
3 -4 6 -2.0792 0.0057
3 -4 7 -0.3557 -0.0005
3 -4 8 -0.5738 0.0027
3 -4 9 -1.0447 0.0034
3 -4 10 -0.9370 0.0006
3 -4 11 -0.0505 0.0016
3 -4 12 0.8774 0.0025
3 -4 13 0.3341 0.0000
3 -4 14 -0.1844 -0.0033
3 -4 15 0.6360 -0.0006
3 -4 16 0.7088 0.0034
3 -4 17 -0.2220 -0.0027
3 -3 0 5.7540 -0.0531
3 -3 1 4.3237 0.0269
3 -3 2 2.6855 0.0479
3 -3 3 0.8709 -0.0068
3 -3 4 -1.3708 -0.0107
3 -3 5 -0.4601 0.0223
3 -3 6 4.0452 0.0096
3 -3 7 6.6056 -0.0054
3 -3 8 4.5119 0.0069
3 -3 9 0.3176 0.0024
3 -3 10 -3.1322 -0.0081
3 -3 11 -4.3735 0.0009
3 -3 12 -3.7353 0.0049
3 -3 13 -2.7797 -0.0032
3 -3 14 -1.5307 -0.0025
3 -3 15 0.4713 0.0028
3 -3 16 1.7865 -0.0006
3 -3 17 1.3302 -0.0016
3 -3 18 0.2071 0.0041
3 -2 0 6.6585 0.0104
3 -2 1 3.5243 0.0173
3 -2 2 -2.0029 0.0152
3 -2 3 -7.2437 0.0057
3 -2 4 -9.9960 0.0133
3 -2 5 -8.0096 0.0131
3 -2 6 -0.4303 -0.0019
3 -2 7 6.7087 -0.0030
3 -2 8 7.0134 0.0012
3 -2 9 3.8388 -0.0024
3 -2 10 2.3101 -0.0036
3 -2 11 1.7100 -0.0011
3 -2 12 1.0866 -0.0005
3 -2 13 0.7519 -0.0020
3 -2 14 0.5629 -0.0009
3 -2 15 0.9018 0.0014
3 -2 16 1.1877 -0.0006
3 -2 17 0.2886 -0.0000
3 -2 18 -0.6355 0.0031
3 -1 0 9.7385 0.0785
3 -1 1 0.6225 -0.0207
3 -1 2 -8.2718 -0.0501
3 -1 3 -8.3881 0.0114
3 -1 4 -6.1603 0.0222
3 -1 5 -5.2385 -0.0174
3 -1 6 -1.1637 -0.0092
3 -1 7 0.8188 0.0079
3 -1 8 -4.2511 -0.0070
3 -1 9 -8.0190 -0.0036
3 -1 10 -5.7800 0.0071
3 -1 11 -1.4788 -0.0037
3 -1 12 2.6016 -0.0057
3 -1 13 4.5259 0.0025
3 -1 14 3.3113 0.0018
3 -1 15 1.8030 0.0017
3 -1 16 1.4016 0.0033
3 -1 17 0.6054 -0.0002
3 -1 18 -0.7244 -0.0006
3 -1 19 -1.0600 0.0063
3 0 0 11.2470 0.0581
3 0 1 -8.0322 -0.0305
3 0 2 -10.9899 -0.0484
3 0 3 1.6940 0.0100
3 0 4 8.9974 0.0062
3 0 5 8.5280 -0.0270
3 0 6 9.3744 -0.0068
3 0 7 7.8226 0.0051
3 0 8 1.0091 -0.0095
3 0 9 -4.4583 -0.0012
3 0 10 -5.7922 0.0078
3 0 11 -4.4373 -0.0012
3 0 12 -2.0097 -0.0015
3 0 13 -1.0060 0.0043
3 0 14 -1.3387 0.0015
3 0 15 -0.9834 -0.0014
3 0 16 0.0363 0.0005
3 0 17 0.3733 -0.0011
3 0 18 -0.2791 -0.0020
3 0 19 -0.6868 0.0054
3 1 0 -12.2641 -0.0442
3 1 1 -19.6564 -0.0013
3 1 2 -1.6444 0.0173
3 1 3 19.2308 -0.0024
3 1 4 19.3804 -0.0128
3 1 5 6.8524 0.0035
3 1 6 0.4735 0.0064
3 1 7 0.9159 -0.0056
3 1 8 0.8428 -0.0014
3 1 9 0.6107 0.0022
3 1 10 2.2878 -0.0032
3 1 11 3.6060 0.0004
3 1 12 2.5510 0.0044
3 1 13 1.0551 0.0028
3 1 14 0.8816 0.0015
3 1 15 0.3981 -0.0016
3 1 16 -1.2163 -0.0019
3 1 17 -1.8972 0.0004
3 1 18 -0.6450 0.0000
3 1 19 0.6170 0.0002
3 2 0 -42.1253 -0.0764
3 2 1 -35.9093 0.0397
3 2 2 -13.4612 0.0651
3 2 3 3.2496 -0.0097
3 2 4 1.1917 -0.0168
3 2 5 -7.5032 0.0270
3 2 6 -6.0104 0.0104
3 2 7 -0.3944 -0.0119
3 2 8 -0.9128 0.0059
3 2 9 -2.0009 0.0032
3 2 10 1.4730 -0.0097
3 2 11 4.8019 0.0017
3 2 12 4.5136 0.0057
3 2 13 2.5916 -0.0019
3 2 14 1.2701 -0.0004
3 2 15 0.3800 0.0009
3 2 16 -0.8466 -0.0026
3 2 17 -1.4775 -0.0019
3 2 18 -0.6294 0.0001
3 2 19 0.0964 -0.0032
3 3 0 -0.6694 -0.0104
3 3 1 5.6405 0.0269
3 3 2 10.7989 0.0308
3 3 3 11.6026 -0.0049
3 3 4 2.6122 -0.0039
3 3 5 -6.3654 0.0135
3 3 6 -5.7722 -0.0008
3 3 7 -3.6699 -0.0054
3 3 8 -4.4924 0.0059
3 3 9 -3.1132 0.0001
3 3 10 0.2079 -0.0038
3 3 11 2.1406 0.0026
3 3 12 1.9958 0.0004
3 3 13 0.0397 -0.0035
3 3 14 -1.5726 -0.0002
3 3 15 -0.8947 0.0017
3 3 16 0.1965 -0.0007
3 3 17 0.0151 -0.0006
3 3 18 -0.2167 0.0009
3 4 0 -1.8498 0.0628
3 4 1 -2.6925 -0.0140
3 4 2 3.1112 -0.0374
3 4 3 10.3494 0.0015
3 4 4 7.3721 0.0130
3 4 5 -0.5561 -0.0123
3 4 6 -5.0022 -0.0111
3 4 7 -5.7347 0.0068
3 4 8 -2.7769 -0.0000
3 4 9 1.1630 -0.0031
3 4 10 1.5664 0.0073
3 4 11 0.2367 0.0014
3 4 12 0.3087 -0.0050
3 4 13 0.1954 0.0007
3 4 14 -0.9192 0.0004
3 4 15 -1.2289 -0.0021
3 4 16 -0.8953 0.0011
3 4 17 -0.7626 0.0017
3 4 18 -0.2274 -0.0020
3 5 0 -9.6720 0.0656
3 5 1 -8.9363 -0.0218
3 5 2 -0.9663 -0.0508
3 5 3 5.1535 0.0013
3 5 4 1.8425 0.0117
3 5 5 -4.0258 -0.0193
3 5 6 -5.1826 -0.0074
3 5 7 -2.2173 0.0091
3 5 8 2.0798 -0.0053
3 5 9 4.5246 -0.0004
3 5 10 3.2312 0.0118
3 5 11 0.8309 -0.0004
3 5 12 -0.0141 -0.0053
3 5 13 -0.8388 0.0021
3 5 14 -1.9517 -0.0010
3 5 15 -1.2063 -0.0036
3 5 16 0.4766 0.0020
3 5 17 1.0284 0.0025
3 6 0 -4.8019 -0.0140
3 6 1 -3.0765 -0.0015
3 6 2 3.3486 -0.0016
3 6 3 6.2083 -0.0023
3 6 4 0.7831 -0.0051
3 6 5 -5.2482 -0.0032
3 6 6 -5.2220 0.0060
3 6 7 -1.8939 0.0013
3 6 8 1.0827 -0.0059
3 6 9 2.6053 0.0003
3 6 10 1.6517 0.0018
3 6 11 -0.3479 -0.0014
3 6 12 -1.2878 0.0023
3 6 13 -1.8129 0.0034
3 6 14 -1.7720 -0.0012
3 6 15 -0.4344 -0.0023
3 6 16 0.4853 0.0008
3 6 17 -0.0288 0.0000
3 7 0 -0.4121 -0.0526
3 7 1 0.9408 0.0196
3 7 2 3.4688 0.0385
3 7 3 1.9913 -0.0028
3 7 4 -3.9952 -0.0151
3 7 5 -6.8926 0.0075
3 7 6 -3.8513 0.0074
3 7 7 -0.1495 -0.0048
3 7 8 1.3009 0.0016
3 7 9 1.1744 0.0021
3 7 10 -0.0216 -0.0063
3 7 11 -0.7583 -0.0010
3 7 12 -0.1821 0.0040
3 7 13 0.3850 -0.0015
3 7 14 0.0646 -0.0028
3 7 15 -0.7092 0.0027
3 7 16 -0.9921 0.0059
3 8 0 1.7030 -0.0309
3 8 1 1.7106 0.0059
3 8 2 0.9508 0.0224
3 8 3 -0.4521 0.0015
3 8 4 -1.5072 -0.0043
3 8 5 -0.5008 0.0070
3 8 6 0.9696 0.0016
3 8 7 0.9690 -0.0025
3 8 8 0.8219 0.0045
3 8 9 1.2769 0.0004
3 8 10 1.2723 -0.0053
3 8 11 0.6446 -0.0006
3 8 12 0.2162 0.0010
3 8 13 0.3231 -0.0011
3 8 14 0.1793 0.0006
3 8 15 -0.3158 0.0043
3 9 0 1.4659 0.0153
3 9 1 -0.4073 -0.0086
3 9 2 -2.0486 -0.0132
3 9 3 -2.1921 0.0004
3 9 4 -1.1238 0.0061
3 9 5 -0.1423 -0.0011
3 9 6 0.1048 -0.0040
3 9 7 0.5619 0.0018
3 9 8 1.3043 0.0028
3 9 9 1.1707 0.0016
3 9 10 0.3531 0.0021
3 9 11 -0.0495 -0.0017
3 9 12 0.3401 -0.0028
3 9 13 0.9311 0.0002
3 10 0 0.0945 0.0279
3 10 1 -0.4032 -0.0082
3 10 2 -0.8737 -0.0214
3 10 3 -0.8785 -0.0005
3 10 4 -0.7043 0.0062
3 10 5 -0.9104 -0.0046
3 10 6 -0.7226 -0.0021
3 10 7 0.0701 0.0031
3 10 8 0.3238 -0.0010
3 10 9 0.0710 0.0007
3 10 10 0.1056 0.0012
3 10 11 0.1275 -0.0056
3 11 0 0.4962 0.0067
3 11 1 0.8803 0.0006
3 11 2 0.1094 -0.0021
3 11 3 -0.6350 0.0009
3 11 4 -0.7290 -0.0012
3 11 5 0.0106 -0.0035
3 11 6 0.9260 0.0005
3 11 7 0.4303 0.0004
3 11 8 -0.8431 -0.0002
3 11 9 -0.9440 0.0060
3 12 0 1.0516 -0.0095
3 12 1 0.0721 0.0049
3 12 2 -0.5790 0.0101
3 12 3 -0.4244 0.0009
3 12 4 0.1357 -0.0063
3 12 5 0.9553 -0.0042
4 -8 0 0.2251 0.0091
4 -8 1 -0.9175 -0.0064
4 -8 2 -1.5218 -0.0138
4 -8 3 -1.2087 -0.0018
4 -8 4 -1.0176 0.0014
4 -8 5 -0.6016 -0.0060
4 -8 6 0.2933 -0.0044
4 -8 7 0.9633 0.0008
4 -8 8 1.0825 0.0024
4 -8 9 0.2742 0.0035
4 -7 0 -0.1396 -0.0179
4 -7 1 -1.4562 -0.0055
4 -7 2 -1.7782 0.0024
4 -7 3 -0.6571 -0.0003
4 -7 4 0.4303 -0.0013
4 -7 5 0.5566 -0.0001
4 -7 6 0.3143 -0.0008
4 -7 7 0.9548 0.0022
4 -7 8 1.3641 0.0047
4 -7 9 -0.5228 0.0004
4 -7 10 -2.3818 0.0002
4 -7 11 -1.4436 0.0018
4 -7 12 -0.0190 -0.0034
4 -6 0 -0.1621 -0.0285
4 -6 1 -1.3774 0.0120
4 -6 2 -2.0880 0.0269
4 -6 3 -1.2892 0.0010
4 -6 4 0.4378 -0.0049
4 -6 5 1.0116 0.0110
4 -6 6 0.5350 0.0079
4 -6 7 0.9268 -0.0016
4 -6 8 1.2698 0.0007
4 -6 9 -0.3089 0.0010
4 -6 10 -1.9804 -0.0005
4 -6 11 -1.8059 0.0031
4 -6 12 -0.9914 0.0041
4 -6 13 -0.3694 -0.0009
4 -6 14 0.1798 -0.0066
4 -5 0 -2.7814 -0.0039
4 -5 1 -4.1035 0.0114
4 -5 2 -3.2508 0.0178
4 -5 3 -0.3472 0.0035
4 -5 4 2.2810 0.0000
4 -5 5 2.3142 0.0092
4 -5 6 0.6536 0.0040
4 -5 7 -0.2026 -0.0045
4 -5 8 0.1821 0.0005
4 -5 9 0.2755 0.0026
4 -5 10 -0.2616 -0.0043
4 -5 11 -0.6503 -0.0032
4 -5 12 -0.4310 0.0015
4 -5 13 0.5301 -0.0038
4 -5 14 0.9830 -0.0018
4 -5 15 0.1346 0.0127
4 -4 0 -4.2967 0.0407
4 -4 1 -4.6681 -0.0078
4 -4 2 -2.0591 -0.0247
4 -4 3 0.8474 0.0017
4 -4 4 1.6446 0.0082
4 -4 5 0.3171 -0.0080
4 -4 6 -2.2982 -0.0070
4 -4 7 -3.7933 0.0019
4 -4 8 -2.8337 -0.0017
4 -4 9 -1.2469 -0.0031
4 -4 10 -0.0192 0.0010
4 -4 11 0.8718 -0.0005
4 -4 12 1.0673 -0.0023
4 -4 13 1.0095 -0.0005
4 -4 14 0.3494 0.0013
4 -4 15 -0.9431 -0.0017
4 -4 16 -0.9918 -0.0103
4 -3 0 -3.0153 0.0465
4 -3 1 -0.4563 -0.0206
4 -3 2 2.8643 -0.0449
4 -3 3 4.4255 -0.0016
4 -3 4 5.3762 0.0078
4 -3 5 5.0252 -0.0194
4 -3 6 1.8440 -0.0094
4 -3 7 -1.2215 0.0085
4 -3 8 -1.8856 -0.0038
4 -3 9 -1.1666 -0.0050
4 -3 10 0.0004 0.0065
4 -3 11 0.4687 -0.0006
4 -3 12 0.0409 -0.0060
4 -3 13 -0.1506 0.0027
4 -3 14 -0.5496 0.0025
4 -3 15 -1.0042 -0.0037
4 -3 16 -0.2894 0.0027
4 -3 17 0.3333 0.0098
4 -2 0 -5.2330 -0.0226
4 -2 1 -1.3865 -0.0082
4 -2 2 1.9178 -0.0014
4 -2 3 3.4628 -0.0004
4 -2 4 3.6387 -0.0044
4 -2 5 1.7700 -0.0051
4 -2 6 -1.3659 0.0028
4 -2 7 -2.8225 0.0038
4 -2 8 -0.5438 -0.0002
4 -2 9 4.0786 0.0010
4 -2 10 6.6403 0.0006
4 -2 11 5.0415 -0.0014
4 -2 12 2.2051 0.0000
4 -2 13 0.5923 0.0021
4 -2 14 -0.4884 0.0027
4 -2 15 -1.0764 0.0014
4 -2 16 -0.5364 0.0003
4 -2 17 0.3655 -0.0008
4 -2 18 0.7961 -0.0014
4 -1 0 -4.6760 -0.0723
4 -1 1 -2.3063 0.0202
4 -1 2 2.9966 0.0525
4 -1 3 6.1438 -0.0022
4 -1 4 3.8849 -0.0146
4 -1 5 -1.2641 0.0210
4 -1 6 -6.3622 0.0128
4 -1 7 -8.7361 -0.0090
4 -1 8 -5.8870 0.0055
4 -1 9 -0.2014 0.0059
4 -1 10 3.5103 -0.0091
4 -1 11 3.8323 0.0011
4 -1 12 2.2606 0.0067
4 -1 13 0.8812 -0.0038
4 -1 14 0.1991 -0.0006
4 -1 15 -0.8683 0.0029
4 -1 16 -1.9437 -0.0050
4 -1 17 -1.5574 -0.0020
4 -1 18 -0.2362 0.0091
4 0 0 -6.6030 -0.0291
4 0 1 -2.8598 0.0287
4 0 2 3.6451 0.0446
4 0 3 4.5847 0.0011
4 0 4 1.0179 -0.0024
4 0 5 -2.6490 0.0217
4 0 6 -4.7703 0.0025
4 0 7 -3.5021 -0.0122
4 0 8 -0.0240 0.0048
4 0 9 1.9659 0.0016
4 0 10 1.9009 -0.0077
4 0 11 -0.2755 0.0037
4 0 12 -3.7517 0.0051
4 0 13 -4.6515 -0.0038
4 0 14 -2.7740 -0.0013
4 0 15 -1.6080 0.0021
4 0 16 -1.3333 -0.0005
4 0 17 -0.3131 0.0001
4 0 18 0.9994 -0.0001
4 0 19 1.1988 -0.0072
4 1 0 1.6505 0.0652
4 1 1 14.8608 0.0007
4 1 2 15.7589 -0.0280
4 1 3 4.6314 0.0012
4 1 4 -4.9123 0.0133
4 1 5 -7.0785 -0.0086
4 1 6 -4.8657 -0.0133
4 1 7 -0.5078 0.0005
4 1 8 4.5053 -0.0016
4 1 9 7.8524 -0.0041
4 1 10 7.1248 0.0038
4 1 11 2.0635 0.0001
4 1 12 -2.6558 -0.0040
4 1 13 -2.9538 0.0022
4 1 14 -0.8732 0.0010
4 1 15 0.5851 -0.0008
4 1 16 1.0932 0.0035
4 1 17 1.0805 0.0005
4 1 18 0.8971 -0.0040
4 1 19 0.6046 0.0003
4 2 0 -1.7070 0.0952
4 2 1 5.1163 -0.0178
4 2 2 -3.2799 -0.0578
4 2 3 -15.7651 0.0055
4 2 4 -14.9866 0.0156
4 2 5 -2.5711 -0.0252
4 2 6 5.6310 -0.0122
4 2 7 5.3086 0.0095
4 2 8 4.1058 -0.0081
4 2 9 3.7636 -0.0046
4 2 10 1.3833 0.0125
4 2 11 -1.3961 -0.0002
4 2 12 -1.9673 -0.0058
4 2 13 -0.9345 0.0055
4 2 14 0.4685 0.0016
4 2 15 1.3830 -0.0042
4 2 16 1.2648 -0.0002
4 2 17 0.7553 -0.0010
4 2 18 0.3998 -0.0008
4 2 19 0.2416 0.0071
4 3 0 17.5068 -0.0011
4 3 1 8.7246 -0.0162
4 3 2 -8.5878 -0.0178
4 3 3 -20.5638 -0.0020
4 3 4 -15.1141 -0.0025
4 3 5 -1.0974 -0.0074
4 3 6 4.9465 0.0061
4 3 7 4.0967 0.0065
4 3 8 2.9867 -0.0061
4 3 9 0.3959 0.0001
4 3 10 -2.6836 0.0065
4 3 11 -3.6403 -0.0003
4 3 12 -3.8262 -0.0009
4 3 13 -3.1484 0.0022
4 3 14 -0.8177 -0.0003
4 3 15 0.9795 -0.0020
4 3 16 1.5298 -0.0020
4 3 17 1.8878 -0.0012
4 3 18 1.5354 0.0028
4 3 19 0.7047 0.0079
4 4 0 8.4411 -0.0764
4 4 1 5.7540 0.0142
4 4 2 -0.4521 0.0458
4 4 3 -5.0441 -0.0045
4 4 4 -3.1366 -0.0208
4 4 5 -0.0414 0.0097
4 4 6 0.4832 0.0114
4 4 7 2.1895 -0.0061
4 4 8 3.2306 0.0021
4 4 9 0.5034 0.0063
4 4 10 -2.2024 -0.0062
4 4 11 -2.8474 -0.0009
4 4 12 -2.6107 0.0071
4 4 13 -1.0459 -0.0021
4 4 14 0.8739 -0.0030
4 4 15 1.2164 0.0024
4 4 16 0.8885 -0.0025
4 4 17 0.6496 -0.0032
4 4 18 -0.0323 0.0051
4 5 0 -2.6718 -0.0628
4 5 1 -3.9584 0.0141
4 5 2 -7.4637 0.0455
4 5 3 -9.3862 0.0006
4 5 4 -4.6321 -0.0130
4 5 5 2.3602 0.0136
4 5 6 5.9949 0.0048
4 5 7 6.1483 -0.0102
4 5 8 3.0944 0.0062
4 5 9 -1.4031 0.0045
4 5 10 -3.2266 -0.0105
4 5 11 -1.6189 0.0006
4 5 12 0.4103 0.0058
4 5 13 1.1459 -0.0055
4 5 14 1.0882 -0.0015
4 5 15 0.8888 0.0051
4 5 16 0.7346 -0.0012
4 5 17 0.1527 0.0001
4 5 18 -0.6904 0.0086
4 6 0 -0.9222 0.0182
4 6 1 -1.2353 -0.0041
4 6 2 -4.1774 -0.0093
4 6 3 -5.8852 0.0010
4 6 4 -1.4024 0.0062
4 6 5 3.7372 0.0017
4 6 6 3.7383 -0.0058
4 6 7 1.1723 -0.0013
4 6 8 -1.2479 0.0053
4 6 9 -3.2375 0.0002
4 6 10 -2.8793 -0.0005
4 6 11 -0.3410 0.0021
4 6 12 1.1125 -0.0045
4 6 13 1.0157 -0.0055
4 6 14 0.6613 0.0016
4 6 15 0.0189 0.0014
4 6 16 -0.4202 -0.0010
4 6 17 -0.2251 0.0037
4 7 0 0.1213 0.0581
4 7 1 -0.9524 -0.0145
4 7 2 -3.4615 -0.0410
4 7 3 -3.1400 -0.0009
4 7 4 1.7772 0.0133
4 7 5 5.0357 -0.0082
4 7 6 3.3627 -0.0066
4 7 7 0.4308 0.0077
4 7 8 -1.7342 -0.0006
4 7 9 -3.1111 -0.0044
4 7 10 -2.5762 0.0072
4 7 11 -0.7727 0.0026
4 7 12 0.8393 -0.0063
4 7 13 1.9240 0.0010
4 7 14 1.5311 0.0032
4 7 15 0.0441 -0.0050
4 7 16 -0.4339 -0.0052
4 8 0 -1.1958 0.0148
4 8 1 -1.2245 -0.0072
4 8 2 -1.1362 -0.0183
4 8 3 0.5406 -0.0036
4 8 4 3.3992 0.0016
4 8 5 3.7083 -0.0062
4 8 6 1.1763 0.0009
4 8 7 -0.5755 0.0068
4 8 8 -0.3633 -0.0033
4 8 9 0.3459 -0.0030
4 8 10 0.4087 0.0048
4 8 11 0.0056 0.0000
4 8 12 0.2063 -0.0025
4 8 13 0.6751 0.0028
4 8 14 0.4751 0.0005
4 8 15 0.3777 -0.0066
4 9 0 -1.7394 -0.0223
4 9 1 -0.1609 0.0088
4 9 2 0.9884 0.0180
4 9 3 1.3356 -0.0006
4 9 4 1.3965 -0.0088
4 9 5 0.7957 -0.0008
4 9 6 0.0128 0.0036
4 9 7 -0.3509 -0.0003
4 9 8 -0.7473 -0.0014
4 9 9 -1.2269 0.0003
4 9 10 -1.3258 -0.0011
4 9 11 -0.8086 0.0004
4 9 12 0.0386 0.0026
4 9 13 0.4132 0.0001
4 9 14 0.2626 -0.0001
4 10 0 -0.4796 -0.0280
4 10 1 0.2132 0.0045
4 10 2 0.7914 0.0220
4 10 3 0.6700 0.0044
4 10 4 0.0017 -0.0059
4 10 5 -0.2640 0.0019
4 10 6 -0.0429 0.0016
4 10 7 -0.1444 -0.0026
4 10 8 -0.3229 0.0017
4 10 9 -0.0505 0.0001
4 10 10 0.1046 -0.0048
4 10 11 -0.1410 -0.0013
4 10 12 -0.3207 -0.0021
4 11 0 -0.4198 -0.0028
4 11 1 -0.7971 -0.0014
4 11 2 -0.2567 0.0008
4 11 3 0.2375 0.0023
4 11 4 0.4190 0.0041
4 11 5 0.3695 0.0030
4 11 6 -0.3819 -0.0023
4 11 7 -0.7658 -0.0021
4 11 8 0.0968 0.0022
4 11 9 0.5304 0.0017
4 11 10 -0.2224 0.0023
4 12 0 0.1626 0.0127
4 12 1 -0.1506 -0.0039
4 12 2 0.1607 -0.0137
4 12 3 0.3357 -0.0017
4 12 4 0.4476 0.0063
4 12 5 -0.0065 -0.0010
4 12 6 -0.8580 -0.0074
5 -7 0 0.4270 0.0110
5 -7 1 0.8449 0.0042
5 -7 2 1.1588 -0.0021
5 -7 3 1.2341 -0.0008
5 -7 4 1.2277 -0.0003
5 -7 5 0.7924 -0.0016
5 -7 6 0.2917 -0.0007
5 -7 7 0.2144 -0.0022
5 -7 8 0.3588 -0.0043
5 -7 9 1.2122 0.0022
5 -7 10 2.0657 0.0074
5 -6 0 -0.5128 0.0219
5 -6 1 1.5416 -0.0070
5 -6 2 2.4949 -0.0198
5 -6 3 1.5884 -0.0008
5 -6 4 0.0918 0.0044
5 -6 5 -0.4577 -0.0075
5 -6 6 -0.1022 -0.0048
5 -6 7 -0.2151 0.0016
5 -6 8 -0.3472 -0.0036
5 -6 9 0.8740 -0.0039
5 -6 10 1.6528 0.0011
5 -6 11 0.5528 0.0029
5 -6 12 -0.1371 0.0071
5 -5 0 0.2717 -0.0058
5 -5 1 1.9152 -0.0105
5 -5 2 1.8705 -0.0100
5 -5 3 0.0221 -0.0007
5 -5 4 -1.6669 0.0019
5 -5 5 -1.1750 -0.0040
5 -5 6 0.3331 -0.0013
5 -5 7 0.9725 0.0059
5 -5 8 1.3403 0.0022
5 -5 9 1.9710 -0.0030
5 -5 10 1.4840 0.0009
5 -5 11 0.0013 0.0024
5 -5 12 -0.7500 -0.0011
5 -5 13 -1.0925 0.0051
5 -5 14 -1.4636 0.0136
5 -4 0 2.9806 -0.0372
5 -4 1 3.0138 0.0046
5 -4 2 1.2342 0.0237
5 -4 3 -1.8602 0.0004
5 -4 4 -3.5818 -0.0067
5 -4 5 -2.8194 0.0084
5 -4 6 -1.0152 0.0076
5 -4 7 0.2491 -0.0007
5 -4 8 0.5256 0.0031
5 -4 9 0.6775 0.0045
5 -4 10 0.6914 -0.0004
5 -4 11 -0.1065 0.0003
5 -4 12 -0.7026 0.0012
5 -4 13 -0.2084 -0.0009
5 -4 14 0.7578 -0.0019
5 -4 15 1.1491 -0.0034
5 -3 0 4.7334 -0.0301
5 -3 1 4.0685 0.0137
5 -3 2 0.6319 0.0326
5 -3 3 -2.6208 0.0007
5 -3 4 -3.2945 -0.0082
5 -3 5 -1.5440 0.0136
5 -3 6 1.5936 0.0074
5 -3 7 3.1072 -0.0085
5 -3 8 1.7872 0.0022
5 -3 9 0.6568 0.0050
5 -3 10 0.5243 -0.0065
5 -3 11 -0.2127 0.0005
5 -3 12 -1.0773 0.0076
5 -3 13 -1.0769 -0.0041
5 -3 14 -0.2490 -0.0061
5 -3 15 0.1939 0.0045
5 -3 16 -0.6772 0.0023
5 -3 17 -1.0433 -0.0060
5 -2 0 3.2615 0.0338
5 -2 1 0.4488 0.0079
5 -2 2 -2.9413 -0.0048
5 -2 3 -4.3446 0.0022
5 -2 4 -3.5992 0.0056
5 -2 5 -0.4478 -0.0005
5 -2 6 4.0799 -0.0071
5 -2 7 6.6736 -0.0051
5 -2 8 6.3123 -0.0002
5 -2 9 4.0889 -0.0016
5 -2 10 1.3312 -0.0027
5 -2 11 -0.0294 -0.0009
5 -2 12 -0.3933 -0.0011
5 -2 13 -0.9572 -0.0004
5 -2 14 -0.1454 0.0017
5 -2 15 1.4626 0.0009
5 -2 16 1.3664 0.0005
5 -2 17 0.8856 0.0058
5 -1 0 0.5898 0.0680
5 -1 1 -1.9781 -0.0125
5 -1 2 -5.1419 -0.0457
5 -1 3 -7.4786 0.0027
5 -1 4 -6.4713 0.0165
5 -1 5 -2.5465 -0.0171
5 -1 6 0.5815 -0.0136
5 -1 7 1.5973 0.0080
5 -1 8 0.9201 -0.0035
5 -1 9 -2.0336 -0.0073
5 -1 10 -4.7481 0.0067
5 -1 11 -3.3194 -0.0027
5 -1 12 0.1829 -0.0093
5 -1 13 1.6978 0.0067
5 -1 14 1.7288 0.0058
5 -1 15 1.3985 -0.0056
5 -1 16 0.4322 0.0018
5 -1 17 -0.2318 0.0049
5 -1 18 -0.1410 -0.0076
5 0 0 4.1991 0.0182
5 0 1 1.2193 -0.0148
5 0 2 -3.9995 -0.0286
5 0 3 -6.6461 -0.0014
5 0 4 -2.6593 0.0046
5 0 5 4.6500 -0.0113
5 0 6 8.6170 0.0017
5 0 7 6.8489 0.0122
5 0 8 1.8024 -0.0053
5 0 9 -3.8962 -0.0043
5 0 10 -7.9338 0.0084
5 0 11 -6.9378 -0.0008
5 0 12 -1.7045 -0.0040
5 0 13 1.8824 0.0062
5 0 14 1.6754 0.0027
5 0 15 0.4646 -0.0032
5 0 16 -0.2012 -0.0002
5 0 17 -0.5286 -0.0039
5 0 18 -0.6581 -0.0082
5 1 0 -1.0559 -0.0534
5 1 1 -3.1885 0.0093
5 1 2 -4.7169 0.0338
5 1 3 -1.9114 -0.0044
5 1 4 3.9902 -0.0192
5 1 5 8.8498 0.0066
5 1 6 8.9167 0.0134
5 1 7 4.6482 -0.0013
5 1 8 0.5385 0.0014
5 1 9 -1.9888 0.0069
5 1 10 -3.4666 -0.0014
5 1 11 -1.8548 0.0008
5 1 12 1.6459 0.0062
5 1 13 2.8227 -0.0031
5 1 14 2.0621 -0.0046
5 1 15 1.4623 0.0023
5 1 16 0.9417 -0.0015
5 1 17 0.5384 -0.0013
5 1 18 0.3371 0.0089
5 2 0 -11.1880 -0.0659
5 2 1 -14.7446 0.0237
5 2 2 -10.6247 0.0592
5 2 3 1.6214 -0.0001
5 2 4 11.4929 -0.0182
5 2 5 10.9194 0.0151
5 2 6 3.4740 0.0039
5 2 7 -2.8142 -0.0162
5 2 8 -5.9048 0.0046
5 2 9 -6.9779 0.0068
5 2 10 -4.6948 -0.0104
5 2 11 0.0530 0.0022
5 2 12 2.9028 0.0096
5 2 13 3.1150 -0.0055
5 2 14 2.5842 -0.0026
5 2 15 1.4753 0.0053
5 2 16 0.3537 -0.0037
5 2 17 -0.0148 -0.0035
5 2 18 0.0009 0.0035
5 2 19 0.3014 -0.0046
5 3 0 -4.2782 0.0062
5 3 1 -9.8791 0.0067
5 3 2 -4.9663 0.0028
5 3 3 6.1808 -0.0006
5 3 4 10.0119 0.0058
5 3 5 3.2474 0.0056
5 3 6 -3.5143 -0.0088
5 3 7 -5.3810 -0.0082
5 3 8 -6.2977 0.0039
5 3 9 -5.9535 0.0005
5 3 10 -2.6738 -0.0040
5 3 11 0.6842 0.0009
5 3 12 2.3388 -0.0007
5 3 13 2.2721 -0.0029
5 3 14 0.2362 0.0013
5 3 15 -1.3547 0.0016
5 3 16 -0.6954 0.0005
5 3 17 -0.1209 0.0018
5 3 18 -0.4715 -0.0022
5 4 0 -3.7430 0.0760
5 4 1 1.9518 -0.0114
5 4 2 11.0994 -0.0512
5 4 3 15.1794 -0.0006
5 4 4 9.3921 0.0214
5 4 5 0.3101 -0.0088
5 4 6 -4.6847 -0.0104
5 4 7 -6.7213 0.0082
5 4 8 -6.4402 -0.0011
5 4 9 -2.8046 -0.0056
5 4 10 0.6399 0.0087
5 4 11 2.0043 0.0030
5 4 12 2.7279 -0.0076
5 4 13 1.6794 0.0009
5 4 14 -0.7715 0.0011
5 4 15 -1.2191 -0.0060
5 4 16 -0.3491 0.0012
5 4 17 -0.6408 0.0032
5 4 18 -0.8830 -0.0074
5 5 0 -9.6037 0.0321
5 5 1 -3.7553 -0.0198
5 5 2 4.1959 -0.0424
5 5 3 8.3113 -0.0063
5 5 4 6.7465 0.0072
5 5 5 2.4725 -0.0106
5 5 6 -1.8587 0.0012
5 5 7 -4.6625 0.0146
5 5 8 -3.6378 -0.0043
5 5 9 0.1803 -0.0061
5 5 10 3.0247 0.0095
5 5 11 3.6610 0.0005
5 5 12 2.5774 -0.0068
5 5 13 0.6572 0.0042
5 5 14 -0.3073 0.0017
5 5 15 -0.1280 -0.0052
5 5 16 -0.2420 0.0018
5 5 17 -0.1483 0.0014
5 5 18 0.8278 -0.0073
5 6 0 0.5008 -0.0413
5 6 1 1.5479 -0.0001
5 6 2 2.5825 0.0177
5 6 3 3.0398 -0.0013
5 6 4 0.6307 -0.0132
5 6 5 -2.5604 -0.0030
5 6 6 -2.5265 0.0084
5 6 7 -0.4422 0.0040
5 6 8 1.1077 -0.0028
5 6 9 2.5928 0.0010
5 6 10 3.6900 0.0007
5 6 11 2.6393 -0.0029
5 6 12 0.3663 0.0027
5 6 13 -0.9759 0.0037
5 6 14 -1.1089 -0.0025
5 6 15 -0.5694 -0.0008
5 6 16 0.2298 0.0017
5 6 17 0.9706 -0.0046
5 7 0 1.9769 -0.0591
5 7 1 2.7540 0.0093
5 7 2 4.0732 0.0431
5 7 3 4.8390 0.0056
5 7 4 2.3135 -0.0144
5 7 5 -0.0748 0.0046
5 7 6 0.6832 0.0057
5 7 7 1.5597 -0.0072
5 7 8 1.3518 0.0008
5 7 9 1.4869 0.0054
5 7 10 0.7439 -0.0068
5 7 11 -0.8857 -0.0032
5 7 12 -1.1627 0.0067
5 7 13 -0.5529 -0.0021
5 7 14 -0.0730 -0.0045
5 7 15 0.6516 0.0070
5 7 16 0.9406 0.0053
5 8 0 2.2427 -0.0112
5 8 1 3.2398 0.0007
5 8 2 3.6878 0.0107
5 8 3 2.2895 0.0069
5 8 4 -1.1409 0.0044
5 8 5 -2.9448 0.0058
5 8 6 -1.7575 -0.0026
5 8 7 0.0271 -0.0076
5 8 8 1.3268 0.0024
5 8 9 1.7912 0.0034
5 8 10 1.1299 -0.0050
5 8 11 0.7091 -0.0006
5 8 12 0.6687 0.0022
5 8 13 0.0547 -0.0053
5 8 14 -0.1805 -0.0022
5 8 15 0.1599 0.0085
5 9 0 1.8162 0.0366
5 9 1 1.6829 -0.0064
5 9 2 1.3542 -0.0248
5 9 3 0.5968 -0.0003
5 9 4 -1.0049 0.0122
5 9 5 -1.4180 0.0010
5 9 6 -0.2135 -0.0039
5 9 7 0.6128 0.0013
5 9 8 0.5250 0.0021
5 9 9 0.3126 -0.0014
5 9 10 0.3413 -0.0002
5 9 11 0.2860 0.0018
5 9 12 -0.3196 -0.0010
5 9 13 -0.6376 -0.0026
5 9 14 0.0848 -0.0010
5 10 0 1.9598 0.0267
5 10 1 0.0081 -0.0039
5 10 2 -1.3624 -0.0218
5 10 3 -1.8977 -0.0065
5 10 4 -1.7991 0.0039
5 10 5 -0.7300 -0.0012
5 10 6 0.4270 -0.0003
5 10 7 0.6522 0.0046
5 10 8 0.2829 0.0011
5 10 9 -0.0307 -0.0014
5 10 10 0.0415 0.0020
5 10 11 0.4625 0.0019
5 10 12 0.8177 0.0023
5 11 0 0.5257 -0.0037
5 11 1 0.4791 0.0033
5 11 2 0.2901 0.0039
5 11 3 -0.1489 -0.0037
5 11 4 -0.7341 -0.0074
5 11 5 -1.3081 -0.0037
5 11 6 -1.1575 0.0006
5 11 7 -0.4885 0.0021
5 11 8 -0.3996 0.0014
5 11 9 -0.5500 -0.0005
5 11 10 -0.0688 -0.0044
5 12 0 -0.0858 -0.0196
5 12 1 0.5642 0.0020
5 12 2 0.3951 0.0169
5 12 3 -0.4621 0.0040
5 12 4 -1.8328 -0.0061
5 12 5 -2.3858 -0.0016
5 12 6 -1.0260 -0.0013
5 12 7 0.2102 -0.0059
6 -7 2 0.0885 0.0017
6 -7 3 -0.0245 0.0027
6 -7 4 -0.3503 0.0049
6 -6 0 0.0175 -0.0114
6 -6 1 -0.8457 0.0046
6 -6 2 -1.3544 0.0135
6 -6 3 -0.7344 0.0008
6 -6 4 0.5258 -0.0039
6 -6 5 1.2987 0.0036
6 -6 6 0.7718 0.0018
6 -6 7 -0.1531 -0.0024
6 -6 8 -0.2504 0.0011
6 -6 9 -0.3577 -0.0003
6 -6 10 -0.6754 -0.0027
6 -5 0 -0.0148 0.0108
6 -5 1 -1.5051 0.0086
6 -5 2 -2.3865 0.0020
6 -5 3 -1.4963 -0.0013
6 -5 4 0.4295 -0.0004
6 -5 5 1.2077 0.0015
6 -5 6 0.6089 -0.0002
6 -5 7 0.2902 -0.0040
6 -5 8 0.1817 -0.0026
6 -5 9 -0.4715 0.0010
6 -5 10 -0.3278 -0.0021
6 -5 11 0.7281 -0.0053
6 -5 12 0.4163 -0.0001
6 -4 0 -0.3406 0.0336
6 -4 1 -2.2127 -0.0031
6 -4 2 -2.8288 -0.0230
6 -4 3 -0.9091 -0.0001
6 -4 4 1.5223 0.0104
6 -4 5 1.7944 -0.0043
6 -4 6 0.5923 -0.0075
6 -4 7 -0.7167 -0.0009
6 -4 8 -1.6963 -0.0010
6 -4 9 -1.8203 -0.0002
6 -4 10 -1.0032 0.0008
6 -4 11 -0.0951 -0.0040
6 -4 12 0.1678 -0.0044
6 -4 13 0.2052 0.0007
6 -4 14 0.3687 0.0026
6 -3 0 -1.7661 0.0140
6 -3 1 -2.0072 -0.0114
6 -3 2 -0.0801 -0.0247
6 -3 3 3.1698 -0.0031
6 -3 4 4.8104 0.0067
6 -3 5 4.2038 -0.0060
6 -3 6 1.9281 -0.0011
6 -3 7 -1.1155 0.0109
6 -3 8 -2.5570 0.0000
6 -3 9 -2.3223 -0.0065
6 -3 10 -1.9273 0.0052
6 -3 11 -0.7663 0.0036
6 -3 12 0.9915 -0.0054
6 -3 13 1.3638 0.0016
6 -3 14 0.1275 0.0026
6 -3 15 -0.7969 -0.0118
6 -2 0 -5.5560 -0.0340
6 -2 1 -3.7181 -0.0018
6 -2 2 -0.2676 0.0137
6 -2 3 2.5987 -0.0016
6 -2 4 3.9168 -0.0101
6 -2 5 3.8497 -0.0004
6 -2 6 1.8764 0.0082
6 -2 7 -0.4108 0.0054
6 -2 8 -0.9542 -0.0001
6 -2 9 -0.4563 0.0010
6 -2 10 0.5742 0.0024
6 -2 11 1.8849 -0.0006
6 -2 12 2.3177 0.0002
6 -2 13 1.7062 0.0028
6 -2 14 0.2034 0.0000
6 -2 15 -1.1383 0.0008
6 -2 16 -0.6065 0.0098
6 -1 0 -2.6280 -0.0545
6 -1 1 -0.8966 0.0114
6 -1 2 1.7345 0.0443
6 -1 3 3.8851 0.0037
6 -1 4 3.0795 -0.0151
6 -1 5 -1.1982 0.0096
6 -1 6 -4.9559 0.0072
6 -1 7 -5.0519 -0.0114
6 -1 8 -3.3965 0.0005
6 -1 9 -1.1666 0.0076
6 -1 10 1.7873 -0.0067
6 -1 11 2.6808 -0.0006
6 -1 12 1.2891 0.0108
6 -1 13 0.8448 -0.0023
6 -1 14 0.5662 -0.0059
6 -1 15 -0.7014 0.0054
6 -1 16 -0.7457 -0.0030
6 -1 17 0.0563 -0.0146
6 0 0 -1.9102 0.0034
6 0 1 1.0669 0.0134
6 0 2 5.3700 0.0173
6 0 3 8.2402 0.0043
6 0 4 5.9803 0.0013
6 0 5 0.4801 0.0079
6 0 6 -2.0389 -0.0055
6 0 7 -0.6644 -0.0149
6 0 8 0.1727 0.0009
6 0 9 0.0278 0.0038
6 0 10 1.0206 -0.0072
6 0 11 1.3151 -0.0007
6 0 12 -0.0696 0.0038
6 0 13 -0.6069 -0.0044
6 0 14 -0.2705 -0.0004
6 0 15 -0.4882 0.0048
6 0 16 -0.7714 -0.0033
6 0 17 -0.9814 -0.0027
6 0 18 -0.9795 0.0071
6 1 0 -0.3845 0.0712
6 1 1 5.4404 -0.0018
6 1 2 9.3986 -0.0384
6 1 3 8.4724 -0.0022
6 1 4 3.0196 0.0174
6 1 5 -3.5883 -0.0049
6 1 6 -6.3903 -0.0109
6 1 7 -3.3500 0.0037
6 1 8 1.5570 0.0008
6 1 9 5.1016 -0.0054
6 1 10 7.2109 0.0035
6 1 11 6.1136 0.0022
6 1 12 2.0746 -0.0062
6 1 13 -0.7612 0.0007
6 1 14 -1.1632 0.0041
6 1 15 -0.4483 -0.0031
6 1 16 0.4998 0.0001
6 1 17 0.4783 0.0028
6 1 18 -0.1376 -0.0076
6 2 0 0.6818 0.0481
6 2 1 5.6944 -0.0149
6 2 2 7.6678 -0.0470
6 2 3 4.2457 -0.0064
6 2 4 -2.5237 0.0110
6 2 5 -8.6489 -0.0129
6 2 6 -10.0147 -0.0020
6 2 7 -6.0518 0.0179
6 2 8 0.1431 -0.0014
6 2 9 5.8258 -0.0064
6 2 10 7.6202 0.0118
6 2 11 4.2290 0.0017
6 2 12 0.6561 -0.0096
6 2 13 0.0415 0.0046
6 2 14 0.1579 0.0049
6 2 15 0.5799 -0.0057
6 2 16 1.3030 0.0005
6 2 17 0.8609 0.0008
6 2 18 0.1596 -0.0107
6 3 0 10.0782 -0.0358
6 3 1 10.5484 -0.0098
6 3 2 5.8918 0.0044
6 3 3 -3.5884 -0.0037
6 3 4 -11.1341 -0.0139
6 3 5 -10.6101 -0.0080
6 3 6 -5.0074 0.0086
6 3 7 -0.8648 0.0087
6 3 8 1.7690 -0.0015
6 3 9 4.0454 0.0013
6 3 10 3.0930 0.0028
6 3 11 -0.1765 -0.0030
6 3 12 -1.6270 0.0002
6 3 13 -1.6071 0.0032
6 3 14 -1.4019 -0.0021
6 3 15 -0.7410 -0.0029
6 3 16 -0.8778 0.0008
6 3 17 -1.4328 0.0004
6 3 18 -0.6753 0.0018
6 4 0 11.3246 -0.0780
6 4 1 10.6813 0.0074
6 4 2 3.7730 0.0527
6 4 3 -4.7135 0.0065
6 4 4 -7.6840 -0.0201
6 4 5 -4.1115 0.0062
6 4 6 0.5639 0.0078
6 4 7 3.3814 -0.0115
6 4 8 5.0274 -0.0003
6 4 9 4.9198 0.0072
6 4 10 2.9666 -0.0078
6 4 11 0.4555 -0.0021
6 4 12 -2.1308 0.0091
6 4 13 -3.2104 -0.0031
6 4 14 -1.5143 -0.0056
6 4 15 0.0108 0.0052
6 4 16 -0.6855 0.0010
6 4 17 -1.1949 -0.0017
6 4 18 -0.6187 0.0094
6 5 0 2.8507 -0.0255
6 5 1 0.4448 0.0087
6 5 2 -4.0692 0.0264
6 5 3 -6.2829 0.0049
6 5 4 -5.5264 -0.0023
6 5 5 -3.4202 0.0115
6 5 6 0.1326 -0.0006
6 5 7 4.1553 -0.0138
6 5 8 5.1206 0.0039
6 5 9 2.9168 0.0071
6 5 10 0.6592 -0.0077
6 5 11 -1.0714 -0.0011
6 5 12 -2.1927 0.0045
6 5 13 -1.3752 -0.0048
6 5 14 0.0552 -0.0010
6 5 15 0.0461 0.0043
6 5 16 -0.1200 -0.0043
6 5 17 0.4710 -0.0027
6 5 18 0.4364 0.0085
6 6 0 3.0615 0.0468
6 6 1 -0.3433 -0.0029
6 6 2 -4.1729 -0.0269
6 6 3 -6.4412 -0.0004
6 6 4 -6.1499 0.0168
6 6 5 -2.3550 0.0046
6 6 6 2.8031 -0.0068
6 6 7 5.0175 -0.0023
6 6 8 3.4782 0.0015
6 6 9 0.8355 -0.0025
6 6 10 -1.2018 0.0007
6 6 11 -1.8965 0.0040
6 6 12 -0.9774 -0.0038
6 6 13 0.0673 -0.0039
6 6 14 -0.0062 0.0030
6 6 15 -0.1350 -0.0001
6 6 16 0.7150 -0.0013
6 6 17 1.2320 0.0073
6 7 0 1.4778 0.0493
6 7 1 0.4548 -0.0111
6 7 2 -1.0902 -0.0438
6 7 3 -3.2874 -0.0104
6 7 4 -3.1219 0.0109
6 7 5 0.1126 -0.0024
6 7 6 2.8545 -0.0003
6 7 7 3.6446 0.0119
6 7 8 3.0392 -0.0001
6 7 9 0.4932 -0.0089
6 7 10 -2.4564 0.0048
6 7 11 -3.0168 0.0038
6 7 12 -1.7415 -0.0074
6 7 13 -0.2441 0.0009
6 7 14 0.9019 0.0044
6 7 15 0.9954 -0.0062
6 7 16 0.4540 -0.0022
6 8 0 -1.3267 -0.0030
6 8 1 -2.2024 -0.0046
6 8 2 -2.5046 -0.0043
6 8 3 -2.0212 -0.0028
6 8 4 0.0775 -0.0053
6 8 5 2.0353 -0.0068
6 8 6 2.3396 0.0018
6 8 7 2.1762 0.0080
6 8 8 1.3765 -0.0003
6 8 9 -0.4162 -0.0037
6 8 10 -1.1248 0.0029
6 8 11 -0.6816 0.0011
6 8 12 -0.5871 0.0003
6 8 13 -0.0886 0.0064
6 8 14 0.6654 -0.0004
6 8 15 0.4518 -0.0108
6 9 0 -2.3299 -0.0398
6 9 1 -2.7591 0.0028
6 9 2 -1.9251 0.0300
6 9 3 -0.6713 0.0060
6 9 4 0.9521 -0.0120
6 9 5 1.5327 -0.0025
6 9 6 0.8685 0.0014
6 9 7 0.6251 -0.0024
6 9 8 0.6923 0.0007
6 9 9 0.3680 0.0030
6 9 10 -0.0058 -0.0026
6 9 11 -0.5386 -0.0052
6 9 12 -0.7145 0.0013
6 9 13 0.1986 0.0049
6 9 14 1.0653 0.0007
6 10 0 -1.8714 -0.0206
6 10 1 -0.9321 0.0052
6 10 2 -0.8289 0.0204
6 10 3 -0.9053 0.0064
6 10 4 0.0802 -0.0003
6 10 5 0.6376 0.0043
6 10 6 0.2960 -0.0020
6 10 7 0.2434 -0.0083
6 10 8 0.1559 -0.0019
6 10 9 -0.4144 0.0042
6 10 10 -0.5961 0.0007
6 10 11 -0.0224 -0.0024
6 10 12 0.7389 -0.0001
6 10 13 0.9471 0.0029
6 11 0 0.4606 0.0132
6 11 1 0.8937 0.0014
6 11 2 0.6670 -0.0076
6 11 3 0.8916 0.0001
6 11 4 1.4900 0.0081
6 11 5 1.3277 0.0041
6 11 6 0.3786 0.0001
6 11 7 -0.3592 -0.0003
6 11 8 -0.4060 -0.0024
6 11 9 -0.1715 -0.0016
6 11 10 -0.1844 0.0006
6 11 11 -0.3774 -0.0031
6 12 0 -0.1581 0.0209
6 12 1 0.1282 -0.0017
6 12 2 0.3132 -0.0185
6 12 3 0.1882 -0.0050
6 12 4 0.3022 0.0054
6 12 5 0.4926 0.0005
6 12 6 -0.0948 0.0024
6 12 7 -0.5532 0.0046
6 12 8 0.0853 -0.0034
7 -5 0 -1.0809 -0.0096
7 -5 1 0.2782 -0.0073
7 -5 2 1.4646 0.0009
7 -5 3 1.0586 0.0013
7 -5 4 -0.5636 -0.0032
7 -5 5 -1.3595 -0.0022
7 -5 6 -0.4321 0.0011
7 -5 7 0.5112 0.0028
7 -5 8 0.4312 0.0031
7 -5 9 0.7070 -0.0021
7 -5 10 1.3787 -0.0083
7 -4 0 -0.6316 -0.0286
7 -4 1 0.6274 0.0002
7 -4 2 1.7883 0.0190
7 -4 3 1.0105 0.0011
7 -4 4 -1.5301 -0.0078
7 -4 5 -2.5487 0.0036
7 -4 6 -1.2162 0.0024
7 -4 7 0.3459 -0.0029
7 -4 8 1.1571 0.0028
7 -4 9 1.2990 0.0021
7 -4 10 0.5506 -0.0038
7 -4 11 -0.4701 -0.0030
7 -4 12 -0.4896 -0.0051
7 -3 0 0.7484 -0.0047
7 -3 1 2.2320 0.0095
7 -3 2 2.8195 0.0141
7 -3 3 1.0656 0.0007
7 -3 4 -1.2433 -0.0034
7 -3 5 -1.9318 0.0061
7 -3 6 -1.3134 0.0024
7 -3 7 0.3363 -0.0082
7 -3 8 1.6174 -0.0031
7 -3 9 0.9529 0.0039
7 -3 10 -0.0947 -0.0028
7 -3 11 -0.1907 -0.0057
7 -3 12 -0.2377 0.0001
7 -3 13 -0.1818 -0.0041
7 -3 14 0.6333 -0.0110
7 -2 0 2.2600 0.0347
7 -2 1 2.6578 0.0031
7 -2 2 0.5177 -0.0153
7 -2 3 -2.3914 -0.0005
7 -2 4 -3.2627 0.0090
7 -2 5 -2.5071 0.0014
7 -2 6 -0.5962 -0.0037
7 -2 7 2.2651 -0.0014
7 -2 8 3.3012 0.0012
7 -2 9 2.1991 0.0003
7 -2 10 1.7368 -0.0019
7 -2 11 1.8121 0.0001
7 -2 12 0.8566 0.0013
7 -2 13 -0.4415 -0.0028
7 -2 14 -0.5382 -0.0003
7 -2 15 0.2849 0.0083
7 -1 0 3.9008 0.0398
7 -1 1 2.8347 -0.0085
7 -1 2 -0.2505 -0.0358
7 -1 3 -3.9842 -0.0060
7 -1 4 -6.3452 0.0109
7 -1 5 -5.8511 -0.0073
7 -1 6 -2.7141 -0.0053
7 -1 7 0.2010 0.0121
7 -1 8 1.0799 0.0021
7 -1 9 0.9351 -0.0086
7 -1 10 0.3433 0.0043
7 -1 11 -0.0631 0.0045
7 -1 12 0.0658 -0.0070
7 -1 13 -0.8412 0.0026
7 -1 14 -1.7822 0.0102
7 -1 15 -0.4349 -0.0030
7 -1 16 0.9265 -0.0053
7 0 0 4.6450 -0.0138
7 0 1 4.4189 -0.0106
7 0 2 1.5823 -0.0053
7 0 3 -3.6884 -0.0007
7 0 4 -6.1276 -0.0028
7 0 5 -2.3984 -0.0082
7 0 6 3.2376 0.0009
7 0 7 5.1899 0.0091
7 0 8 3.8978 -0.0011
7 0 9 1.5197 -0.0032
7 0 10 -1.5333 0.0057
7 0 11 -2.8432 0.0010
7 0 12 -1.3332 -0.0014
7 0 13 -0.3680 0.0066
7 0 14 -0.6217 0.0003
7 0 15 -0.0752 -0.0084
7 0 16 0.3637 -0.0004
7 0 17 -0.0103 -0.0001
7 1 0 2.3601 -0.0672
7 1 1 -1.0224 0.0015
7 1 2 -5.0694 0.0394
7 1 3 -6.9592 0.0041
7 1 4 -4.6354 -0.0164
7 1 5 0.9017 0.0035
7 1 6 6.0514 0.0069
7 1 7 7.1948 -0.0086
7 1 8 4.8781 -0.0030
7 1 9 1.5718 0.0065
7 1 10 -1.8591 -0.0034
7 1 11 -3.3957 -0.0032
7 1 12 -1.7690 0.0065
7 1 13 0.2569 -0.0022
7 1 14 0.7485 -0.0070
7 1 15 0.3147 0.0037
7 1 16 -0.2037 -0.0015
7 1 17 0.1221 -0.0139
7 2 0 -0.0262 -0.0319
7 2 1 -4.4312 0.0166
7 2 2 -3.7964 0.0361
7 2 3 1.4017 0.0041
7 2 4 5.2597 -0.0085
7 2 5 6.2625 0.0110
7 2 6 6.0265 0.0021
7 2 7 4.2320 -0.0167
7 2 8 1.5943 0.0013
7 2 9 -0.9644 0.0107
7 2 10 -3.1825 -0.0068
7 2 11 -3.2014 -0.0033
7 2 12 -1.3233 0.0053
7 2 13 0.1809 -0.0058
7 2 14 1.1742 -0.0041
7 2 15 1.0052 0.0052
7 2 16 -0.2531 -0.0023
7 2 17 -0.0890 -0.0020
7 2 18 0.7334 0.0102
7 3 0 -1.1204 0.0407
7 3 1 -6.8052 0.0040
7 3 2 -7.1630 -0.0172
7 3 3 -3.2609 -0.0012
7 3 4 1.5464 0.0113
7 3 5 5.0844 0.0048
7 3 6 5.3836 -0.0055
7 3 7 2.9373 -0.0030
7 3 8 -0.3515 0.0045
7 3 9 -4.1242 0.0006
7 3 10 -6.0890 -0.0012
7 3 11 -4.5936 0.0030
7 3 12 -2.7757 -0.0004
7 3 13 -1.5333 -0.0012
7 3 14 0.3721 0.0026
7 3 15 0.5651 -0.0004
7 3 16 -0.8860 -0.0017
7 3 17 -0.8594 0.0016
7 3 18 -0.0888 -0.0008
7 4 0 -5.5218 0.0591
7 4 1 -6.8976 -0.0139
7 4 2 -4.8470 -0.0495
7 4 3 -0.7791 -0.0069
7 4 4 3.8063 0.0154
7 4 5 6.2842 -0.0066
7 4 6 5.2423 -0.0048
7 4 7 2.4946 0.0146
7 4 8 -0.6630 0.0010
7 4 9 -3.3066 -0.0107
7 4 10 -3.2438 0.0064
7 4 11 -1.2661 0.0039
7 4 12 -0.1009 -0.0099
7 4 13 0.5231 0.0017
7 4 14 0.9940 0.0059
7 4 15 0.6442 -0.0040
7 4 16 0.5051 0.0025
7 4 17 0.6272 0.0074
7 5 0 -9.8387 0.0069
7 5 1 -6.9916 -0.0152
7 5 2 -1.6154 -0.0199
7 5 3 2.6841 -0.0041
7 5 4 4.7987 -0.0010
7 5 5 5.2676 -0.0099
7 5 6 3.9299 0.0025
7 5 7 0.8673 0.0150
7 5 8 -2.0304 -0.0020
7 5 9 -2.8011 -0.0077
7 5 10 -1.5722 0.0052
7 5 11 0.1320 -0.0014
7 5 12 0.8282 -0.0058
7 5 13 0.1101 0.0053
7 5 14 -0.6549 0.0012
7 5 15 0.1164 -0.0046
7 5 16 1.4875 0.0039
7 5 17 1.4536 0.0017
7 6 0 -3.7766 -0.0581
7 6 1 -1.3599 -0.0020
7 6 2 1.0287 0.0341
7 6 3 2.3957 0.0080
7 6 4 3.2949 -0.0130
7 6 5 2.9876 -0.0031
7 6 6 0.0892 0.0038
7 6 7 -3.4123 -0.0020
7 6 8 -4.5346 -0.0019
7 6 9 -3.5744 0.0049
7 6 10 -1.7359 -0.0002
7 6 11 0.2433 -0.0052
7 6 12 0.8476 0.0042
7 6 13 0.1527 0.0036
7 6 14 0.2037 -0.0049
7 6 15 1.3434 0.0010
7 6 16 1.8646 0.0018
7 6 17 1.2399 -0.0098
7 7 0 -1.1195 -0.0394
7 7 1 0.5545 0.0111
7 7 2 1.6453 0.0368
7 7 3 2.8330 0.0078
7 7 4 3.4776 -0.0071
7 7 5 1.6506 0.0061
7 7 6 -1.4608 0.0012
7 7 7 -2.7216 -0.0129
7 7 8 -2.1916 -0.0010
7 7 9 -1.4273 0.0100
7 7 10 -0.4803 -0.0040
7 7 11 0.3619 -0.0050
7 7 12 0.6549 0.0071
7 7 13 0.6132 -0.0020
7 7 14 0.3098 -0.0060
7 7 15 0.1723 0.0077
7 7 16 0.3253 0.0022
7 8 0 -1.6161 0.0186
7 8 1 0.7913 0.0065
7 8 2 3.2999 -0.0032
7 8 3 4.6860 0.0003
7 8 4 3.2816 0.0084
7 8 5 -0.4799 0.0080
7 8 6 -3.1511 -0.0020
7 8 7 -2.9480 -0.0081
7 8 8 -1.1219 -0.0012
7 8 9 0.7768 0.0027
7 8 10 1.3328 -0.0021
7 8 11 0.6001 0.0011
7 8 12 0.2278 0.0014
7 8 13 -0.0460 -0.0080
7 8 14 -0.8216 -0.0014
7 8 15 -0.7655 0.0116
7 9 0 -0.0734 0.0381
7 9 1 0.7512 -0.0028
7 9 2 1.3471 -0.0311
7 9 3 1.6659 -0.0086
7 9 4 0.6125 0.0114
7 9 5 -1.4189 0.0024
7 9 6 -2.3938 -0.0005
7 9 7 -1.8592 0.0052
7 9 8 -0.4036 -0.0001
7 9 9 0.9706 -0.0056
7 9 10 0.8212 0.0005
7 9 11 -0.0927 0.0048
7 9 12 -0.2675 -0.0015
7 9 13 -0.4190 -0.0031
7 9 14 -0.6989 0.0052
7 10 0 1.1256 0.0158
7 10 1 0.7069 -0.0016
7 10 2 0.3186 -0.0168
7 10 3 0.6066 -0.0061
7 10 4 0.2544 -0.0003
7 10 5 -0.4127 -0.0057
7 10 6 -0.5657 0.0021
7 10 7 -0.6296 0.0097
7 10 8 -0.3255 0.0019
7 10 9 0.1916 -0.0049
7 10 10 -0.4118 -0.0018
7 10 11 -1.5800 0.0013
7 10 12 -1.7906 0.0002
7 10 13 -1.2125 -0.0011
7 11 0 0.8315 -0.0149
7 11 1 0.3778 0.0003
7 11 2 0.3010 0.0111
7 11 3 0.1032 0.0028
7 11 4 -0.1794 -0.0086
7 11 5 0.3920 -0.0045
7 11 6 1.0905 0.0015
7 11 7 0.7093 -0.0005
7 11 8 -0.1032 0.0015
7 11 9 -0.6353 0.0032
7 11 10 -1.1483 -0.0001
7 11 11 -1.3128 0.0030
7 12 0 -0.2854 -0.0215
7 12 1 -0.1369 0.0011
7 12 2 0.3494 0.0185
7 12 3 0.4113 0.0049
7 12 4 0.0699 -0.0059
7 12 5 0.0987 0.0015
7 12 6 0.9097 -0.0014
7 12 7 1.4445 -0.0072
7 12 8 0.9443 0.0039
8 -4 0 -0.0908 0.0207
8 -4 1 -0.7513 0.0017
8 -4 2 -1.3207 -0.0148
8 -4 3 -1.3249 -0.0015
8 -4 4 -0.2351 0.0066
8 -4 5 0.9781 -0.0044
8 -4 6 1.3646 -0.0021
8 -4 7 1.4083 0.0061
8 -4 8 1.2693 -0.0017
8 -4 9 0.4109 -0.0022
8 -3 0 -0.0328 -0.0023
8 -3 1 -1.0123 -0.0117
8 -3 2 -2.3796 -0.0083
8 -3 3 -2.0838 0.0021
8 -3 4 0.2189 0.0006
8 -3 5 1.7403 -0.0059
8 -3 6 1.5136 -0.0001
8 -3 7 0.2485 0.0058
8 -3 8 -1.2962 0.0004
8 -3 9 -1.7427 -0.0031
8 -3 10 -1.0328 0.0011
8 -3 11 -0.4525 0.0038
8 -3 12 -0.1779 0.0021
8 -2 0 -0.9424 -0.0365
8 -2 1 -2.4392 -0.0057
8 -2 2 -2.4697 0.0172
8 -2 3 0.0867 0.0030
8 -2 4 2.4089 -0.0073
8 -2 5 2.8158 0.0008
8 -2 6 2.3363 0.0037
8 -2 7 0.7750 -0.0004
8 -2 8 -0.7047 -0.0024
8 -2 9 -0.1571 -0.0046
8 -2 10 0.6013 -0.0034
8 -2 11 -0.0075 0.0008
8 -2 12 -0.3445 -0.0005
8 -2 13 0.1343 -0.0007
8 -2 14 0.1388 0.0022
8 -1 0 -3.0609 -0.0236
8 -1 1 -4.1059 0.0089
8 -1 2 -2.9689 0.0235
8 -1 3 -0.6399 0.0018
8 -1 4 0.8540 -0.0074
8 -1 5 1.4867 0.0069
8 -1 6 0.8551 0.0055
8 -1 7 -1.3583 -0.0080
8 -1 8 -2.6995 -0.0011
8 -1 9 -2.0536 0.0088
8 -1 10 -1.0944 -0.0022
8 -1 11 -0.5884 -0.0084
8 -1 12 -0.2028 0.0016
8 -1 13 0.5603 0.0016
8 -1 14 1.2785 -0.0044
8 -1 15 0.5926 0.0035
8 0 0 -2.0644 0.0267
8 0 1 -1.1461 0.0130
8 0 2 0.3204 -0.0015
8 0 3 3.0791 -0.0009
8 0 4 5.5356 0.0036
8 0 5 4.7870 0.0046
8 0 6 0.6862 -0.0021
8 0 7 -3.0035 -0.0068
8 0 8 -3.6281 0.0030
8 0 9 -2.4849 0.0063
8 0 10 -1.0508 -0.0037
8 0 11 -0.0712 -0.0003
8 0 12 0.0368 0.0066
8 0 13 0.7675 -0.0016
8 0 14 1.8915 -0.0020
8 0 15 0.8433 0.0036
8 0 16 -1.1007 -0.0092
8 1 0 -3.3366 0.0472
8 1 1 -2.7898 -0.0063
8 1 2 -0.5334 -0.0376
8 1 3 3.4163 -0.0055
8 1 4 5.5008 0.0137
8 1 5 3.4799 -0.0034
8 1 6 -0.5948 -0.0066
8 1 7 -2.5180 0.0075
8 1 8 -1.3220 0.0028
8 1 9 0.1858 -0.0074
8 1 10 0.9397 0.0038
8 1 11 1.5499 0.0069
8 1 12 1.7158 -0.0071
8 1 13 1.7613 0.0010
8 1 14 1.7914 0.0137
8 1 15 1.2143 -0.0038
8 1 16 0.5920 -0.0130
8 2 0 -3.0067 0.0159
8 2 1 0.3130 -0.0147
8 2 2 3.9085 -0.0238
8 2 3 5.1749 -0.0020
8 2 4 4.2365 0.0029
8 2 5 1.1836 -0.0113
8 2 6 -3.8591 -0.0023
8 2 7 -6.5584 0.0141
8 2 8 -4.4691 -0.0014
8 2 9 -0.9116 -0.0110
8 2 10 1.6176 0.0062
8 2 11 2.5292 0.0019
8 2 12 1.6193 -0.0089
8 2 13 0.2964 0.0062
8 2 14 -0.5115 0.0042
8 2 15 -0.6448 -0.0116
8 2 16 -0.1202 0.0016
8 2 17 -0.2187 0.0098
8 3 0 -1.8207 -0.0504
8 3 1 2.2790 -0.0093
8 3 2 3.1595 0.0234
8 3 3 1.8914 0.0051
8 3 4 1.5533 -0.0118
8 3 5 -0.3905 -0.0034
8 3 6 -4.4686 0.0057
8 3 7 -5.6531 0.0027
8 3 8 -2.9079 -0.0032
8 3 9 0.7480 0.0002
8 3 10 2.9909 0.0010
8 3 11 2.2257 -0.0041
8 3 12 0.2014 0.0008
8 3 13 -0.5306 0.0000
8 3 14 -0.9860 -0.0088
8 3 15 -1.1757 -0.0005
8 3 16 -0.3920 0.0041
8 3 17 -0.3021 -0.0106
8 4 0 2.8632 -0.0538
8 4 1 6.4382 0.0096
8 4 2 4.9664 0.0431
8 4 3 2.3257 0.0072
8 4 4 0.1924 -0.0109
8 4 5 -2.8212 0.0068
8 4 6 -4.5401 0.0033
8 4 7 -3.3337 -0.0130
8 4 8 -1.0099 0.0003
8 4 9 1.6349 0.0136
8 4 10 3.2731 -0.0034
8 4 11 2.3056 -0.0050
8 4 12 0.7512 0.0087
8 4 13 -0.0418 -0.0039
8 4 14 -0.7227 -0.0073
8 4 15 -0.1723 0.0096
8 4 16 1.0327 0.0000
8 4 17 0.7728 -0.0114
8 5 0 3.0177 0.0113
8 5 1 3.8738 0.0158
8 5 2 2.4776 0.0067
8 5 3 1.6212 -0.0017
8 5 4 0.7897 0.0038
8 5 5 -0.8136 0.0097
8 5 6 -1.9487 -0.0015
8 5 7 -1.7927 -0.0119
8 5 8 -0.1523 0.0012
8 5 9 2.3114 0.0069
8 5 10 3.0277 -0.0054
8 5 11 1.1216 0.0006
8 5 12 -0.9506 0.0060
8 5 13 -1.7162 -0.0061
8 5 14 -1.4167 0.0001
8 5 15 -0.3322 0.0084
8 5 16 0.4224 -0.0034
8 5 17 0.3441 -0.0018
8 6 0 4.8575 0.0541
8 6 1 2.7661 -0.0002
8 6 2 0.5056 -0.0377
8 6 3 -1.1130 -0.0084
8 6 4 -2.3095 0.0152
8 6 5 -3.1677 0.0034
8 6 6 -3.0348 -0.0026
8 6 7 -1.4023 0.0035
8 6 8 0.9243 0.0010
8 6 9 2.2536 -0.0068
8 6 10 1.4126 -0.0018
8 6 11 -0.4829 0.0051
8 6 12 -1.0443 -0.0042
8 6 13 -0.3760 -0.0032
8 6 14 -0.2241 0.0088
8 6 15 -0.6477 -0.0020
8 6 16 -0.7527 -0.0109
8 7 0 2.7615 0.0277
8 7 1 2.1467 -0.0136
8 7 2 1.1581 -0.0307
8 7 3 -0.4339 -0.0029
8 7 4 -1.7633 0.0064
8 7 5 -1.5619 -0.0078
8 7 6 0.4045 -0.0013
8 7 7 2.2763 0.0129
8 7 8 2.3391 0.0021
8 7 9 1.1328 -0.0106
8 7 10 -0.1847 0.0012
8 7 11 -0.8076 0.0047
8 7 12 -0.7142 -0.0073
8 7 13 -0.8034 0.0018
8 7 14 -0.9010 0.0095
8 7 15 -0.4572 -0.0055
8 7 16 -0.0482 -0.0021
8 8 0 0.2833 -0.0232
8 8 1 -0.0329 -0.0054
8 8 2 -0.5916 0.0120
8 8 3 -1.7346 0.0061
8 8 4 -2.6914 -0.0078
8 8 5 -1.9482 -0.0081
8 8 6 0.4670 0.0009
8 8 7 2.2372 0.0060
8 8 8 2.0723 0.0018
8 8 9 0.8972 -0.0018
8 8 10 0.0208 0.0026
8 8 11 -0.1222 -0.0003
8 8 12 -0.2192 -0.0046
8 8 13 -0.1992 0.0042
8 8 14 0.7043 0.0020
8 8 15 1.3559 -0.0093
8 9 0 0.2800 -0.0334
8 9 1 -0.2845 0.0055
8 9 2 -1.1324 0.0295
8 9 3 -1.6951 0.0080
8 9 4 -1.2769 -0.0094
8 9 5 0.3681 -0.0009
8 9 6 1.6737 -0.0009
8 9 7 1.2853 -0.0079
8 9 8 0.1272 -0.0000
8 9 9 -0.3972 0.0087
8 9 10 0.1352 0.0033
8 9 11 0.8464 -0.0048
8 9 12 0.5573 -0.0015
8 9 13 -0.0787 0.0022
8 9 14 -0.2081 -0.0056
8 10 0 0.4751 -0.0035
8 10 1 -0.3147 0.0057
8 10 2 -0.6858 0.0112
8 10 3 -0.8767 0.0021
8 10 4 -0.1752 -0.0001
8 10 5 1.2837 0.0078
8 10 6 1.8549 0.0004
8 10 7 1.2704 -0.0105
8 10 8 0.3850 -0.0047
8 10 9 -0.2716 0.0032
8 10 10 -0.1917 0.0017
8 10 11 0.0829 -0.0008
8 10 12 -0.3353 0.0002
8 11 0 -0.3947 0.0187
8 11 1 0.6655 -0.0006
8 11 2 1.2257 -0.0127
8 11 3 0.6758 -0.0055
8 11 4 0.0527 0.0064
8 11 5 -0.2137 0.0061
8 11 6 -0.2875 -0.0001
8 11 7 -0.3935 0.0002
8 11 8 -1.0474 -0.0017
8 11 9 -1.6068 -0.0031
8 11 10 -0.8257 0.0047
8 12 0 0.1320 0.0197
8 12 1 0.4835 -0.0025
8 12 2 0.2434 -0.0166
8 12 3 -0.0698 -0.0046
8 12 4 -0.2344 0.0051
8 12 5 -0.2213 -0.0020
8 12 6 -0.1528 0.0029
8 12 7 -0.0811 0.0161
9 -3 0 1.6549 0.0001
9 -3 1 1.9985 0.0097
9 -3 2 1.4282 0.0056
9 -3 3 0.9891 -0.0040
9 -3 4 0.3725 -0.0007
9 -3 5 -0.4143 0.0055
9 -3 6 -0.9244 -0.0006
9 -3 7 -0.7753 -0.0019
9 -3 8 0.0098 0.0100
9 -2 0 0.1831 0.0280
9 -2 1 1.4365 0.0060
9 -2 2 2.0468 -0.0168
9 -2 3 1.1142 -0.0039
9 -2 4 -0.4570 0.0092
9 -2 5 -1.1600 0.0004
9 -2 6 -1.4024 -0.0045
9 -2 7 -0.7068 0.0005
9 -2 8 1.2472 0.0004
9 -2 9 2.0268 0.0003
9 -2 10 0.8570 0.0010
9 -2 11 -0.1681 -0.0065
9 -1 0 0.3768 0.0165
9 -1 1 1.9361 -0.0119
9 -1 2 1.5652 -0.0195
9 -1 3 -1.2185 0.0005
9 -1 4 -2.8128 0.0057
9 -1 5 -2.3087 -0.0046
9 -1 6 -1.5867 -0.0027
9 -1 7 -0.1817 0.0042
9 -1 8 1.6332 -0.0009
9 -1 9 1.7039 -0.0059
9 -1 10 0.4924 -0.0006
9 -1 11 -0.1517 0.0016
9 -1 12 -0.0092 -0.0039
9 -1 13 0.1853 -0.0057
9 0 0 2.0075 -0.0256
9 0 1 2.9201 -0.0090
9 0 2 2.4617 0.0109
9 0 3 0.3352 0.0034
9 0 4 -1.6252 -0.0073
9 0 5 -2.4671 -0.0034
9 0 6 -1.9551 0.0031
9 0 7 -0.2130 0.0054
9 0 8 1.0554 -0.0009
9 0 9 0.9521 -0.0074
9 0 10 0.3948 -0.0003
9 0 11 0.0715 0.0027
9 0 12 0.2212 -0.0055
9 0 13 0.1680 -0.0021
9 0 14 -0.6684 0.0039
9 1 0 1.7939 -0.0423
9 1 1 1.7580 0.0034
9 1 2 2.0201 0.0309
9 1 3 -0.0014 0.0036
9 1 4 -3.1415 -0.0114
9 1 5 -3.6654 0.0038
9 1 6 -0.4782 0.0057
9 1 7 3.3930 -0.0050
9 1 8 4.4559 -0.0014
9 1 9 3.1216 0.0088
9 1 10 1.5662 0.0023
9 1 11 0.4409 -0.0078
9 1 12 -0.0669 0.0009
9 1 13 -0.1555 0.0042
9 1 14 -0.1315 -0.0089
9 1 15 0.4395 -0.0035
9 2 0 2.3430 -0.0017
9 2 1 1.3587 0.0142
9 2 2 -0.0188 0.0140
9 2 3 -2.9584 -0.0015
9 2 4 -5.7012 -0.0019
9 2 5 -5.2421 0.0076
9 2 6 -0.8893 0.0012
9 2 7 3.2900 -0.0106
9 2 8 3.4187 0.0006
9 2 9 1.5152 0.0119
9 2 10 0.2771 -0.0033
9 2 11 -0.5391 -0.0045
9 2 12 -0.7022 0.0112
9 2 13 -0.1515 -0.0014
9 2 14 0.1686 -0.0058
9 2 15 0.1465 0.0217
9 3 0 1.5779 0.0467
9 3 1 0.1567 0.0055
9 3 2 -0.9439 -0.0289
9 3 3 -1.6526 -0.0092
9 3 4 -2.8451 0.0107
9 3 5 -2.0085 0.0026
9 3 6 2.1593 -0.0024
9 3 7 4.3558 0.0009
9 3 8 2.0584 0.0010
9 3 9 -0.6723 -0.0044
9 3 10 -2.0353 -0.0045
9 3 11 -2.4677 0.0060
9 3 12 -1.5573 0.0020
9 3 13 -0.4813 -0.0075
9 3 14 -0.1437 0.0060
9 3 15 0.0005 0.0081
9 3 16 -0.0747 -0.0104
9 4 0 1.8603 0.0383
9 4 1 -0.5598 -0.0122
9 4 2 -1.0759 -0.0364
9 4 3 -1.3708 -0.0020
9 4 4 -2.2843 0.0111
9 4 5 0.1503 -0.0077
9 4 6 4.7289 -0.0039
9 4 7 5.3159 0.0114
9 4 8 2.4106 0.0017
9 4 9 0.0272 -0.0118
9 4 10 -1.1865 0.0013
9 4 11 -1.0541 0.0068
9 4 12 -0.1167 -0.0102
9 4 13 0.1085 -0.0023
9 4 14 0.1824 0.0099
9 4 15 0.2480 -0.0081
9 4 16 -0.3624 -0.0048
9 5 0 -2.3132 -0.0204
9 5 1 -3.9750 -0.0145
9 5 2 -2.7244 0.0028
9 5 3 -1.7639 0.0077
9 5 4 -1.4003 -0.0039
9 5 5 0.3074 -0.0082
9 5 6 1.8572 0.0013
9 5 7 1.5788 0.0090
9 5 8 0.5350 0.0015
9 5 9 -0.6710 -0.0049
9 5 10 -1.3577 0.0036
9 5 11 -0.5054 -0.0008
9 5 12 0.4743 -0.0084
9 5 13 0.4234 0.0061
9 5 14 0.2091 0.0039
9 5 15 -0.3513 -0.0087
9 5 16 -1.0976 0.0086
9 6 0 -2.9767 -0.0423
9 6 1 -3.5573 0.0062
9 6 2 -2.5130 0.0382
9 6 3 -0.9907 0.0083
9 6 4 0.3218 -0.0137
9 6 5 0.9382 -0.0002
9 6 6 1.2276 0.0017
9 6 7 1.4172 -0.0067
9 6 8 0.5120 -0.0009
9 6 9 -1.3085 0.0076
9 6 10 -1.6208 0.0030
9 6 11 -0.0099 -0.0054
9 6 12 0.7455 0.0024
9 6 13 -0.0910 0.0062
9 6 14 -0.7923 -0.0084
9 6 15 -1.0627 -0.0027
9 7 0 -0.9606 -0.0173
9 7 1 -0.5764 0.0116
9 7 2 -0.1570 0.0218
9 7 3 0.8828 -0.0003
9 7 4 1.5188 -0.0034
9 7 5 1.3056 0.0097
9 7 6 0.9480 0.0000
9 7 7 0.1275 -0.0125
9 7 8 -1.2759 -0.0025
9 7 9 -1.7889 0.0083
9 7 10 -0.4856 -0.0004
9 7 11 0.9324 -0.0048
9 7 12 0.6150 0.0062
9 7 13 -0.2892 0.0001
9 7 14 -0.4523 -0.0085
9 7 15 -0.4571 0.0099
9 8 0 -1.4206 0.0283
9 8 1 -0.9999 0.0062
9 8 2 -0.2609 -0.0167
9 8 3 0.9612 -0.0089
9 8 4 1.6014 0.0092
9 8 5 1.4932 0.0083
9 8 6 0.4920 -0.0010
9 8 7 -1.0717 -0.0038
9 8 8 -1.6466 -0.0034
9 8 9 -0.7336 -0.0015
9 8 10 0.4231 -0.0018
9 8 11 0.7853 0.0009
9 8 12 0.8599 0.0058
9 8 13 1.2204 -0.0018
9 8 14 0.9466 -0.0050
9 9 0 -0.0228 0.0334
9 9 1 -0.2602 -0.0043
9 9 2 0.0323 -0.0273
9 9 3 0.4553 -0.0071
9 9 4 0.5041 0.0080
9 9 5 -0.1474 -0.0013
9 9 6 -1.4580 0.0002
9 9 7 -1.9577 0.0089
9 9 8 -0.9131 0.0018
9 9 9 0.2522 -0.0059
9 9 10 0.3727 -0.0040
9 9 11 -0.0245 -0.0005
9 9 12 0.0143 -0.0015
9 9 13 0.1496 -0.0062
9 10 0 -0.2803 -0.0010
9 10 1 0.0615 -0.0071
9 10 2 0.1315 -0.0048
9 10 3 0.0659 0.0013
9 10 4 0.3013 -0.0006
9 10 5 0.3023 -0.0069
9 10 6 -0.0537 -0.0005
9 10 7 -0.1132 0.0077
9 10 8 0.1384 0.0040
9 10 9 0.3243 0.0000
9 10 10 0.2484 0.0011
9 10 11 0.0494 0.0032
9 11 0 0.9777 -0.0264
9 11 1 1.5176 -0.0012
9 11 2 1.1764 0.0163
9 11 3 0.5478 0.0067
9 11 4 0.2186 -0.0059
9 11 5 0.0287 -0.0060
9 11 6 -0.2486 -0.0015
9 11 7 -0.4770 -0.0017
9 11 8 -0.1979 0.0020
9 11 9 0.3344 0.0074
9 12 0 0.1923 -0.0160
9 12 1 -0.1015 0.0043
9 12 2 -0.3983 0.0140
9 12 3 -0.4750 0.0026
9 12 4 -0.3101 -0.0042
9 12 5 -0.1994 0.0043
9 12 6 -0.1831 0.0049
10 -1 0 -0.0107 -0.0079
10 -1 1 -0.7734 0.0098
10 -1 2 -0.9584 0.0131
10 -1 3 -0.2337 -0.0035
10 -1 4 0.0788 -0.0040
10 -1 5 -0.2661 0.0064
10 -1 6 0.0805 0.0011
10 -1 7 0.1858 -0.0066
10 -1 8 -0.8809 -0.0029
10 -1 9 -1.1177 -0.0033
10 0 0 0.1045 0.0247
10 0 1 -1.2338 0.0123
10 0 2 -1.4364 -0.0127
10 0 3 -0.0237 -0.0083
10 0 4 0.7778 0.0072
10 0 5 1.0089 0.0030
10 0 6 1.7197 -0.0029
10 0 7 1.1120 -0.0008
10 0 8 -1.0378 -0.0019
10 0 9 -1.7157 -0.0017
10 0 10 -0.2743 -0.0018
10 0 11 0.9815 -0.0070
10 1 0 -1.1788 0.0318
10 1 1 -1.3140 -0.0046
10 1 2 -1.3427 -0.0264
10 1 3 -0.1390 -0.0018
10 1 4 1.5322 0.0091
10 1 5 2.5960 -0.0061
10 1 6 2.6541 -0.0035
10 1 7 1.0683 0.0059
10 1 8 -1.1822 0.0005
10 1 9 -1.7889 -0.0041
10 1 10 -0.3711 -0.0027
10 1 11 1.3369 -0.0018
10 1 12 1.6351 -0.0043
10 1 13 0.7722 -0.0089
10 2 0 0.4723 -0.0075
10 2 1 0.3355 -0.0147
10 2 2 -1.3166 -0.0043
10 2 3 -0.9920 0.0073
10 2 4 1.1893 -0.0000
10 2 5 2.0310 -0.0059
10 2 6 0.6801 0.0022
10 2 7 -1.1470 0.0072
10 2 8 -1.7568 0.0001
10 2 9 -1.2431 -0.0072
10 2 10 -0.1348 0.0012
10 2 11 1.5221 0.0076
10 2 12 2.4176 -0.0079
10 2 13 1.6462 -0.0093
10 2 14 0.5709 0.0090
10 3 0 -0.4715 -0.0384
10 3 1 0.1051 -0.0029
10 3 2 -0.3919 0.0267
10 3 3 0.4762 0.0062
10 3 4 2.4993 -0.0128
10 3 5 2.3915 -0.0002
10 3 6 -0.8061 0.0048
10 3 7 -3.2008 -0.0009
10 3 8 -2.3690 0.0007
10 3 9 -1.1010 0.0023
10 3 10 -0.7239 0.0038
10 3 11 0.1585 0.0003
10 3 12 0.7443 -0.0037
10 3 13 0.4882 0.0049
10 3 14 0.6346 0.0011
10 4 0 -1.2720 -0.0227
10 4 1 -0.1091 0.0129
10 4 2 0.5330 0.0270
10 4 3 1.2715 -0.0005
10 4 4 2.5596 -0.0077
10 4 5 1.7861 0.0079
10 4 6 -1.3232 0.0006
10 4 7 -1.9771 -0.0104
10 4 8 0.5850 -0.0009
10 4 9 1.9455 0.0078
10 4 10 1.4030 -0.0004
10 4 11 0.7475 -0.0076
10 4 12 0.0191 0.0044
10 4 13 -0.2245 0.0044
10 4 14 0.1371 -0.0153
10 5 0 -0.8783 0.0212
10 5 1 0.5584 0.0086
10 5 2 1.3704 -0.0119
10 5 3 1.3155 -0.0110
10 5 4 0.5122 0.0064
10 5 5 -1.7856 0.0082
10 5 6 -3.7287 -0.0021
10 5 7 -2.6255 -0.0045
10 5 8 -0.1283 -0.0006
10 5 9 1.0210 0.0028
10 5 10 1.0502 -0.0033
10 5 11 0.6483 -0.0047
10 5 12 0.2286 0.0069
10 5 13 0.3697 0.0000
10 5 14 0.4476 -0.0086
10 6 0 0.7267 0.0424
10 6 1 0.8041 -0.0024
10 6 2 1.0441 -0.0320
10 6 3 1.5153 -0.0066
10 6 4 1.2855 0.0122
10 6 5 0.2913 -0.0026
10 6 6 -0.5866 -0.0022
10 6 7 -0.9893 0.0088
10 6 8 -0.7928 0.0013
10 6 9 0.0052 -0.0065
10 6 10 0.3377 -0.0045
10 6 11 -0.5448 0.0016
10 6 12 -1.2676 0.0030
10 6 13 -0.8322 -0.0015
10 6 14 -0.2262 0.0063
10 7 0 1.5726 0.0081
10 7 1 0.8023 -0.0123
10 7 2 0.3279 -0.0130
10 7 3 -0.2356 0.0058
10 7 4 -0.7202 0.0037
10 7 5 -0.6222 -0.0098
10 7 6 -0.6844 0.0002
10 7 7 -0.6960 0.0101
10 7 8 0.4573 0.0008
10 7 9 1.7731 -0.0053
10 7 10 1.2840 -0.0003
10 7 11 -0.4253 0.0028
10 7 12 -1.0637 -0.0029
10 7 13 -0.5258 0.0016
10 7 14 -0.2631 0.0149
10 8 0 0.5234 -0.0305
10 8 1 0.8801 -0.0055
10 8 2 0.5244 0.0196
10 8 3 -0.4867 0.0100
10 8 4 -0.2710 -0.0091
10 8 5 0.8275 -0.0063
10 8 6 1.1469 0.0017
10 8 7 1.2678 -0.0018
10 8 8 1.6766 -0.0001
10 8 9 1.3257 0.0051
10 8 10 0.1757 0.0032
10 8 11 -0.4914 -0.0004
10 8 12 -0.2909 -0.0038
10 8 13 -0.1512 0.0012
10 9 0 -0.5494 -0.0247
10 9 1 -0.6282 0.0089
10 9 2 -1.1059 0.0246
10 9 3 -1.7857 0.0024
10 9 4 -1.3900 -0.0085
10 9 5 -0.4085 0.0047
10 9 6 0.5423 0.0018
10 9 7 1.3332 -0.0113
10 9 8 1.2860 -0.0030
10 9 9 0.4902 0.0065
10 9 10 -0.1771 0.0031
10 9 11 -0.5359 0.0004
10 9 12 -0.8377 -0.0033
10 10 0 -0.6341 0.0021
10 10 1 -0.2051 0.0071
10 10 2 -0.4122 -0.0007
10 10 3 -0.9166 -0.0054
10 10 4 -1.1261 0.0021
10 10 5 -0.7485 0.0083
10 10 6 0.1776 -0.0001
10 10 7 0.6732 -0.0077
10 10 8 0.2454 -0.0031
10 10 9 -0.1761 0.0011
10 10 10 -0.0458 0.0057
10 11 0 0.9181 0.0232
10 11 1 0.4263 0.0007
10 11 2 0.2951 -0.0180
10 11 3 0.7032 -0.0062
10 11 4 0.6181 0.0062
10 11 5 0.0712 0.0037
10 11 6 0.0494 0.0016
10 11 7 0.5440 0.0046
10 11 8 0.6390 -0.0012
11 1 0 -0.0828 -0.0173
11 1 1 0.1960 0.0049
11 1 2 0.4227 0.0199
11 1 3 -0.0823 -0.0010
11 1 4 -0.5978 -0.0107
11 1 5 -1.0651 0.0058
11 1 6 -1.7944 0.0029
11 1 7 -1.2283 -0.0093
11 1 8 0.8826 -0.0008
11 1 9 1.8486 0.0020
11 2 0 1.1121 0.0092
11 2 1 0.4017 0.0142
11 2 2 0.3965 -0.0007
11 2 3 -0.2766 -0.0114
11 2 4 -1.6879 0.0015
11 2 5 -2.1627 0.0080
11 2 6 -1.5330 -0.0051
11 2 7 -0.2800 -0.0062
11 2 8 1.2950 0.0017
11 2 9 1.9389 -0.0010
11 2 10 0.7788 -0.0052
11 2 11 -0.9344 -0.0059
11 3 0 1.1351 0.0352
11 3 1 0.9506 0.0032
11 3 2 1.6073 -0.0258
11 3 3 0.4352 -0.0074
11 3 4 -2.1733 0.0135
11 3 5 -2.5531 0.0002
11 3 6 -0.4814 -0.0052
11 3 7 1.1022 0.0071
11 3 8 1.0939 0.0019
11 3 9 0.5935 -0.0059
11 3 10 -0.1977 -0.0028
11 3 11 -1.3849 -0.0010
11 3 12 -1.4185 0.0076
11 4 0 0.3670 0.0136
11 4 1 0.3271 -0.0118
11 4 2 0.7134 -0.0163
11 4 3 -0.2302 0.0064
11 4 4 -1.9187 0.0073
11 4 5 -1.7430 -0.0099
11 4 6 0.4935 -0.0005
11 4 7 1.8627 0.0105
11 4 8 1.0120 -0.0001
11 4 9 -0.1019 -0.0023
11 4 10 -0.4331 0.0035
11 4 11 -0.5334 0.0039
11 4 12 -0.0919 0.0021
11 5 0 0.2887 -0.0256
11 5 1 0.1533 -0.0094
11 5 2 -0.0217 0.0152
11 5 3 -0.2615 0.0122
11 5 4 -0.8601 -0.0075
11 5 5 -1.5385 -0.0072
11 5 6 -1.4916 0.0043
11 5 7 -0.9183 0.0006
11 5 8 -0.5559 -0.0012
11 5 9 -0.3504 0.0024
11 5 10 -0.1307 -0.0013
11 5 11 0.1156 -0.0035
11 5 12 0.4454 -0.0087
11 6 0 -0.1003 -0.0336
11 6 1 -0.7014 0.0055
11 6 2 -1.0870 0.0284
11 6 3 -0.7628 0.0037
11 6 4 -0.2619 -0.0137
11 6 5 -0.8142 0.0019
11 6 6 -1.9134 0.0039
11 6 7 -1.8514 -0.0071
11 6 8 -0.6313 0.0015
11 6 9 0.2981 0.0044
11 6 10 0.2244 -0.0038
11 6 11 -0.2780 -0.0032
11 6 12 -0.3759 -0.0063
11 7 0 0.6380 -0.0007
11 7 1 0.5207 0.0114
11 7 2 -0.1252 0.0039
11 7 3 -0.2248 -0.0096
11 7 4 0.7551 -0.0021
11 7 5 1.3277 0.0102
11 7 6 0.9031 -0.0004
11 7 7 0.3148 -0.0078
11 7 8 0.0389 0.0012
11 7 9 0.2441 0.0008
11 7 10 0.6763 -0.0015
11 7 11 0.7606 0.0021
11 7 12 0.4442 0.0023
11 8 0 0.8848 0.0307
11 8 1 0.8970 0.0038
11 8 2 0.1677 -0.0233
11 8 3 -0.2025 -0.0095
11 8 4 -0.0250 0.0128
11 8 5 0.1143 0.0074
11 8 6 0.1623 -0.0047
11 8 7 -0.3810 0.0013
11 8 8 -1.2531 0.0026
11 8 9 -0.8726 -0.0063
11 8 10 0.6475 -0.0049
11 8 11 1.4756 -0.0026
11 9 0 1.1228 0.0217
11 9 1 0.6181 -0.0083
11 9 2 0.0583 -0.0214
11 9 3 0.1206 -0.0004
11 9 4 0.1419 0.0086
11 9 5 0.1447 -0.0050
11 9 6 0.4732 -0.0036
11 9 7 0.3554 0.0101
11 9 8 -0.1782 0.0031
11 9 9 -0.1912 -0.0065
11 9 10 0.2318 -0.0021
11 10 0 0.7660 -0.0092
11 10 1 -0.1750 -0.0086
11 10 2 -0.4562 0.0060
11 10 3 -0.0223 0.0108
11 10 4 0.0313 -0.0013
11 10 5 -0.4290 -0.0086
11 10 6 -0.8013 -0.0013
11 10 7 -0.7268 0.0028
11 10 8 -0.2447 -0.0029
12 3 3 0.2001 0.0083
12 3 4 1.0282 -0.0112
12 3 5 0.9700 0.0006
12 3 6 -0.0705 0.0132
12 4 1 0.8558 0.0147
12 4 2 0.6484 0.0119
12 4 3 0.7079 -0.0097
12 4 4 0.9793 -0.0101
12 4 5 -0.0367 0.0083
12 4 6 -1.3211 0.0041
12 4 7 -1.0202 -0.0059
12 4 8 0.0904 0.0085
12 5 0 -0.1764 0.0180
12 5 1 -0.3624 0.0074
12 5 2 -0.0888 -0.0154
12 5 3 0.4565 -0.0116
12 5 4 0.2456 0.0080
12 5 5 -0.3768 0.0079
12 5 6 -0.1775 -0.0056
12 5 7 0.4329 0.0004
12 5 8 0.8109 0.0070
12 5 9 1.2044 -0.0056
12 6 0 -1.8015 0.0223
12 6 1 -2.0141 -0.0076
12 6 2 -1.1544 -0.0214
12 6 3 -0.5784 0.0017
12 6 4 -0.9846 0.0133
12 6 5 -0.9134 -0.0039
12 6 6 -0.1950 -0.0066
12 6 7 -0.4904 0.0090
12 6 8 -1.0893 0.0035
12 6 9 -0.5101 -0.0022
12 7 0 -0.3606 0.0030
12 7 1 -0.7051 -0.0092
12 7 2 -0.6583 -0.0000
12 7 3 -0.1504 0.0102
12 7 4 0.6034 0.0014
12 7 5 1.6071 -0.0084
12 7 6 1.7254 0.0003
12 7 7 0.3340 0.0054
12 7 8 -0.7552 -0.0019
12 7 9 -0.5445 0.0069
12 8 1 -0.4394 0.0086
12 8 2 -0.9495 0.0242
12 8 3 -1.1397 0.0060
12 8 4 -1.2490 -0.0129
12 8 5 -1.1622 -0.0053
12 8 6 -1.1713 0.0027
12 8 7 -1.0813 -0.0089
12 9 4 -0.5603 -0.0175
0 0 0 0.0 0.0
;
loop_
_diffrn_refln_index_h
_diffrn_refln_index_k
_diffrn_refln_index_l
_diffrn_refln_intensity_net
_diffrn_refln_intensity_u
-1 0 0 1664.93 33.4
-1 0 0 1680.53 33.9
-1 0 0 1676.13 38.8
-1 0 0 1690.93 35.3
-1 0 0 1734.23 40
-1 0 0 1715.53 34.6
1 0 0 1690.13 35
1 0 0 1641.54 33.3
1 0 0 1678.43 34.5
1 0 0 1693.23 39.9
1 0 0 1671.43 39.4
1 0 0 1710.53 34.4
1 0 0 1674.63 38.5
-2 0 0 3565.74 72.79
-2 0 0 3514.25 81.29
-2 0 0 3539.15 70.19
-2 0 0 3638.14 74.89
-2 0 0 3566.44 70.79
2 0 0 3722.23 84.09
2 0 0 3537.95 70.19
2 0 0 3646.24 72.39
2 0 0 3537.25 72.69
2 0 0 3479.85 82.49
2 0 0 3584.54 72.49
2 0 0 3548.24 80.79
-3 0 0 25.1 5
-3 0 0 18 6.6
-3 0 0 13.3 4.4
-3 0 0 19.6 4.5
-3 0 0 17.4 4.5
3 0 0 16.8 4
3 0 0 16.6 3.7
3 0 0 13.5 4.3
3 0 0 28.1 7.8
3 0 0 21.5 7.5
3 0 0 29.2 9.6
3 0 0 20.8 4.9
3 0 0 19.6 4.9
-4 0 0 596.84 34.2
-4 0 0 543.15 25.3
-4 0 0 556.54 22.7
-4 0 0 524.45 27.1
4 0 0 536.75 22.2
4 0 0 552.94 20.6
4 0 0 571.44 34.3
4 0 0 550.74 24.2
4 0 0 562.74 34.8
4 0 0 521.85 31.1
4 0 0 555.14 25.3
4 0 0 526.85 24.4
-5 0 0 46.1 10.7
-5 0 0 48.9 9.5
-5 0 0 50.19 14.3
-5 0 0 69.89 10
5 0 0 40.1 13.2
5 0 0 60.19 10.8
5 0 0 62.49 10.7
5 0 0 61.69 15.3
5 0 0 54.69 9.5
5 0 0 55.59 8.1
5 0 0 45.2 8
5 0 0 83.59 16.4
-6 0 0 8.5 7.5
-6 0 0 0.8 4.5
-6 0 0 4.4 9
-6 0 0 5.2 4.1
6 0 0 0.6 3.6
6 0 0 3.3 3.3
6 0 0 9.8 7
6 0 0 1.4 4.1
6 0 0 5.7 4
6 0 0 7.9 4.8
6 0 0 1.1 5.5
-7 0 0 193.38 22.8
-7 0 0 203.18 32.6
-7 0 0 183.18 15.9
-7 0 0 191.08 19.9
7 0 0 204.48 17.9
7 0 0 233.28 32.8
7 0 0 191.08 15.5
7 0 0 162.28 18.1
7 0 0 155.48 20.6
7 0 0 152.48 27.9
7 0 0 186.68 15.7
7 0 0 210.58 16.2
7 0 0 219.48 25.7
-8 0 0 164.68 25.9
-8 0 0 150.58 22.8
8 0 0 129.39 27
8 0 0 164.38 17.4
8 0 0 156.38 28
8 0 0 198.88 20.5
8 0 0 161.78 15
8 0 0 199.98 34.8
-9 0 0 6.2 6.3
9 0 0 14.4 13.6
9 0 0 23 13.2
-10 0 0 9.8 10
10 0 0 27 17.3
10 0 0 14.3 10.2
10 0 0 8 12.2
10 -1 0 1.6 13.8
10 -1 0 -31.5 11.3
-10 1 0 3.1 10
9 -1 0 5.6 12.9
9 -1 0 0 7.4
-9 1 0 -5.6 6.7
8 -1 0 -7.9 7.3
8 -1 0 14.6 12
-8 1 0 3.2 7.5
7 -1 0 -1.6 5
7 -1 0 1.2 3.3
7 -1 0 6.3 9.6
7 -1 0 -0.7 4.5
7 -1 0 3.2 7.4
-7 1 0 -3.1 9.7
-7 1 0 -9.1 7.1
-7 1 0 1.9 6
6 -1 0 126.39 9.7
6 -1 0 104.69 9.4
6 -1 0 149.88 25.5
6 -1 0 115.39 17.5
6 -1 0 129.49 14.5
6 -1 0 127.59 17.7
6 -1 0 107.19 24.5
6 -1 0 130.99 12.4
-6 1 0 122.39 18.3
-6 1 0 101.09 19.8
-6 1 0 168.78 29.1
5 -1 0 103.79 21.1
5 -1 0 87.19 8
5 -1 0 122.19 21.9
5 -1 0 90.59 15.4
5 -1 0 83.29 19
5 -1 0 93.09 13.8
5 -1 0 90.59 13.9
5 -1 0 101.89 8.1
-5 1 0 94.89 19
-5 1 0 102.09 15.4
-5 1 0 102.69 11.8
-5 1 0 86.69 20.2
4 -1 0 53.49 5.7
4 -1 0 47.6 11.1
4 -1 0 46.7 12.6
4 -1 0 34.3 11.6
4 -1 0 66.79 14.5
4 -1 0 68.29 12
4 -1 0 45.8 9.1
-4 1 0 49.4 9.3
-4 1 0 60.59 12.8
-4 1 0 49.2 5.4
-4 1 0 73.59 16.3
-4 1 0 67.49 11.7
3 -1 0 81.19 15.5
3 -1 0 62.49 4.9
3 -1 0 85.59 15.6
3 -1 0 65.49 11.8
3 -1 0 78.79 10.3
3 -1 0 59.79 12.1
3 -1 0 84.29 9.4
-3 1 0 83.79 14.2
-3 1 0 85.19 11.3
-3 1 0 65.59 5.2
-3 1 0 68.69 12.8
-3 1 0 83.09 8.9
2 -1 0 236.88 7.5
2 -1 0 228.28 17.9
2 -1 0 243.48 18.1
2 -1 0 241.98 13
2 -1 0 250.37 17.7
2 -1 0 262.77 17.7
2 -1 0 231.88 13.5
-2 1 0 251.87 14.2
-2 1 0 245.38 18.4
-2 1 0 234.18 7.4
-2 1 0 246.58 13
-2 1 0 246.98 18
1 -1 0 5285.57 112.89
1 -1 0 5368.16 110.59
1 -1 0 5287.07 109.89
1 -1 0 5438.66 110.49
-1 1 0 5501.95 111.09
-1 1 0 5423.36 110.69
0 -1 0 7.4 2.3
0 -1 0 3.3 1.6
0 -1 0 4.3 2.4
0 -1 0 7 1.5
0 -1 0 5.7 2.6
0 -1 0 3.6 1.4
0 1 0 4.4 1.6
0 1 0 8.3 3.2
0 1 0 6.8 1.7
0 1 0 5 1.3
0 1 0 5.3 1.9
0 1 0 4.1 1.8
-1 -1 0 1672.13 41.4
-1 -1 0 1706.93 35.6
-1 -1 0 1756.12 37
-1 -1 0 1749.12 39.1
-1 -1 0 1922.61 35.1
1 1 0 1771.12 37.2
1 1 0 1703.73 38.9
1 1 0 1779.52 33.7
1 1 0 1788.42 42.4
1 1 0 1758.62 36
1 1 0 1728.83 33.7
1 1 0 1733.43 34.5
-2 -1 0 24.8 4.4
-2 -1 0 17.5 2.7
-2 -1 0 21.9 4.3
-2 -1 0 23.2 4.8
-2 -1 0 26.9 3.9
2 1 0 19.3 4.9
2 1 0 25.2 5.2
2 1 0 24.1 3.9
2 1 0 23.7 4.3
2 1 0 24.3 5.1
2 1 0 23.1 4.3
2 1 0 32.9 4.6
-3 -1 0 543.75 18.4
-3 -1 0 520.05 22.2
-3 -1 0 521.15 21
-3 -1 0 514.65 16.3
3 1 0 475.85 22.1
3 1 0 525.85 18.4
3 1 0 499.55 17
3 1 0 503.35 24.1
3 1 0 520.25 22.1
3 1 0 542.75 26.4
3 1 0 550.14 26.3
3 1 0 535.35 20.9
-4 -1 0 338.77 19.3
-4 -1 0 306.17 18.1
-4 -1 0 328.27 15.3
4 1 0 293.17 22.1
4 1 0 362.86 18.4
4 1 0 358.06 19.6
4 1 0 330.77 14.9
4 1 0 330.57 22.3
4 1 0 351.86 24.6
4 1 0 295.87 14.8
4 1 0 303.17 17.6
4 1 0 316.77 20.7
-5 -1 0 736.63 31.7
-5 -1 0 723.83 32.2
-5 -1 0 734.83 28.7
5 1 0 707.93 26.1
5 1 0 721.23 37.9
5 1 0 737.03 31.6
5 1 0 712.73 31.1
5 1 0 760.92 42.3
5 1 0 706.23 39.9
5 1 0 696.13 35.9
5 1 0 747.13 31.6
5 1 0 708.13 26.5
-6 -1 0 691.03 33.2
-6 -1 0 690.93 31.5
-6 -1 0 725.93 35.2
6 1 0 720.33 28.4
6 1 0 679.13 40.2
6 1 0 653.13 38.7
6 1 0 811.92 30.1
6 1 0 678.73 33.1
6 1 0 701.33 45.4
6 1 0 694.53 32.5
6 1 0 651.73 42.2
6 1 0 710.23 33.5
-7 -1 0 149.09 16
-7 -1 0 180.68 19.3
-7 -1 0 219.68 19
7 1 0 186.48 29.1
7 1 0 156.68 25.2
7 1 0 159.48 16.7
7 1 0 146.39 15.8
7 1 0 163.08 25.9
7 1 0 186.98 15.1
7 1 0 178.68 14.9
7 1 0 147.29 17
-8 -1 0 4.7 7.5
-8 -1 0 -4.7 7.1
-8 -1 0 7.1 7.4
8 1 0 5 8.8
8 1 0 6.3 5.2
8 1 0 1.4 6.5
8 1 0 3.9 8.3
8 1 0 14.5 10.2
8 1 0 2.8 6.1
-9 -1 0 85.89 19.4
9 1 0 68.09 20.1
9 1 0 49.4 28.4
9 1 0 37.9 10.1
9 1 0 49 15
-10 -1 0 43.7 15.2
10 1 0 55.79 16.8
10 1 0 17.8 7.7
10 1 0 17.5 12.9
-11 -1 0 -8.5 9.5
11 1 0 -1.9 11.1
9 -2 0 -16 10.6
9 -2 0 2.2 10.3
-9 2 0 18.7 7.5
8 -2 0 28.6 17.4
8 -2 0 9.4 10.9
-8 2 0 37 15.7
7 -2 0 28.9 13.9
7 -2 0 36 10.7
7 -2 0 23.6 15
-7 2 0 23.8 11.2
6 -2 0 63.59 3.5
6 -2 0 81.19 16.5
6 -2 0 86.19 15.4
6 -2 0 51.49 17
6 -2 0 71.59 14.3
6 -2 0 29.5 14
-6 2 0 48.1 11.6
-6 2 0 67.29 20.4
-6 2 0 28.6 15.6
-6 2 0 75.09 16
5 -2 0 0.9 0.9
5 -2 0 -4.6 3.6
5 -2 0 -6.3 2.9
5 -2 0 -4.5 4.6
5 -2 0 -1.3 3
5 -2 0 0.8 4.1
-5 2 0 -5.3 5.7
-5 2 0 -13.4 7.1
-5 2 0 0.7 5.3
-5 2 0 -0.7 3.8
4 -2 0 103.69 17.8
4 -2 0 94.39 18.9
4 -2 0 85.69 19.7
4 -2 0 105.49 20
4 -2 0 105.89 14.8
4 -2 0 74.19 12.7
-4 2 0 58.99 15.8
-4 2 0 88.19 14
-4 2 0 90.89 14.1
-4 2 0 91.99 18.4
3 -2 0 976.8 36.7
3 -2 0 1012.6 48
3 -2 0 961 46.1
3 -2 0 969.5 35.2
3 -2 0 908.31 46.6
3 -2 0 951.9 45.5
-3 2 0 896.41 46.2
-3 2 0 878.31 36.5
-3 2 0 1003.9 50.39
-3 2 0 944.31 34.9
2 -2 0 263.07 22
2 -2 0 306.67 22.6
2 -2 0 266.77 21.3
2 -2 0 293.47 17.3
2 -2 0 282.17 21.7
2 -2 0 272.07 15.7
-2 2 0 278.87 22.1
-2 2 0 266.47 15.4
-2 2 0 275.87 17.7
1 -2 0 84.79 12.5
1 -2 0 67.79 7.6
1 -2 0 59.69 11.7
1 -2 0 78.19 7.4
1 -2 0 56.59 10.4
1 -2 0 77.09 12
-1 2 0 80.19 8.5
-1 2 0 74.19 12.1
-1 2 0 57.69 6.4
-1 2 0 63.69 3.5
-1 2 0 67.79 12.9
0 -2 0 494.65 18.2
0 -2 0 491.05 16.1
0 -2 0 511.65 19.6
0 -2 0 477.55 21.3
0 -2 0 454.05 26
0 -2 0 479.75 19.7
0 -2 0 546.65 20.3
0 2 0 546.95 28.8
0 2 0 498.85 21.8
0 2 0 504.05 19.8
0 2 0 525.35 16.6
0 2 0 510.85 18.2
0 2 0 498.15 20
-1 -2 0 2627.04 48.5
-1 -2 0 2591.94 58.39
-1 -2 0 2506.05 47.5
-1 -2 0 2638.04 68.79
-1 -2 0 2569.14 58.19
-1 -2 0 2643.14 55.59
-1 -2 0 2623.04 56.09
1 2 0 2625.64 56.49
1 2 0 2638.04 68.89
1 2 0 2598.54 58.79
1 2 0 2613.14 55.59
1 2 0 2608.74 58.29
-2 -2 0 75.69 8.2
-2 -2 0 83.59 10.3
-2 -2 0 72.19 5.9
-2 -2 0 84.59 6.7
-2 -2 0 80.49 7.5
2 2 0 88.69 5.8
2 2 0 69.79 5.6
2 2 0 77.19 7.4
2 2 0 74.39 6.5
2 2 0 83.49 5.4
2 2 0 82.79 8.5
-3 -2 0 3311.97 73.29
-3 -2 0 3300.97 72.29
-3 -2 0 3485.85 80.49
-3 -2 0 3273.97 71.19
3 2 0 3271.77 74.29
3 2 0 3401.76 75.89
3 2 0 3185.18 71.89
3 2 0 3277.77 78.59
3 2 0 3190.78 72.29
3 2 0 3109.19 69.19
3 2 0 3354.26 71.49
3 2 0 3363.56 76.59
-4 -2 0 3291.67 74.79
-4 -2 0 3456.05 69.29
-4 -2 0 3397.96 85.39
-4 -2 0 3501.45 81.19
4 2 0 3501.95 78.09
4 2 0 3337.97 79.19
4 2 0 3533.55 88.79
4 2 0 3462.85 77.29
4 2 0 3554.04 80.39
4 2 0 3358.16 76.59
4 2 0 3487.65 86.79
4 2 0 3328.87 84.89
4 2 0 3368.86 86.29
-5 -2 0 51.79 5.7
-5 -2 0 47.3 9.3
-5 -2 0 37.2 7.3
-5 -2 0 46.2 10.5
5 2 0 46.2 9.8
5 2 0 61.99 10.4
5 2 0 69.39 13
5 2 0 51.49 7.8
5 2 0 43 9.9
5 2 0 60.49 13.5
5 2 0 44.3 8.1
5 2 0 50.39 12.8
-6 -2 0 214.48 18.4
-6 -2 0 208.18 12.5
-6 -2 0 208.38 19
6 2 0 223.18 22.9
6 2 0 214.18 19.1
6 2 0 186.98 18.5
6 2 0 213.18 15.4
6 2 0 192.38 17.1
6 2 0 214.88 14.3
6 2 0 206.68 22.9
6 2 0 216.48 21.2
6 2 0 251.67 18.8
-7 -2 0 144.89 20.2
-7 -2 0 120.09 19.4
-7 -2 0 115.49 10.1
7 2 0 106.79 21.3
7 2 0 112.39 19.1
7 2 0 100.49 20.4
7 2 0 111.19 10.9
7 2 0 104.89 21.3
7 2 0 109.39 17.4
7 2 0 92.89 13.6
7 2 0 111.59 18
7 2 0 102.79 16.5
-8 -2 0 60.59 15.2
-8 -2 0 62.19 9.5
8 2 0 79.59 19.2
8 2 0 46.8 13.6
8 2 0 66.19 9.7
8 2 0 84.69 13.4
8 2 0 64.79 17.7
8 2 0 83.69 16.4
8 2 0 86.79 16.7
8 2 0 43.6 11.7
-9 -2 0 9.7 10.2
-9 -2 0 8.9 10
9 2 0 6.7 10.4
9 2 0 2 3.7
9 2 0 6.8 6.7
9 2 0 13.6 10.5
-10 -2 0 -3.6 7
10 2 0 13.6 12.2
10 2 0 -1.2 10
-11 -2 0 -2 8.9
11 2 0 -8.9 9.3
9 -3 0 13.6 14.3
9 -3 0 10.1 16.7
-9 3 0 4.4 8.8
8 -3 0 -22.1 8.6
8 -3 0 -5.7 11.1
-8 3 0 -8.4 7.3
7 -3 0 23.1 14.1
7 -3 0 41.8 20.5
-7 3 0 42.5 11.4
6 -3 0 -0.8 7.3
6 -3 0 6.7 6.8
6 -3 0 13.1 13
-6 3 0 10 8.4
5 -3 0 196.38 18.7
5 -3 0 171.78 29.1
5 -3 0 232.58 20.5
5 -3 0 250.57 27.6
5 -3 0 199.18 30.5
-5 3 0 195.58 31.8
-5 3 0 199.08 20.9
-5 3 0 168.98 31.5
-5 3 0 197.58 20.1
4 -3 0 368.56 24.6
4 -3 0 382.76 32.6
4 -3 0 284.07 28.6
4 -3 0 327.07 22.8
4 -3 0 398.96 34.1
-4 3 0 365.56 24.3
-4 3 0 372.56 34.1
-4 3 0 337.47 25.2
-4 3 0 303.87 32.2
3 -3 0 245.48 24.8
3 -3 0 217.98 17.9
3 -3 0 221.38 23.9
3 -3 0 235.78 18
3 -3 0 233.58 24.8
3 -3 0 260.77 25.2
-3 3 0 237.68 25.2
-3 3 0 250.47 20.8
-3 3 0 191.08 16.3
2 -3 0 268.37 23.3
2 -3 0 234.68 21.7
2 -3 0 217.58 15.9
2 -3 0 245.58 17.9
2 -3 0 248.78 22.2
2 -3 0 238.48 24.2
-2 3 0 265.37 17.4
-2 3 0 269.07 20.1
-2 3 0 226.78 22.3
-2 3 0 262.47 26.9
1 -3 0 94.49 14.5
1 -3 0 104.39 9.9
1 -3 0 95.89 5.9
1 -3 0 110.39 11.4
1 -3 0 101.19 18
1 -3 0 93.99 14.4
1 -3 0 100.99 16.4
-1 3 0 99.89 6.2
-1 3 0 107.89 11.9
-1 3 0 98.99 19.4
-1 3 0 107.19 16.1
-1 3 0 105.29 10.1
0 -3 0 2626.34 82.79
0 -3 0 2540.45 63.39
0 -3 0 2516.25 65.09
0 -3 0 2593.64 69.09
0 -3 0 2523.75 64.09
0 -3 0 2535.05 56.59
0 -3 0 2486.95 60.59
0 3 0 2590.74 84.59
0 3 0 2576.64 57.09
0 3 0 2379.86 64.29
0 3 0 2452.65 68.39
0 3 0 2423.66 59.69
-1 -3 0 5318.67 131.29
-1 -3 0 5402.66 110.69
-1 -3 0 5392.96 112.19
-1 -3 0 5249.67 108.29
-1 -3 0 5419.86 113.79
-1 -3 0 5412.96 101.49
-1 -3 0 5306.87 102.39
1 3 0 5312.37 110.19
1 3 0 5494.15 109.19
1 3 0 5450.15 133.59
1 3 0 5444.35 113.59
1 3 0 5485.95 114.99
-2 -3 0 459.45 23.1
-2 -3 0 496.55 22.7
-2 -3 0 468.65 19.5
-2 -3 0 472.85 28.1
-2 -3 0 528.95 20.1
2 3 0 464.25 22.2
2 3 0 535.05 24.5
2 3 0 479.35 19.8
2 3 0 482.65 20.4
-3 -3 0 203.98 12
-3 -3 0 172.38 11.7
-3 -3 0 198.98 16.5
-3 -3 0 212.58 14.1
-3 -3 0 204.68 18.2
3 3 0 200.48 10.5
3 3 0 233.58 17.1
3 3 0 200.38 9.9
3 3 0 178.88 11.1
3 3 0 206.28 13.3
3 3 0 206.78 14.6
-4 -3 0 167.78 15.9
-4 -3 0 165.48 12.7
-4 -3 0 162.58 12.8
-4 -3 0 168.08 12.3
-4 -3 0 176.48 14.9
4 3 0 125.99 11.5
4 3 0 133.89 11.6
4 3 0 164.08 12.6
4 3 0 156.68 12.7
4 3 0 163.18 13.1
4 3 0 147.39 10.9
4 3 0 165.88 15.7
-5 -3 0 93.49 9
-5 -3 0 97.39 10.1
-5 -3 0 91.79 15.6
-5 -3 0 95.09 13.3
5 3 0 76.59 14.1
5 3 0 89.29 12.5
5 3 0 84.59 9.9
5 3 0 69.19 11.7
5 3 0 57.19 11.6
5 3 0 77.29 11.6
5 3 0 88.89 13
5 3 0 83.99 12
-6 -3 0 76.29 6.9
-6 -3 0 74.99 11.7
-6 -3 0 72.79 15
6 3 0 68.19 14.4
6 3 0 72.69 12.1
6 3 0 80.19 13.1
6 3 0 82.09 15.8
6 3 0 53.89 10.9
6 3 0 67.69 12
6 3 0 81.89 9.8
6 3 0 64.79 14.9
6 3 0 79.99 15.4
-7 -3 0 123.19 8.3
-7 -3 0 109.39 19.1
-7 -3 0 124.59 13.1
7 3 0 135.49 19.3
7 3 0 108.09 10.4
7 3 0 144.49 22.5
7 3 0 115.49 15.7
7 3 0 121.39 18.1
7 3 0 110.29 20.1
7 3 0 145.59 15.9
7 3 0 157.58 25.1
7 3 0 148.39 21.4
-8 -3 0 71.69 15.3
8 3 0 77.89 18.1
8 3 0 51.99 13
8 3 0 75.49 16.6
8 3 0 77.19 18
8 3 0 70.99 14.2
8 3 0 43.4 11.9
8 3 0 50.89 11.9
8 3 0 62.39 14.2
-9 -3 0 232.08 25
-9 -3 0 272.27 26.6
9 3 0 225.48 23.3
9 3 0 278.77 25.8
9 3 0 206.88 32.5
9 3 0 304.77 30.2
-10 -3 0 26.2 13.6
10 3 0 -11.7 7.6
10 3 0 22.5 11
10 3 0 -3.6 5.3
11 3 0 -5.5 10.1
11 3 0 -2 5.2
8 -4 0 -8.3 8.3
-8 4 0 3.7 10.3
7 -4 0 12.3 12
7 -4 0 42.6 20
-7 4 0 56.59 17.8
6 -4 0 1 6.4
6 -4 0 8.8 11.4
6 -4 0 14.7 13.5
-6 4 0 7.2 8.1
5 -4 0 119.99 26.5
5 -4 0 151.18 29.4
5 -4 0 116.19 19.5
-5 4 0 108.39 21.3
-5 4 0 112.69 18.8
4 -4 0 10.4 8.2
4 -4 0 20.4 12.2
4 -4 0 9.9 9
4 -4 0 7.9 7.4
4 -4 0 15.1 7.7
-4 4 0 15.5 7.4
-4 4 0 12.4 11.6
-4 4 0 5.2 8.8
3 -4 0 700.83 34.8
3 -4 0 780.02 47.4
3 -4 0 660.33 45.7
3 -4 0 695.13 36
3 -4 0 690.23 48.1
3 -4 0 836.72 49.6
-3 4 0 774.72 36
-3 4 0 706.43 53.59
-3 4 0 679.53 46.2
-3 4 0 764.52 40.5
2 -4 0 -4.4 3.4
2 -4 0 -3.4 5.8
2 -4 0 -5.5 5
2 -4 0 4.3 5.2
2 -4 0 -0.5 4.1
2 -4 0 4.7 4.7
-2 4 0 -5.1 6.1
-2 4 0 7.3 5.9
-2 4 0 2.8 6.3
-2 4 0 7.6 4.6
1 -4 0 3.2 5.6
1 -4 0 -1.5 5.2
1 -4 0 8.7 5.5
1 -4 0 12.8 6
1 -4 0 12.3 3.3
1 -4 0 13.4 5.1
1 -4 0 10.1 7.2
-1 4 0 2.9 5.2
-1 4 0 21.3 10.8
-1 4 0 8.6 2.8
-1 4 0 11.6 6.7
-1 4 0 7 4.9
0 -4 0 168.38 14.9
0 -4 0 172.68 12
0 -4 0 188.88 14.4
0 -4 0 159.38 16.1
0 -4 0 173.08 15.7
0 -4 0 188.48 16.5
0 -4 0 180.08 21.9
0 4 0 157.18 15.4
0 4 0 216.98 15.5
0 4 0 188.78 28.1
0 4 0 156.78 16.8
0 4 0 208.38 13.2
-1 -4 0 205.78 23.1
-1 -4 0 185.58 14.3
-1 -4 0 192.58 12.2
-1 -4 0 206.58 16.4
-1 -4 0 212.38 17
-1 -4 0 192.48 14.2
-1 -4 0 198.28 13.1
1 4 0 178.48 21.8
1 4 0 212.08 17
1 4 0 177.98 16.1
1 4 0 202.98 14.6
1 4 0 181.38 14.2
-2 -4 0 378.36 29.3
-2 -4 0 400.16 22.8
-2 -4 0 341.27 19.2
-2 -4 0 351.86 18.9
-2 -4 0 348.97 11.3
-2 -4 0 385.56 22.4
-2 -4 0 374.26 10.2
2 4 0 364.56 20.5
2 4 0 341.57 21.1
2 4 0 394.76 23.2
2 4 0 372.76 20.2
-3 -4 0 258.37 15.9
-3 -4 0 302.17 27.7
-3 -4 0 237.18 14.7
-3 -4 0 268.77 18.3
3 4 0 209.18 14.1
3 4 0 203.58 16.8
3 4 0 212.78 15.2
-4 -4 0 10.8 6
-4 -4 0 6.8 6.5
-4 -4 0 3.1 3.5
-4 -4 0 2.7 3.5
-4 -4 0 2.4 2.8
-4 -4 0 6.1 4.2
4 4 0 9.1 4.1
4 4 0 12.9 5.9
4 4 0 6 2.6
4 4 0 6 3.8
4 4 0 10.7 3.6
4 4 0 3.6 5
-5 -4 0 20.4 6.4
-5 -4 0 9.7 6.9
-5 -4 0 23.3 8.9
-5 -4 0 16.8 6.6
-5 -4 0 37.2 9.2
-5 -4 0 11.3 4.6
5 4 0 29.7 6.7
5 4 0 25.4 8.3
5 4 0 24.9 6.4
5 4 0 29.8 9.4
5 4 0 13.6 5.7
5 4 0 25.6 6.1
-6 -4 0 434.36 25.2
-6 -4 0 490.65 26.5
-6 -4 0 517.65 28.7
-6 -4 0 501.25 24.3
-6 -4 0 549.15 34.9
6 4 0 457.75 31.3
6 4 0 458.35 28.9
6 4 0 480.85 26.9
6 4 0 443.66 26.6
6 4 0 502.85 28.6
6 4 0 439.06 23.3
6 4 0 441.76 26.4
-7 -4 0 180.18 11.9
-7 -4 0 198.68 22
-7 -4 0 193.08 14.9
-7 -4 0 179.48 16.4
7 4 0 196.18 20.7
7 4 0 203.48 22.8
7 4 0 156.68 23.1
7 4 0 154.58 16.9
7 4 0 169.98 15.8
7 4 0 180.98 19.8
7 4 0 196.18 19.2
7 4 0 176.98 17.2
-8 -4 0 226.08 24.1
-8 -4 0 207.48 10.4
-8 -4 0 208.68 18.9
-8 -4 0 201.98 9
8 4 0 265.27 26.4
8 4 0 264.97 26
8 4 0 210.28 19.8
8 4 0 218.58 20.3
8 4 0 203.08 20.9
8 4 0 257.27 33.9
8 4 0 215.48 23.6
8 4 0 231.88 20.4
9 4 0 5.8 8.5
9 4 0 5.4 5.7
9 4 0 9.3 9.2
9 4 0 6.3 7.5
9 4 0 7.1 6.9
-10 -4 0 8.2 11.9
10 4 0 15.9 11.1
10 4 0 20.1 9.6
10 4 0 38.7 14.1
10 4 0 9.6 10.4
-11 -4 0 -7 10.2
11 4 0 -14.4 8.2
11 4 0 29.1 14.5
7 -5 0 34.6 15.1
-7 5 0 7.5 10.2
6 -5 0 44.2 15.1
6 -5 0 31.7 17.2
-6 5 0 10.4 9.6
5 -5 0 6.7 9.5
5 -5 0 -3.8 6.1
5 -5 0 -11.3 9.7
-5 5 0 2.8 6
4 -5 0 -6 7.6
4 -5 0 -3.9 5.8
4 -5 0 3.3 7.8
-4 5 0 15 11.2
3 -5 0 0.6 6.6
3 -5 0 -1.2 5.7
3 -5 0 1.5 5.2
3 -5 0 31.1 12.6
3 -5 0 4.3 7.2
-3 5 0 7.1 14.6
-3 5 0 -0.1 7.6
-3 5 0 -4.2 6.1
-3 5 0 6.1 5.9
2 -5 0 24.8 11.8
2 -5 0 10.4 6.6
2 -5 0 13.4 8.7
2 -5 0 30.5 10.2
2 -5 0 -5.7 7.1
2 -5 0 4.1 6
-2 5 0 17.2 2.4
-2 5 0 26.3 11
-2 5 0 12.9 6.6
-2 5 0 18.3 7
-2 5 0 12.5 2.1
-2 5 0 3.5 9.2
1 -5 0 5.1 5.6
1 -5 0 16.6 8.6
1 -5 0 2.4 6.9
1 -5 0 13.2 6.3
1 -5 0 0.8 4.9
1 -5 0 -1.9 3.6
-1 5 0 7.5 5.9
-1 5 0 -7.1 4.2
-1 5 0 1 2.9
-1 5 0 -2.9 6
-1 5 0 2.4 2.5
-1 5 0 9.6 7.3
0 -5 0 599.54 33.5
0 -5 0 644.74 47.1
0 -5 0 659.03 37.6
0 -5 0 647.24 32.8
0 -5 0 605.24 33
0 -5 0 593.64 30
0 -5 0 709.23 27.7
0 5 0 674.73 27.4
0 5 0 660.13 31.1
0 5 0 717.13 51.69
0 5 0 657.93 35.5
0 5 0 611.14 37.5
-1 -5 0 4903.51 120.29
-1 -5 0 4887.51 106.49
-1 -5 0 4951.4 119.79
-1 -5 0 4825.72 108.89
-1 -5 0 4850.92 112.59
-1 -5 0 4779.62 109.99
-1 -5 0 4965.3 146.59
1 5 0 4775.42 110.19
1 5 0 4748.73 122.09
1 5 0 5093.29 113.79
1 5 0 5149.98 152.48
1 5 0 4770.12 120.09
-2 -5 0 448.66 24.1
-2 -5 0 437.66 17.6
-2 -5 0 487.25 26.7
-2 -5 0 543.15 39.9
-2 -5 0 427.16 26.4
-2 -5 0 436.26 15.7
-2 -5 0 500.25 27.3
2 5 0 439.36 26.2
2 5 0 457.25 25.1
2 5 0 466.25 28.4
2 5 0 472.15 27.5
-3 -5 0 974.3 37.2
-3 -5 0 1053.39 44.1
-3 -5 0 1087.39 38.7
-3 -5 0 1028.7 54.29
-3 -5 0 1056.89 43.2
3 5 0 1067.19 44.9
3 5 0 1019.9 44.2
3 5 0 1019 39.3
3 5 0 1001.3 39
-4 -5 0 363.66 30.4
-4 -5 0 344.57 20.9
-4 -5 0 368.66 20.5
-4 -5 0 349.47 33.4
-4 -5 0 417.86 28.1
-4 -5 0 368.36 24.5
4 5 0 373.16 26.8
4 5 0 396.76 23.3
4 5 0 379.16 25.5
4 5 0 380.66 21.2
-5 -5 0 144.39 22.7
-5 -5 0 122.49 20.1
-5 -5 0 155.38 24.9
-5 -5 0 109.09 14.3
-5 -5 0 121.99 13.9
-5 -5 0 112.69 11.9
5 5 0 116.99 13
5 5 0 155.68 16.6
5 5 0 130.79 9.5
5 5 0 116.99 11.4
5 5 0 145.49 10.2
5 5 0 122.89 19.9
-6 -5 0 8.7 5.5
-6 -5 0 3 3.6
-6 -5 0 -4.3 2.9
-6 -5 0 11.9 7.9
-6 -5 0 2.8 4.8
-6 -5 0 -1.8 4.8
6 5 0 6.2 5.5
6 5 0 5.4 6.4
6 5 0 0.8 3.7
6 5 0 0.5 3.5
6 5 0 15.5 7.9
6 5 0 4.8 4.6
-7 -5 0 623.74 32.8
-7 -5 0 535.15 37.9
-7 -5 0 603.94 33.2
-7 -5 0 603.64 30.8
-7 -5 0 545.05 31.3
7 5 0 626.14 35.2
7 5 0 575.24 28.2
7 5 0 549.35 38.1
7 5 0 545.65 32.2
7 5 0 545.95 32.4
7 5 0 569.74 31.7
7 5 0 570.74 33.5
-8 -5 0 5.9 4.2
-8 -5 0 13.7 7.2
-8 -5 0 3.5 7.9
-8 -5 0 21.4 7.3
8 5 0 11.3 7.6
8 5 0 7.7 6.9
8 5 0 12.8 6.5
8 5 0 7 7.1
8 5 0 3.9 8.3
8 5 0 9.1 10.5
8 5 0 10.2 8.3
8 5 0 5.8 6.3
-9 -5 0 -2.3 8.6
-9 -5 0 28.5 10.6
9 5 0 21.1 11.2
9 5 0 21.1 9.6
9 5 0 28.1 9.9
9 5 0 3.8 10
-10 -5 0 -10.9 8
-10 -5 0 37.7 12.5
10 5 0 5.2 7.1
10 5 0 8.1 7.3
10 5 0 -6.2 6.7
-11 -5 0 -7.8 12.6
11 5 0 -3.6 9.8
-12 -5 0 0.1 14.3
12 5 0 -2.7 13.2
12 5 0 14.1 9.5
6 -6 0 4.7 13
6 -6 0 26.6 15.3
-6 6 0 13 9.7
5 -6 0 28.4 17.2
5 -6 0 32.9 16.8
5 -6 0 47.5 15.4
-5 6 0 27.2 10.2
4 -6 0 16.6 12.8
4 -6 0 9 8.1
-4 6 0 20.2 11.8
3 -6 0 80.09 18
3 -6 0 54.29 16.9
3 -6 0 86.99 21.3
-3 6 0 51.89 17
-3 6 0 91.39 17.2
2 -6 0 22.8 13.2
2 -6 0 -8 4.1
2 -6 0 5.3 7.1
2 -6 0 -5.2 3.5
2 -6 0 -1.8 5.4
-2 6 0 1.3 1.5
-2 6 0 -0.5 5.4
-2 6 0 -10.4 6.1
-2 6 0 -6.2 13.9
-2 6 0 2.8 2.3
-2 6 0 6.2 10.4
1 -6 0 40.8 13
1 -6 0 35.9 11.7
1 -6 0 53.09 16.7
1 -6 0 39.9 13.5
1 -6 0 30 10.2
1 -6 0 67.69 20.2
-1 6 0 33 17.7
-1 6 0 39.9 13.4
-1 6 0 45.7 11
-1 6 0 45.5 7.2
-1 6 0 28.2 6.2
-1 6 0 24.2 11
0 -6 0 14.4 6.5
0 -6 0 20.8 9.1
0 -6 0 17.1 7.8
0 -6 0 15.7 8.3
0 -6 0 26.1 6.7
0 -6 0 46 14.5
0 -6 0 24.4 13.3
0 6 0 25.2 10.9
0 6 0 30.7 12.3
0 6 0 4.7 11.3
0 6 0 17.3 5.9
0 6 0 28 8.4
-1 -6 0 1146.89 67.39
-1 -6 0 1092.89 43.5
-1 -6 0 1056.29 44.4
-1 -6 0 1086.99 40.9
-1 -6 0 1117.79 50.59
-1 -6 0 1112.69 43.1
-1 -6 0 1148.49 50.29
1 6 0 1093.19 52.19
1 6 0 1150.88 51.69
1 6 0 1113.39 69.29
1 6 0 1034.7 41.7
-2 -6 0 51.49 10.8
-2 -6 0 71.39 19.3
-2 -6 0 32.8 10.2
-2 -6 0 44.6 7.1
-2 -6 0 52.09 11.9
-2 -6 0 33.3 9.1
-2 -6 0 50.99 7.4
2 6 0 32.4 9
2 6 0 40.3 11.5
2 6 0 36.6 10.5
2 6 0 31.6 8.7
-3 -6 0 -0.3 4.3
-3 -6 0 -1.4 3.7
-3 -6 0 5.1 7.9
-3 -6 0 -1.5 10
-3 -6 0 -0.7 3.6
-3 -6 0 2.8 4.4
3 6 0 4.2 5.5
3 6 0 3.5 4.1
3 6 0 7.3 5.6
3 6 0 2.8 4.5
-4 -6 0 7.2 5.1
-4 -6 0 10.3 6.5
-4 -6 0 17.8 10.5
-4 -6 0 17.9 6.9
-4 -6 0 -1.1 3.5
4 6 0 20.9 6.4
4 6 0 8.1 7.1
4 6 0 10.1 5.9
4 6 0 4.5 5.5
-5 -6 0 218.48 17.7
-5 -6 0 223.58 25.9
-5 -6 0 210.78 16.7
-5 -6 0 245.88 30.1
-5 -6 0 229.48 20.9
-5 -6 0 258.27 25.1
5 6 0 232.98 23.9
5 6 0 216.28 18.9
5 6 0 232.48 17.8
5 6 0 188.38 20.2
-6 -6 0 323.87 33.3
-6 -6 0 338.17 22.2
-6 -6 0 415.26 32.2
-6 -6 0 375.26 26.9
-6 -6 0 308.67 22.2
-6 -6 0 314.07 29.7
6 6 0 377.26 15.8
6 6 0 342.07 24.9
6 6 0 354.16 16.2
6 6 0 389.56 28.6
6 6 0 360.76 21.8
6 6 0 386.56 31
-7 -6 0 230.98 23.6
-7 -6 0 232.58 21.4
-7 -6 0 287.57 28.8
-7 -6 0 207.98 19.8
-7 -6 0 247.08 24.9
7 6 0 182.48 27.6
7 6 0 200.98 16.8
7 6 0 267.87 23
7 6 0 220.98 21
7 6 0 231.18 22.4
7 6 0 210.38 17.7
7 6 0 223.68 16.5
-8 -6 0 6.1 6.7
-8 -6 0 0 7.2
-8 -6 0 7.3 5.1
-8 -6 0 0.2 4.6
-8 -6 0 -1.7 5.9
8 6 0 13 6.7
8 6 0 -3 4.2
8 6 0 11.5 7.5
8 6 0 -6 6.5
8 6 0 7.3 7
8 6 0 0.5 6.6
-9 -6 0 10.7 7.4
-9 -6 0 -2.3 4.5
-9 -6 0 -1.2 6.4
-9 -6 0 -4.5 4.5
9 6 0 6.8 8.9
9 6 0 2.5 6
9 6 0 -2.7 5.6
9 6 0 7.6 7.9
-10 -6 0 83.99 19.5
-10 -6 0 23.6 11.6
10 6 0 24.6 9.6
10 6 0 37.6 13.5
-11 -6 0 6 12
-11 -6 0 -1.2 10.3
11 6 0 6.3 9.5
-12 -6 0 -0.2 13.6
12 6 0 21.7 11.2
5 -7 0 23.9 25.9
5 -7 0 8.2 14
5 -7 0 1.7 12.7
-5 7 0 6.9 8.7
4 -7 0 -7.3 11.2
4 -7 0 13.2 9.9
4 -7 0 19 15
-4 7 0 -5 9.3
3 -7 0 0.8 6.2
3 -7 0 -4.4 9.5
3 -7 0 20.4 12.2
-3 7 0 23.1 10.6
-3 7 0 6.2 14.7
2 -7 0 6.2 8.8
2 -7 0 11.8 10.8
2 -7 0 10.1 8.1
-2 7 0 9.5 12
-2 7 0 0.5 4.2
1 -7 0 18.2 9.4
1 -7 0 25.2 10.5
1 -7 0 20.8 11.3
1 -7 0 49.99 13.5
1 -7 0 72.39 20.9
1 -7 0 27.1 11.9
-1 7 0 42.4 23.9
-1 7 0 24.8 6.4
-1 7 0 52.79 16.1
-1 7 0 28.5 13.9
-1 7 0 25.7 9
-1 7 0 38.3 7.8
0 -7 0 130.19 19.9
0 -7 0 141.89 24
0 -7 0 122.19 23.5
0 -7 0 132.79 13.2
0 -7 0 111.69 20.3
0 -7 0 113.69 18.2
0 -7 0 125.59 28.9
0 7 0 132.59 34.9
0 7 0 127.69 25.1
0 7 0 123.79 18.7
0 7 0 108.29 15.2
0 7 0 115.79 22.3
-1 -7 0 24.7 9.6
-1 -7 0 19.2 9.8
-1 -7 0 17.5 8.1
-1 -7 0 27.6 9.5
-1 -7 0 32.1 9.6
-1 -7 0 23.1 8.5
-1 -7 0 25.7 12
1 7 0 18.3 7.3
1 7 0 22.3 8.7
1 7 0 28.3 11.7
1 7 0 27.6 11
-2 -7 0 84.09 22.7
-2 -7 0 73.59 11.9
-2 -7 0 103.69 18.9
-2 -7 0 77.29 16.4
-2 -7 0 96.29 16.1
-2 -7 0 86.19 15.1
-2 -7 0 83.39 11.1
-2 -7 0 52.79 20.8
2 7 0 83.59 15.8
2 7 0 102.09 18.8
2 7 0 97.79 20
2 7 0 66.79 13.9
-3 -7 0 2 7.3
-3 -7 0 11.7 5
-3 -7 0 2.8 4.9
-3 -7 0 6.6 6.9
-3 -7 0 1.2 7.4
-3 -7 0 -0.6 1.8
-3 -7 0 3.9 3.1
-3 -7 0 0.8 2.9
3 7 0 0.9 4.3
3 7 0 -2.2 4.5
3 7 0 -0.2 6
3 7 0 1.3 4.9
-4 -7 0 23.3 12.8
-4 -7 0 3.6 4.6
-4 -7 0 5.2 8.4
-4 -7 0 4.8 6
-4 -7 0 3.6 6.3
-4 -7 0 -0.5 4.5
4 7 0 -6.5 3.7
4 7 0 1.3 6
4 7 0 2.3 5
4 7 0 5.5 6.8
-5 -7 0 182.68 25.6
-5 -7 0 209.98 28.6
-5 -7 0 146.59 19.1
-5 -7 0 174.18 33.2
-5 -7 0 187.38 17.2
-5 -7 0 145.69 28.5
5 7 0 181.48 20.9
5 7 0 187.48 26.3
5 7 0 221.48 19.5
5 7 0 193.38 19.8
-6 -7 0 1.2 5.4
-6 -7 0 33.4 13.4
-6 -7 0 -9.9 11.6
-6 -7 0 -1.5 5
-6 -7 0 6.5 8
-6 -7 0 7.1 7.3
6 7 0 6.7 7.6
6 7 0 12.8 9.3
6 7 0 -0.8 5.7
6 7 0 12.5 6.5
-7 -7 0 -0.2 5.3
-7 -7 0 -2.5 3.9
-7 -7 0 -10.2 3.6
-7 -7 0 10.7 9
-7 -7 0 3.4 12.6
-7 -7 0 7.7 7.3
7 7 0 -1.9 5.7
7 7 0 -1.3 2
7 7 0 -4.2 5
7 7 0 -9.3 5.8
7 7 0 0 5
-8 -7 0 4.8 8.6
-8 -7 0 1.1 10.3
-8 -7 0 5.5 8.3
-8 -7 0 4.3 7
-8 -7 0 -4.7 9.3
8 7 0 4.2 3.8
8 7 0 3.3 5.8
8 7 0 -3.2 7.3
-9 -7 0 29 11.4
-9 -7 0 31.9 13.3
-9 -7 0 48.3 13.4
-9 -7 0 19 11.2
-9 -7 0 38.3 16.3
9 7 0 20.3 9.9
9 7 0 31.2 12.1
-10 -7 0 -14.9 8
-10 -7 0 -14.4 9.1
-10 -7 0 0.9 5.9
-10 -7 0 -3.3 7
10 7 0 -0.8 8.1
-11 -7 0 -0.7 8.6
-11 -7 0 -3.6 12.5
11 7 0 -2.4 9.6
-12 -7 0 4 14.4
12 7 0 0.6 7.9
4 -8 0 27.6 14.2
4 -8 0 16.9 15.2
4 -8 0 33.7 34.3
-4 8 0 21.2 9.8
3 -8 0 -3.5 8
3 -8 0 -5.4 10.1
3 -8 0 -5.1 8.3
-3 8 0 4 7.9
2 -8 0 6 8.6
2 -8 0 14 12.1
2 -8 0 9 11.1
-2 8 0 8.5 5.3
1 -8 0 87.49 19.9
1 -8 0 81.89 22.5
1 -8 0 87.59 20.6
-1 8 0 107.69 19.3
-1 8 0 78.59 19.3
0 -8 0 31.6 11.3
0 -8 0 17.8 9.5
0 -8 0 30.2 11.2
0 -8 0 15.9 12.6
0 -8 0 28.4 15.8
0 8 0 19.2 8.5
0 8 0 42.1 14.4
0 8 0 20.2 8.8
-1 -8 0 44.3 15.2
-1 -8 0 54.49 12.1
-1 -8 0 91.49 26.9
-1 -8 0 40.9 13.8
-1 -8 0 43.5 14.3
-1 -8 0 65.39 13.4
-1 -8 0 51.59 15.1
1 8 0 54.89 13
1 8 0 91.19 18.6
1 8 0 79.79 18.7
1 8 0 79.29 19.5
-2 -8 0 88.59 16.5
-2 -8 0 72.49 12
-2 -8 0 68.29 26.3
-2 -8 0 80.89 15.7
-2 -8 0 74.29 14.5
-2 -8 0 72.19 17.2
-2 -8 0 51.79 14.9
-2 -8 0 55.09 20.5
2 8 0 60.69 15
2 8 0 75.29 15.4
2 8 0 67.49 15.7
2 8 0 52.69 16.4
-3 -8 0 97.09 28.4
-3 -8 0 112.69 11.2
-3 -8 0 111.39 8.8
-3 -8 0 149.49 22.9
-3 -8 0 143.59 22.2
-3 -8 0 135.69 29.6
-3 -8 0 129.89 23.5
-3 -8 0 131.39 19.8
3 8 0 130.49 22
3 8 0 116.69 21.7
3 8 0 160.28 24.7
3 8 0 116.99 19.3
-4 -8 0 30.2 12.2
-4 -8 0 26.6 23
-4 -8 0 42.1 11.6
-4 -8 0 23.2 11.6
-4 -8 0 30.3 9.8
-4 -8 0 37 14.2
4 8 0 56.29 13.8
4 8 0 24.4 10.1
4 8 0 25.1 10.6
4 8 0 8.5 7.4
-5 -8 0 138.79 24.7
-5 -8 0 105.99 27
-5 -8 0 99.29 17
-5 -8 0 142.69 24.4
-5 -8 0 104.59 17.5
5 8 0 90.79 19.5
5 8 0 128.59 20.1
5 8 0 149.69 24.9
5 8 0 127.99 21.2
-6 -8 0 11.4 6.5
-6 -8 0 32.1 14.1
-6 -8 0 10.8 8.8
-6 -8 0 17.9 18.5
-6 -8 0 14.1 7.9
-6 -8 0 64.39 16.7
6 8 0 -3.5 7.7
6 8 0 21.4 9.6
6 8 0 28.4 9.9
6 8 0 9.5 6.6
-7 -8 0 10.2 10.2
-7 -8 0 1.3 6.3
-7 -8 0 22.9 16.9
-7 -8 0 21.7 8.9
-7 -8 0 13.4 9.5
7 8 0 17.9 8.9
7 8 0 -1.6 6.4
7 8 0 19.7 9.2
-8 -8 0 -10.9 8.6
-8 -8 0 1.5 6.2
-8 -8 0 -5.8 5.6
8 8 0 3.8 8.4
-9 -8 0 20.8 12.4
-9 -8 0 24.3 12
-9 -8 0 23 12.2
9 8 0 12.4 7.4
-10 -8 0 117.49 29.4
-10 -8 0 92.69 20.2
-10 -8 0 92.99 19
10 8 0 59.19 15.4
-11 -8 0 1.1 11
-11 -8 0 14.5 12.2
-11 -8 0 0.9 6.8
11 8 0 7.6 7.7
3 -9 0 3.4 10.6
3 -9 0 13.1 17.4
3 -9 0 -57.59 34
3 -9 0 7.6 15.5
-3 9 0 -6.8 3.9
2 -9 0 6.7 10.2
2 -9 0 23.5 14.1
2 -9 0 -37 25.5
2 -9 0 -12 7.4
-2 9 0 8.3 8
1 -9 0 -6.4 7.9
1 -9 0 7.6 24
1 -9 0 -0.1 8.3
1 -9 0 -3.4 6.5
-1 9 0 19.5 9.9
0 -9 0 -11.9 4.4
0 -9 0 0.5 7.8
0 -9 0 -4.7 7.5
0 -9 0 -8.1 17.6
0 9 0 6.5 8.3
-1 -9 0 -9.1 23.3
-1 -9 0 26 11.8
-1 -9 0 25.7 8.3
-1 -9 0 17 9.9
-1 -9 0 12.4 10.3
-1 -9 0 37.7 19.1
1 9 0 12.1 8.2
-2 -9 0 19.4 11.3
-2 -9 0 -8.2 15.7
-2 -9 0 11 10.2
-2 -9 0 7.4 7.4
-2 -9 0 18 13.9
-2 -9 0 14.6 8.5
2 9 0 8.1 10.2
2 9 0 1.7 4.8
2 9 0 -2.2 10.7
-3 -9 0 -9.5 5
-3 -9 0 5.8 9.2
-3 -9 0 9.7 7.3
-3 -9 0 21 12.4
-3 -9 0 -10.9 13
-3 -9 0 2.3 3.8
3 9 0 1.1 7.1
3 9 0 2.3 8.6
3 9 0 8.7 9.4
-4 -9 0 1 6.9
-4 -9 0 6.6 8
-4 -9 0 0.1 14.5
-4 -9 0 9.7 10.6
-4 -9 0 35.9 18.3
4 9 0 23 9.7
4 9 0 16.2 7.6
4 9 0 10.7 9.5
-5 -9 0 126.39 24.3
-5 -9 0 107.09 27.6
-5 -9 0 96.39 18.2
-5 -9 0 95.39 20.6
5 9 0 64.19 18.8
5 9 0 75.89 16.6
5 9 0 45.5 12.8
-6 -9 0 35.3 15.3
-6 -9 0 23.8 15.3
-6 -9 0 15 8
-6 -9 0 36.2 11.9
6 9 0 13.5 9.1
6 9 0 7 7.9
-7 -9 0 -15.1 5.4
-7 -9 0 -8.8 4.2
-7 -9 0 2.1 6.9
-7 -9 0 -0.8 10
7 9 0 7.3 6.5
-8 -9 0 3.3 9.3
-8 -9 0 12.2 9.4
-8 -9 0 12.1 9.7
-8 -9 0 32.1 18.4
8 9 0 16.2 8.9
-9 -9 0 80.69 23.5
-9 -9 0 119.99 19.8
-9 -9 0 134.09 27.4
9 9 0 141.29 25.6
-10 -9 0 -9.6 6.7
-10 -9 0 -9.4 6.2
10 9 0 2.8 7.8
-11 -9 0 -2.5 11.8
-11 -9 0 -0.1 9.3
11 9 0 -3.3 6.6
2 -10 0 1 12.3
2 -10 0 -18.3 7.4
2 -10 0 -13.2 10
-2 10 0 3.4 9.5
1 -10 0 9.2 10.6
1 -10 0 18.9 12.4
1 -10 0 -18.3 11.7
0 -10 0 51.69 18.5
0 -10 0 81.59 23.4
0 -10 0 86.39 25
0 10 0 60.49 16.6
-1 -10 0 -5.2 9.5
-1 -10 0 11.8 14
1 10 0 15.8 9.4
-2 -10 0 0.1 6.6
-2 -10 0 4.5 14.9
-2 -10 0 5.9 9.9
-2 -10 0 -4.6 5
2 10 0 16.8 10.2
-3 -10 0 1.5 10.4
-3 -10 0 11.1 16.2
-3 -10 0 -9 5.2
-3 -10 0 20.2 13.1
3 10 0 -1.4 7.4
3 10 0 -16.7 10.3
-4 -10 0 -7.3 6.4
-4 -10 0 5.7 8.1
-4 -10 0 -7.4 8.6
-4 -10 0 6 10.4
4 10 0 -27 8.8
4 10 0 -1.9 4.5
4 10 0 -9.3 7.5
-5 -10 0 0.1 10
-5 -10 0 1 7.3
-5 -10 0 -17.5 12.2
-5 -10 0 -8.4 8.4
5 10 0 4.9 7
5 10 0 1.1 9.2
-6 -10 0 8.6 10.2
-6 -10 0 7.8 9.9
-6 -10 0 26.2 14.3
-6 -10 0 14.4 18.8
6 10 0 19.9 10.8
-7 -10 0 -16.5 13.4
-7 -10 0 12.8 10.1
-7 -10 0 -0.9 9.4
-7 -10 0 -4.2 7.6
7 10 0 7.4 9
-8 -10 0 -22.7 13.1
-8 -10 0 2.5 10.7
-8 -10 0 -13.5 6
8 10 0 12.3 9.1
-9 -10 0 -2.9 8.8
-9 -10 0 -6.8 9.1
-9 -10 0 -0.9 14.5
9 10 0 7.3 7.8
-10 -10 0 3.1 10.8
-10 -10 0 -8.5 11
10 10 0 -10.5 6.7
-11 -10 0 20.5 16.8
-11 -10 0 0.7 6.9
11 10 0 6.4 10.4
0 -11 0 4.3 15.1
0 -11 0 -1.9 11.4
0 11 0 -1.8 5.8
-1 -11 0 6.3 9.8
-1 -11 0 4.1 11.7
1 11 0 -1.7 7.7
-2 -11 0 -2 9.2
-2 -11 0 19.5 13.4
2 11 0 12.3 10.3
-3 -11 0 -4.5 7.2
-3 -11 0 0.1 6.3
-3 -11 0 -12.8 17.5
-3 -11 0 9.3 9.8
3 11 0 6.4 9.3
-4 -11 0 12.9 10.8
-4 -11 0 5.9 9.6
-4 -11 0 -15.1 15.4
-4 -11 0 -17.5 8.4
4 11 0 -1.9 7.7
-5 -11 0 -8.1 6.3
-5 -11 0 20.4 12.7
-5 -11 0 -13.2 14.4
-5 -11 0 8.4 9.7
5 11 0 6.5 8.8
-6 -11 0 10.6 10.4
-6 -11 0 9.1 10.8
-6 -11 0 -16.8 15.3
-6 -11 0 1.3 6.5
6 11 0 5.7 10.5
-7 -11 0 19.8 11.1
-7 -11 0 6.6 12.7
-7 -11 0 -0.2 12.1
-7 -11 0 5.9 12.5
-8 -11 0 7.8 10.6
-8 -11 0 -3.3 8.5
-8 -11 0 17.1 18.3
8 11 0 22.9 12.6
-9 -11 0 50.79 18
-9 -11 0 53.69 18.8
9 11 0 32 12.8
-10 -11 0 -2.1 9.6
10 11 0 -4.7 6.6
-2 -12 0 -1.1 11
-2 -12 0 -13 11
2 12 0 -7.8 5.7
-3 -12 0 47.2 18.5
-3 -12 0 24.4 18
3 12 0 20.8 13.7
-4 -12 0 -5.2 8.1
-4 -12 0 -1.8 12.7
-4 -12 0 -27.2 15.6
-4 -12 0 9.2 10.1
4 12 0 8.9 9.4
-5 -12 0 -20.1 20.4
-5 -12 0 -12.3 11.9
-5 -12 0 20.3 13.4
-5 -12 0 36.4 15.3
5 12 0 5.8 10.2
-6 -12 0 16 16.1
-6 -12 0 18.6 12.4
-6 -12 0 0.7 16.6
-6 -12 0 22.3 13.9
6 12 0 0.1 7.3
-7 -12 0 13.7 12
-7 -12 0 -6.2 17.1
-7 -12 0 -9.1 10.9
7 12 0 3.7 9.4
-8 -12 0 -22.5 10
-8 -12 0 -0.6 10.5
8 12 0 5.8 9.7
-9 -12 0 -4.2 10.7
-9 -12 0 5.5 10.2
9 12 0 22.7 14.2
8 12 -1 5.2 11.4
-8 -12 1 -12.8 12.9
-8 -12 1 -19.3 11.4
7 12 -1 3.4 10
-7 -12 1 -10.3 10.8
-7 -12 1 9.8 10.6
-7 -12 1 38.7 16.8
6 12 -1 9.7 8
-6 -12 1 4.3 16.9
-6 -12 1 -7 9.7
-6 -12 1 12.8 12.8
5 12 -1 16.5 11.7
-5 -12 1 21.7 27.1
-5 -12 1 -11.8 10.8
-5 -12 1 14.5 13.3
-5 -12 1 34.7 13.9
4 12 -1 2 10
-4 -12 1 16.9 15.5
-4 -12 1 -8.9 10
-4 -12 1 -5.4 7.8
-4 -12 1 -2 12.4
3 12 -1 -5.2 7.9
-3 -12 1 -5.4 13.2
-3 -12 1 -1.2 8.9
2 12 -1 -4.7 10.2
-2 -12 1 20.7 13.1
-2 -12 1 -19.2 8.6
10 11 -1 28.5 12.3
-10 -11 1 -8.3 10.1
-10 -11 1 -14.8 9.9
9 11 -1 90.89 20.7
-9 -11 1 79.59 21.8
-9 -11 1 102.39 28.5
8 11 -1 1.9 7
-8 -11 1 5.4 10.3
-8 -11 1 -12.6 23
-7 -11 1 27.6 11.2
-7 -11 1 -6.7 6.2
-7 -11 1 -20.1 15
6 11 -1 30.3 12.1
-6 -11 1 12 9.5
-6 -11 1 50.89 18.1
-6 -11 1 18 22.2
-6 -11 1 30.1 13.9
5 11 -1 6.8 8.6
-5 -11 1 1.5 8.3
-5 -11 1 7.6 9.9
-5 -11 1 27.3 23.5
-5 -11 1 5.6 10.5
4 11 -1 12.5 10.7
-4 -11 1 7.3 11.8
-4 -11 1 -21.3 14.9
-4 -11 1 16.4 12.1
-4 -11 1 14.1 12.4
3 11 -1 -2.5 7.5
-3 -11 1 -13 8.9
-3 -11 1 8.5 11
-3 -11 1 12.7 23
-3 -11 1 -3.8 9
-2 -11 1 -8.9 12.1
-2 -11 1 -7.6 9
1 11 -1 -5.3 7.3
-1 -11 1 3.6 9.8
-1 -11 1 0.7 9.4
0 11 -1 0.3 7.4
0 -11 1 -4.8 12.7
0 -11 1 -12.1 10.4
10 10 -1 -8.3 6.6
-10 -10 1 1.1 5.3
-10 -10 1 -21 7.6
9 10 -1 -0.4 5.9
-9 -10 1 2.1 11.8
-9 -10 1 -16 7.9
-9 -10 1 -24.5 13
8 10 -1 42.9 13.8
-8 -10 1 12.3 11.8
-8 -10 1 37.4 13.6
-8 -10 1 81.59 25.7
7 10 -1 14.2 11.1
-7 -10 1 -1 6.4
-7 -10 1 6.7 15.5
-7 -10 1 -12 9.3
-7 -10 1 4.4 8.9
6 10 -1 18.4 10.9
-6 -10 1 3.5 7.6
-6 -10 1 1.3 9.6
-6 -10 1 -2.4 7.7
-6 -10 1 11 13.7
5 10 -1 27.9 11.8
-5 -10 1 24.8 11.4
-5 -10 1 30.4 12
-5 -10 1 16.3 21.1
-5 -10 1 23.1 11.2
4 10 -1 -9.4 10.8
4 10 -1 2.8 5
-4 -10 1 55.89 19.8
-4 -10 1 4.6 6.6
-4 -10 1 -2 5.2
-4 -10 1 8.3 8.7
3 10 -1 7.5 8.9
3 10 -1 24.6 13.7
-3 -10 1 16.4 11.2
-3 -10 1 14.5 10.5
-3 -10 1 16 18
-3 -10 1 6.4 8.1
2 10 -1 0 7.4
-2 -10 1 -10.3 6
-2 -10 1 4.4 8.4
-2 -10 1 6.2 8.1
1 10 -1 -1.5 6.3
-1 -10 1 -12.6 10.1
-1 -10 1 -4.5 8.1
0 10 -1 57.49 15.1
0 -10 1 50.79 18
0 -10 1 87.59 20.6
-1 10 -1 47.7 15.7
1 -10 1 8.9 12.3
1 -10 1 44.4 18.6
-2 10 -1 9.1 9
2 -10 1 17 14.2
2 -10 1 0.6 11.9
2 -10 1 -12.1 11
11 9 -1 7.8 9.7
-11 -9 1 -1.6 12
-11 -9 1 -6.7 8.5
10 9 -1 11.9 8
-10 -9 1 18.9 11.8
-10 -9 1 -16.7 10.1
-10 -9 1 14.4 11.7
9 9 -1 25.1 11.3
-9 -9 1 26 10.3
-9 -9 1 38.7 17.1
-9 -9 1 28.6 16.4
8 9 -1 7.2 9.5
-8 -9 1 13.1 11.2
-8 -9 1 25.1 17.4
-8 -9 1 3.1 9.5
7 9 -1 -2.3 7.1
-7 -9 1 2.4 13.5
-7 -9 1 -0.9 8.1
-7 -9 1 5.1 6.8
6 9 -1 12.2 8
6 9 -1 16.1 11.3
-6 -9 1 1.3 11.4
-6 -9 1 17.5 12
-6 -9 1 27.1 12.8
-6 -9 1 21.7 8.7
5 9 -1 245.88 25.9
5 9 -1 238.38 25.7
-5 -9 1 178.08 28.6
-5 -9 1 171.18 36.2
-5 -9 1 238.28 34.4
-5 -9 1 210.78 21.9
4 9 -1 42.1 13.2
4 9 -1 21.1 10.1
4 9 -1 38.6 12.5
-4 -9 1 20.5 10.5
-4 -9 1 18.3 19
-4 -9 1 22.4 11
-4 -9 1 55.79 21.8
-4 -9 1 28.6 11.5
3 9 -1 2.9 6.4
3 9 -1 -0.7 8.2
3 9 -1 -3.9 6.3
-3 -9 1 2.6 7.7
-3 -9 1 7.4 11
-3 -9 1 -4.3 7.4
-3 -9 1 -10.7 14.9
-3 -9 1 5.8 8.5
2 9 -1 132.49 24.4
2 9 -1 217.98 24.5
2 9 -1 176.18 24.7
-2 -9 1 177.48 16.8
-2 -9 1 149.99 42.6
-2 -9 1 196.38 41.8
-2 -9 1 208.08 32.8
-2 -9 1 253.57 29.2
-2 -9 1 181.38 25.6
1 9 -1 7.7 6.9
-1 -9 1 -26.3 13.2
-1 -9 1 11.6 9.3
-1 -9 1 7.4 9.9
-1 -9 1 -1 5.7
-1 -9 1 -13.3 4.6
-1 -9 1 -46.5 18.1
0 9 -1 -9.8 6.1
0 -9 1 -7.2 4.9
0 -9 1 9.2 8.2
0 -9 1 -16.3 6.1
-1 9 -1 -5.1 4.7
1 -9 1 7.7 9.2
1 -9 1 1.3 9.5
1 -9 1 -12.7 7
1 -9 1 -22 27.7
-2 9 -1 1 8.1
2 -9 1 -9.2 9.4
2 -9 1 4.1 11.5
2 -9 1 -3.8 8.5
2 -9 1 29.2 26.7
-3 9 -1 -6.5 7.5
3 -9 1 29.5 37.2
3 -9 1 2 12.3
3 -9 1 2.9 14.5
3 -9 1 16.2 14.3
11 8 -1 7.4 10.6
-11 -8 1 2.4 9.4
-11 -8 1 9 12.1
-11 -8 1 3.3 11.9
10 8 -1 42.7 14.8
-10 -8 1 18.2 14.9
-10 -8 1 23.7 15.3
-10 -8 1 67.89 17
9 8 -1 3.6 6.6
-9 -8 1 -4.8 8
-9 -8 1 -6.3 11.1
-9 -8 1 20.4 11.1
8 8 -1 13.1 6.7
-8 -8 1 17.4 13.1
-8 -8 1 18.3 13.4
-8 -8 1 10.1 9.4
-8 -8 1 7.9 8.5
7 8 -1 15.5 8.6
7 8 -1 11.6 8.6
-7 -8 1 14.8 10.6
-7 -8 1 22.9 10.7
-7 -8 1 -6.4 12.5
-7 -8 1 23.6 11.9
-7 -8 1 20.7 8.9
6 8 -1 9.9 9.4
6 8 -1 3.4 5
6 8 -1 -1.2 5.1
6 8 -1 2.8 8
-6 -8 1 2.4 5.2
-6 -8 1 22.6 13.4
-6 -8 1 -1.1 4.9
-6 -8 1 -2 5.5
-6 -8 1 8.9 7.1
-6 -8 1 0.5 16.2
5 8 -1 16.2 9.9
5 8 -1 4.5 6.6
5 8 -1 1.4 7.6
5 8 -1 5.2 5.3
-5 -8 1 3.8 6.1
-5 -8 1 -5.4 11.3
-5 -8 1 0.3 6.3
-5 -8 1 1.4 6.7
-5 -8 1 12.5 7.9
4 8 -1 60.89 15.2
4 8 -1 69.69 16.7
4 8 -1 53.79 15.6
4 8 -1 57.09 13.7
-4 -8 1 60.89 16
-4 -8 1 54.49 10.9
-4 -8 1 82.99 23.5
-4 -8 1 16.1 21.3
-4 -8 1 58.99 13.4
-4 -8 1 57.59 15.6
3 8 -1 0.3 6.8
3 8 -1 6.6 8.7
3 8 -1 24.6 11.3
3 8 -1 0.9 6
-3 -8 1 8.3 4.1
-3 -8 1 -5.6 4.5
-3 -8 1 1.2 6.2
-3 -8 1 9.3 10
-3 -8 1 3.9 6.2
-3 -8 1 2.1 2.6
-3 -8 1 4.2 5.3
-3 -8 1 -0.9 4.3
2 8 -1 5.8 8.6
2 8 -1 5.1 6
2 8 -1 10 9.1
2 8 -1 22.3 9.6
-2 -8 1 1.8 3.4
-2 -8 1 22.7 11.1
-2 -8 1 18.1 14.7
-2 -8 1 17.9 9.3
-2 -8 1 7.8 8.1
-2 -8 1 -1.5 4
-2 -8 1 7.2 7.3
-2 -8 1 19.4 10.7
1 8 -1 39.7 16.7
1 8 -1 40.5 12.7
1 8 -1 64.69 18.2
1 8 -1 49.4 12
-1 -8 1 20.4 9.2
-1 -8 1 46.8 11.6
-1 -8 1 38.7 24.1
-1 -8 1 55.69 20.9
-1 -8 1 40.8 10.7
-1 -8 1 19.9 11.3
-1 -8 1 38.8 14.8
-1 -8 1 57.29 15.1
0 8 -1 -5 7.7
0 8 -1 -18 5.9
0 8 -1 5.2 7.1
0 -8 1 -3.2 9.6
0 -8 1 5.1 5
0 -8 1 0.6 7.7
0 -8 1 -0.9 11.7
0 -8 1 -6 13.2
0 -8 1 -4.2 6.6
0 -8 1 -4 8.5
-1 8 -1 -1 5.9
1 -8 1 6.6 9.3
1 -8 1 -1 7.2
1 -8 1 8.2 24.3
-2 8 -1 14.3 7.4
2 -8 1 -11.7 7.4
2 -8 1 6.9 10.9
2 -8 1 11.3 13.1
2 -8 1 -0.2 28.4
-3 8 -1 7.8 7.9
3 -8 1 -1.7 10.3
3 -8 1 -25.1 21.2
3 -8 1 -1.9 8.6
3 -8 1 9.7 7.1
-4 8 -1 16.6 12.1
4 -8 1 21.4 31.8
4 -8 1 -6.8 10.4
4 -8 1 12.7 11.4
4 -8 1 8.4 10.9
-11 -7 1 -8.7 9.6
10 7 -1 6.6 9
-10 -7 1 30.3 10.5
-10 -7 1 4.7 7.9
9 7 -1 21.8 12.6
9 7 -1 22.1 9.6
-9 -7 1 25 14.7
-9 -7 1 5.5 11.8
-9 -7 1 18.2 12.1
-9 -7 1 35.4 12
8 7 -1 12.4 7
8 7 -1 -0.3 7.6
8 7 -1 2.1 4.1
-8 -7 1 2 8.5
-8 -7 1 11.5 7.6
-8 -7 1 0.6 13.3
-8 -7 1 17 9.4
-8 -7 1 -10.5 9.1
7 7 -1 -3.7 7.6
7 7 -1 -4.9 4.2
7 7 -1 -3.9 4.7
7 7 -1 -13.4 4.8
7 7 -1 -2.9 2
-7 -7 1 -8.9 5
-7 -7 1 -0.5 6.1
-7 -7 1 -0.3 5.7
-7 -7 1 -4.3 4.8
-7 -7 1 2.4 6.4
-7 -7 1 11.3 13.8
6 7 -1 6.8 6.3
6 7 -1 15.3 9.1
6 7 -1 -0.6 3.1
6 7 -1 -1.3 4
-6 -7 1 3.9 7.4
-6 -7 1 -6 4.6
-6 -7 1 4 5.9
-6 -7 1 6.2 11
-6 -7 1 4 5.2
-6 -7 1 -2.4 5.1
5 7 -1 11 6.8
5 7 -1 8 6
5 7 -1 -11.4 4.1
5 7 -1 8.4 4.6
-5 -7 1 4 4.5
-5 -7 1 2.7 4.6
-5 -7 1 -0.3 4.7
-5 -7 1 1.1 8.6
-5 -7 1 -5 11.1
-5 -7 1 1.4 4.7
4 7 -1 77.79 17.1
4 7 -1 93.99 18.7
4 7 -1 90.99 15.5
4 7 -1 108.89 17.5
-4 -7 1 108.19 28.3
-4 -7 1 122.39 17.7
-4 -7 1 145.29 22.3
-4 -7 1 136.69 22.2
-4 -7 1 94.69 23.9
3 7 -1 22.8 8.3
3 7 -1 6.5 5.5
3 7 -1 28.3 10.4
3 7 -1 13.1 6.8
-3 -7 1 21 9.6
-3 -7 1 43.8 11.7
-3 -7 1 20.3 3.4
-3 -7 1 17.7 14.2
-3 -7 1 11.5 8.1
-3 -7 1 13.5 7
-3 -7 1 33.4 15.5
-3 -7 1 19.5 2.9
2 7 -1 90.89 17.8
2 7 -1 81.89 15.5
2 7 -1 75.49 17.7
2 7 -1 93.49 16.6
-2 -7 1 56.39 17.6
-2 -7 1 72.89 14.5
-2 -7 1 88.79 18.5
-2 -7 1 69.39 13
-2 -7 1 67.59 25.9
-2 -7 1 74.19 10.7
-2 -7 1 72.09 11.2
-2 -7 1 78.09 16
1 7 -1 35 11.2
1 7 -1 26.6 9.8
1 7 -1 44.5 13.2
1 7 -1 27.5 9.2
-1 -7 1 11.7 7
-1 -7 1 23 8.6
-1 -7 1 18.8 7.4
-1 -7 1 23.2 13.9
-1 -7 1 35.2 12.1
-1 -7 1 13.2 10.5
-1 -7 1 27.3 10.2
-1 -7 1 8.4 7.2
0 7 -1 6.2 5.7
0 7 -1 4.7 4.7
0 7 -1 9.8 7.7
0 7 -1 9 7.3
0 -7 1 7.5 4.6
0 -7 1 0.4 6
0 -7 1 22.3 11.5
0 -7 1 1.6 9.8
0 -7 1 3.8 6.8
0 -7 1 11.3 8.2
0 -7 1 -4.6 5.7
0 -7 1 3.2 17.3
-1 7 -1 178.68 30.2
-1 7 -1 132.89 26.3
-1 7 -1 213.08 15.8
-1 7 -1 195.38 20.3
1 -7 1 228.38 24.6
1 -7 1 272.07 27
1 -7 1 173.98 41.8
1 -7 1 202.98 14.8
1 -7 1 148.99 21.8
1 -7 1 171.28 28.5
1 -7 1 240.28 41.6
1 -7 1 258.67 30
-2 7 -1 10.8 11.6
-2 7 -1 4.1 4.2
2 -7 1 5.2 8.5
2 -7 1 -4.6 7.1
2 -7 1 7 8.7
2 -7 1 -19.5 17.7
-3 7 -1 7.2 14.9
-3 7 -1 10.1 8.2
3 -7 1 19.2 11.3
3 -7 1 9.9 8.9
3 -7 1 -1.1 10.7
3 -7 1 50.69 23.8
-4 7 -1 12.3 8.9
4 -7 1 -6 21.4
4 -7 1 0.5 8.8
4 -7 1 13.5 9.6
4 -7 1 17.7 12.5
-5 7 -1 6.2 9.1
5 -7 1 7.1 15.3
5 -7 1 15.3 29
5 -7 1 -1.2 12.5
-11 -6 1 -6.3 15.5
10 6 -1 16.3 9.4
10 6 -1 4.1 8.7
-10 -6 1 1.3 4.6
-10 -6 1 9.8 6.1
-10 -6 1 8.3 7.3
-10 -6 1 17.9 10.4
9 6 -1 6.5 7.5
9 6 -1 9.3 7.7
-9 -6 1 18.4 10.3
-9 -6 1 17.5 7.4
-9 -6 1 -2.5 7.1
-9 -6 1 2.3 6.5
8 6 -1 319.87 27.6
8 6 -1 335.37 28.2
8 6 -1 320.67 23
8 6 -1 323.47 26.1
-8 -6 1 319.87 28.6
-8 -6 1 320.77 33.1
-8 -6 1 297.77 23.7
-8 -6 1 300.07 25.3
7 6 -1 115.69 12.3
7 6 -1 114.79 12.2
7 6 -1 91.59 18.9
7 6 -1 127.99 14.5
7 6 -1 113.89 18.7
7 6 -1 120.49 18.8
7 6 -1 140.89 20.6
-7 -6 1 131.79 24.3
-7 -6 1 144.49 20.9
-7 -6 1 96.69 15.4
-7 -6 1 144.59 24.2
-7 -6 1 78.69 16.9
6 6 -1 137.59 19.4
6 6 -1 106.99 19.4
6 6 -1 122.39 8.7
6 6 -1 79.29 17.3
6 6 -1 122.39 12.1
6 6 -1 124.19 10.6
-6 -6 1 123.19 23.7
-6 -6 1 97.79 15.1
-6 -6 1 142.49 24.5
-6 -6 1 115.89 12.6
-6 -6 1 150.98 24.3
-6 -6 1 133.59 19.4
5 6 -1 291.07 25.5
5 6 -1 321.97 23.9
5 6 -1 315.87 20.1
5 6 -1 264.47 25.6
-5 -6 1 381.66 30.6
-5 -6 1 331.07 32.9
-5 -6 1 313.67 19.2
-5 -6 1 303.77 33.1
-5 -6 1 294.97 24
-5 -6 1 300.97 21.4
4 6 -1 158.88 16.5
4 6 -1 157.28 15.2
4 6 -1 185.18 20.1
4 6 -1 179.78 24.4
-4 -6 1 189.08 15.5
-4 -6 1 151.28 26.6
-4 -6 1 148.89 22.3
-4 -6 1 222.58 20.7
-4 -6 1 179.88 16.4
3 6 -1 9.9 4.8
3 6 -1 26.6 10.1
3 6 -1 12.5 7.4
3 6 -1 24.5 8.9
-3 -6 1 17.4 14.1
-3 -6 1 19.4 8.3
-3 -6 1 18.5 11.4
-3 -6 1 20.7 7.3
-3 -6 1 16.1 6.9
-3 -6 1 24.1 9.9
2 6 -1 234.68 19.5
2 6 -1 210.58 19.3
2 6 -1 232.58 21
2 6 -1 207.48 21.2
-2 -6 1 220.58 21.5
-2 -6 1 191.48 13.1
-2 -6 1 255.57 30.3
-2 -6 1 218.48 20
-2 -6 1 203.88 12.7
-2 -6 1 212.48 18
-2 -6 1 197.48 35.3
-2 -6 1 233.48 20.3
1 6 -1 13.7 8.7
1 6 -1 11.6 6.6
1 6 -1 -0.7 5.3
1 6 -1 12.8 6.4
-1 -6 1 10.3 6
-1 -6 1 4.6 6.4
-1 -6 1 1.3 5.3
-1 -6 1 24.5 12.5
-1 -6 1 -2.1 4.3
-1 -6 1 0.7 12.1
-1 -6 1 7.3 7
0 6 -1 83.29 17.8
0 6 -1 106.29 18.5
0 6 -1 103.49 13.7
0 6 -1 122.29 17.9
0 -6 1 124.79 12.7
0 -6 1 84.29 17.7
0 -6 1 100.39 19.9
0 -6 1 89.19 16.4
0 -6 1 72.79 24.4
0 -6 1 85.29 15.7
0 -6 1 81.79 14.5
0 -6 1 149.79 30.9
-1 6 -1 55.29 12
-1 6 -1 55.49 8.7
-1 6 -1 46.4 14.6
1 -6 1 53.49 16.1
1 -6 1 60.79 18.9
1 -6 1 52.39 17.2
1 -6 1 60.09 14.7
1 -6 1 45.6 8.3
1 -6 1 70.29 16.6
-2 6 -1 6 5.9
-2 6 -1 12.5 3.3
-2 6 -1 23 11.3
-2 6 -1 22.9 13.6
-2 6 -1 12.2 3.8
2 -6 1 9.4 7
2 -6 1 29.2 11.7
2 -6 1 12.2 8.8
2 -6 1 12.7 8.6
2 -6 1 12.6 13.7
-3 6 -1 252.77 34.5
-3 6 -1 242.38 22.9
3 -6 1 313.27 28.3
3 -6 1 313.07 34.7
3 -6 1 268.47 30.4
-4 6 -1 42.2 13.2
-4 6 -1 64.09 18.1
4 -6 1 23.4 18.3
4 -6 1 48.4 15.4
4 -6 1 48.4 16
-5 6 -1 43.9 13.2
5 -6 1 -6 19.3
5 -6 1 35.1 17.5
5 -6 1 14.4 12.8
5 -6 1 44.1 15.1
-6 6 -1 10.8 9.4
6 -6 1 -9.7 11.3
6 -6 1 1.8 24.2
6 -6 1 6.2 10.2
11 5 -1 5.9 9.1
11 5 -1 3.6 6.5
-11 -5 1 6.5 16.2
10 5 -1 26.7 15.7
10 5 -1 -7.1 5.3
10 5 -1 8.1 8.7
-10 -5 1 0.2 7.5
-10 -5 1 -5.6 10.5
9 5 -1 132.99 21.9
9 5 -1 111.99 19.5
9 5 -1 111.79 20.6
-9 -5 1 147.29 15.7
-9 -5 1 127.09 11.9
-9 -5 1 164.68 17.4
-9 -5 1 131.39 25.5
8 5 -1 125.39 21.6
8 5 -1 74.29 12.2
8 5 -1 81.89 15.4
8 5 -1 80.79 18.6
8 5 -1 102.99 17.3
8 5 -1 89.29 16.9
8 5 -1 108.49 18
-8 -5 1 96.99 16.2
-8 -5 1 105.99 12.9
-8 -5 1 100.89 21.8
7 5 -1 10.5 5.2
7 5 -1 5.1 6.4
7 5 -1 7.6 5.3
7 5 -1 1.6 3.5
7 5 -1 6 5.3
7 5 -1 2.7 5.3
7 5 -1 12.7 7.8
7 5 -1 0.8 6.8
-7 -5 1 16.4 8.2
-7 -5 1 8.1 5.7
-7 -5 1 18.5 6.2
6 5 -1 11.3 5.2
6 5 -1 16.5 8.9
6 5 -1 7.3 6.3
6 5 -1 9.9 5.4
6 5 -1 5.5 5.2
6 5 -1 12.6 5.9
6 5 -1 8.2 4.3
-6 -5 1 2.6 4.4
-6 -5 1 20.9 8.9
-6 -5 1 20.4 8.4
-6 -5 1 14 7.8
5 5 -1 800.22 24.9
5 5 -1 796.32 42.5
5 5 -1 827.42 28.7
5 5 -1 849.52 40
5 5 -1 781.22 29.2
5 5 -1 820.72 37
-5 -5 1 818.32 44
-5 -5 1 747.33 43.9
-5 -5 1 787.92 36.9
-5 -5 1 779.82 46.6
-5 -5 1 762.12 33.6
-5 -5 1 827.42 30.9
4 5 -1 926.91 33.7
4 5 -1 990.5 39.9
4 5 -1 999.6 45.5
4 5 -1 986.1 43.5
-4 -5 1 980.3 33.3
-4 -5 1 912.71 54.79
-4 -5 1 966 37.3
-4 -5 1 997.6 41.6
-4 -5 1 921.81 50.79
-4 -5 1 983.8 46.5
3 5 -1 28.5 8.7
3 5 -1 24.9 8.9
3 5 -1 15.6 5.9
3 5 -1 34 8.1
-3 -5 1 32.2 7.3
-3 -5 1 26.7 7.9
2 5 -1 174.88 16.5
2 5 -1 177.28 15.9
2 5 -1 178.98 17.7
2 5 -1 168.28 16.6
-2 -5 1 209.48 17.7
-2 -5 1 183.48 30.6
-2 -5 1 203.28 18.6
-2 -5 1 180.78 9.9
-2 -5 1 160.18 27.2
-2 -5 1 180.98 10.2
-2 -5 1 149.88 14.3
-2 -5 1 179.48 14.9
1 5 -1 41.9 8.9
1 5 -1 47.9 11.4
1 5 -1 38.1 8.8
1 5 -1 45.8 11.2
-1 -5 1 51.29 10.3
-1 -5 1 54.29 9.4
-1 -5 1 46.3 10.9
-1 -5 1 38.4 10.4
-1 -5 1 37.9 8.7
-1 -5 1 30 8
-1 -5 1 39.4 15.8
-1 -5 1 38.7 12
0 5 -1 42.2 9.4
0 5 -1 34.6 7.2
0 5 -1 17.6 8.9
0 5 -1 36.5 11.3
0 -5 1 40 10.3
0 -5 1 32.5 7.7
0 -5 1 40.7 11.8
0 -5 1 29.6 13.3
0 -5 1 30.2 9.4
0 -5 1 23.9 7.6
0 -5 1 46.1 11.7
-1 5 -1 59.59 15.5
-1 5 -1 63.99 15.1
-1 5 -1 64.79 12.1
-1 5 -1 57.29 7.9
1 -5 1 74.99 13.1
1 -5 1 40.6 11.4
1 -5 1 77.79 18.2
1 -5 1 44.5 12.4
1 -5 1 52.39 13.6
1 -5 1 58.29 8.1
1 -5 1 70.89 19
-2 5 -1 425.46 32.2
-2 5 -1 460.15 27.7
-2 5 -1 425.36 36.6
-2 5 -1 457.45 15.1
-2 5 -1 515.35 48.3
-2 5 -1 434.16 14.1
2 -5 1 416.06 34
2 -5 1 453.95 42
2 -5 1 510.05 32.7
2 -5 1 453.25 28.3
2 -5 1 458.65 35.2
2 -5 1 436.56 35.8
-3 5 -1 67.99 13.7
-3 5 -1 42.8 16.6
-3 5 -1 24.6 11.4
-3 5 -1 32.2 16.7
3 -5 1 60.19 18.2
3 -5 1 71.69 18.1
3 -5 1 44.8 12.3
3 -5 1 31.1 9.2
3 -5 1 49.7 16.3
-4 5 -1 41 15
-4 5 -1 34.9 11.8
4 -5 1 35.1 16.1
4 -5 1 28.2 12.6
4 -5 1 30.4 11.1
-5 5 -1 197.58 21.9
5 -5 1 203.38 28.3
5 -5 1 184.28 34.2
5 -5 1 169.48 31.8
-6 5 -1 7.4 8.3
6 -5 1 22.3 11.4
6 -5 1 3.6 18.5
6 -5 1 30.3 12.1
6 -5 1 45.1 18.9
-7 5 -1 27.8 13.2
7 -5 1 28.1 13.1
7 -5 1 24.6 13.3
11 4 -1 -15.2 6
11 4 -1 3.4 8.2
-11 -4 1 -4 14
10 4 -1 4.5 10
10 4 -1 6.8 8.3
-10 -4 1 15 13.1
9 4 -1 119.39 20.3
9 4 -1 92.69 19
9 4 -1 122.39 20
9 4 -1 77.49 17.7
9 4 -1 84.79 17.1
-9 -4 1 94.79 9.8
-9 -4 1 94.19 19.9
-9 -4 1 104.19 16.1
8 4 -1 183.38 18.2
8 4 -1 224.38 20.1
8 4 -1 198.38 19.7
8 4 -1 222.78 22
8 4 -1 205.78 21
8 4 -1 197.88 21.5
8 4 -1 199.48 28.4
8 4 -1 204.68 23.1
8 4 -1 164.68 22.2
-8 -4 1 265.27 27.1
-8 -4 1 222.78 15.2
-8 -4 1 195.18 17.8
7 4 -1 6 6.5
7 4 -1 -0.4 6.6
7 4 -1 -0.9 6.4
7 4 -1 9.8 5.8
7 4 -1 0.1 4.7
7 4 -1 4.7 5.8
7 4 -1 5.4 3.9
7 4 -1 14.1 7.1
-7 -4 1 1.7 5.5
-7 -4 1 4.1 4.6
-7 -4 1 7.2 5.4
6 4 -1 122.09 16.8
6 4 -1 120.49 14.1
6 4 -1 120.09 16.6
6 4 -1 119.79 19.9
6 4 -1 139.19 19.4
6 4 -1 129.29 11.3
6 4 -1 102.49 17.5
6 4 -1 112.59 16.1
6 4 -1 106.29 15.6
-6 -4 1 122.49 12.8
-6 -4 1 93.19 17.8
-6 -4 1 97.89 14.3
5 4 -1 52.29 10.7
5 4 -1 58.29 8.1
5 4 -1 69.49 15
5 4 -1 69.29 10.3
5 4 -1 66.09 15.4
5 4 -1 65.29 10.2
5 4 -1 65.99 11.9
5 4 -1 56.49 11.1
-5 -4 1 69.89 12.1
-5 -4 1 71.99 15
-5 -4 1 97.19 16
-5 -4 1 50.89 8.9
4 4 -1 524.65 36.9
4 4 -1 549.15 21.1
4 4 -1 550.24 19
4 4 -1 566.34 28.8
4 4 -1 559.64 21.6
4 4 -1 514.65 25.6
4 4 -1 539.55 30.8
-4 -4 1 549.65 31.8
-4 -4 1 548.95 21.6
-4 -4 1 566.84 25.5
-4 -4 1 521.35 26.8
-4 -4 1 567.44 35.6
3 4 -1 285.27 18
3 4 -1 249.78 14.6
3 4 -1 299.37 20.3
3 4 -1 234.08 18.9
-3 -4 1 259.47 16.4
-3 -4 1 257.17 19.9
-3 -4 1 258.87 14.1
-3 -4 1 263.87 18.7
-3 -4 1 226.88 24.6
2 4 -1 64.49 10.2
2 4 -1 58.69 11.8
2 4 -1 61.99 11.1
2 4 -1 70.89 10.6
-2 -4 1 68.79 16.6
-2 -4 1 56.39 13.7
-2 -4 1 76.19 10.3
-2 -4 1 69.59 11.5
-2 -4 1 72.99 3.9
-2 -4 1 82.99 12.8
-2 -4 1 69.99 4.3
-2 -4 1 64.59 9.8
1 4 -1 5.2 4.3
1 4 -1 5.7 5.2
1 4 -1 2.3 3.2
1 4 -1 1.1 3.5
-1 -4 1 4.5 3.8
-1 -4 1 5.7 4.2
-1 -4 1 0.7 2.4
-1 -4 1 0.8 3
-1 -4 1 -3.2 2.7
-1 -4 1 -3.1 4
-1 -4 1 3.5 3.6
0 4 -1 590.74 23.8
0 4 -1 579.94 31
0 4 -1 576.44 32.9
0 4 -1 604.04 27.2
0 -4 1 629.84 32.9
0 -4 1 607.14 29
0 -4 1 601.34 41.3
0 -4 1 580.94 23.9
0 -4 1 632.94 29.6
0 -4 1 538.85 29.2
0 -4 1 540.95 25.8
-1 4 -1 438.86 17.5
-1 4 -1 462.65 23.7
-1 4 -1 458.35 28.9
-1 4 -1 462.65 38.7
-1 4 -1 453.15 31.8
1 -4 1 468.75 29.8
1 -4 1 417.26 23.8
1 -4 1 455.75 18.3
1 -4 1 478.05 29.7
1 -4 1 464.15 27.9
1 -4 1 417.26 36.3
1 -4 1 453.85 30.9
-2 4 -1 110.79 21.3
-2 4 -1 117.19 24.8
-2 4 -1 96.29 5.5
-2 4 -1 109.49 19.2
-2 4 -1 105.69 14.5
2 -4 1 118.89 18
2 -4 1 104.89 20.1
2 -4 1 112.19 22.4
2 -4 1 73.39 16.3
2 -4 1 84.39 16.9
2 -4 1 85.79 13.3
-3 4 -1 -0.6 7.7
-3 4 -1 4.4 4.4
-3 4 -1 -5.7 5.2
-3 4 -1 3 7.8
3 -4 1 -4.5 3.1
3 -4 1 3.7 4.6
3 -4 1 0.7 5
3 -4 1 -6.3 6
3 -4 1 1.2 7.7
3 -4 1 -2.6 8.1
-4 4 -1 22.9 13.2
-4 4 -1 54.99 14.3
-4 4 -1 59.39 13.1
-4 4 -1 29.6 13.6
4 -4 1 20.9 12.3
4 -4 1 36.6 11.1
4 -4 1 14.6 9.5
4 -4 1 13.1 7.6
4 -4 1 29.4 13.7
-5 4 -1 11.3 7.4
-5 4 -1 21.7 12.8
5 -4 1 34.1 15
5 -4 1 21.4 10.6
5 -4 1 21.5 9.9
-6 4 -1 34.2 13.8
6 -4 1 29 14.8
6 -4 1 66.89 15.8
6 -4 1 20.9 14
7 -4 1 16.1 21.7
7 -4 1 15.3 13.3
7 -4 1 9.5 13.1
-8 4 -1 -3 12.2
8 -4 1 17.4 17.2
8 -4 1 1 10.2
11 3 -1 11.8 6.7
11 3 -1 15.1 12.8
10 3 -1 -5 9.5
10 3 -1 39.2 12.5
-10 -3 1 21 13
9 3 -1 125.19 22.2
9 3 -1 154.28 28.5
9 3 -1 85.09 17
9 3 -1 111.79 13
9 3 -1 98.19 17.8
9 3 -1 117.49 23.2
-9 -3 1 135.89 23.6
-9 -3 1 116.99 23.1
-9 -3 1 124.49 12.9
8 3 -1 93.99 16.9
8 3 -1 99.89 18.4
8 3 -1 67.79 12.3
8 3 -1 80.29 18.6
8 3 -1 82.29 18.3
8 3 -1 101.69 17.2
8 3 -1 46 11.4
8 3 -1 67.19 12.6
8 3 -1 100.69 17.8
-8 -3 1 51.39 14.8
-8 -3 1 78.59 11.9
7 3 -1 46.7 13.5
7 3 -1 49.6 12.2
7 3 -1 55.29 13
7 3 -1 54.09 11.7
7 3 -1 43.5 11.5
7 3 -1 48.3 11.3
7 3 -1 49 15.2
7 3 -1 29.5 8.6
7 3 -1 39.4 9.1
-7 -3 1 51.29 9
-7 -3 1 51.99 14.1
-7 -3 1 47.6 9.3
6 3 -1 642.64 29.1
6 3 -1 663.63 30.5
6 3 -1 573.74 33.6
6 3 -1 649.54 33.5
6 3 -1 638.54 31.8
6 3 -1 568.74 36.1
6 3 -1 663.93 36.4
6 3 -1 625.34 32.2
6 3 -1 629.84 33.3
-6 -3 1 656.43 25.9
-6 -3 1 660.73 28
-6 -3 1 650.23 37.3
5 3 -1 863.01 39
5 3 -1 839.32 35
5 3 -1 869.41 34.5
5 3 -1 797.52 29.6
5 3 -1 817.22 32.8
5 3 -1 867.41 35.7
5 3 -1 748.83 37.5
5 3 -1 855.61 36.7
5 3 -1 844.82 39.4
-5 -3 1 838.32 40.4
-5 -3 1 796.12 31.7
-5 -3 1 843.52 31.7
4 3 -1 400.26 16.6
4 3 -1 416.36 21.6
4 3 -1 440.26 22.3
4 3 -1 392.66 24.6
4 3 -1 437.66 22.6
4 3 -1 432.76 27.7
4 3 -1 393.16 21
4 3 -1 340.07 18.8
-4 -3 1 424.46 25.2
-4 -3 1 416.56 20.8
-4 -3 1 409.96 18.8
-4 -3 1 492.15 27.6
3 3 -1 2.4 1.8
3 3 -1 8.9 4.2
3 3 -1 4.1 1.7
3 3 -1 0.3 2.8
3 3 -1 -0.2 1.4
3 3 -1 11.4 5.6
-3 -3 1 1.3 1.8
-3 -3 1 3.1 2.8
-3 -3 1 1.8 2.2
-3 -3 1 -0.6 2.2
-3 -3 1 0.2 3.1
-3 -3 1 7.3 5
2 3 -1 2491.35 56.99
2 3 -1 2548.15 46.6
2 3 -1 2557.64 66.39
2 3 -1 2542.65 61.09
2 3 -1 2723.53 66.89
2 3 -1 2509.65 83.09
-2 -3 1 2491.55 59.69
-2 -3 1 2602.64 64.79
-2 -3 1 2564.34 67.19
-2 -3 1 2554.04 55.99
-2 -3 1 2567.64 46.4
1 3 -1 10.1 5.2
1 3 -1 12.6 4.6
1 3 -1 17.4 3.7
1 3 -1 17.5 5.1
1 3 -1 6.7 3.8
-1 -3 1 15.1 5.2
-1 -3 1 18.1 5.5
-1 -3 1 14.3 5.4
-1 -3 1 20.4 5.2
-1 -3 1 -0.2 6.4
-1 -3 1 18 3.7
-1 -3 1 6.6 7.5
0 3 -1 9999 185.48
0 3 -1 9468.65 176.38
0 3 -1 9148.38 188.68
0 3 -1 9495.75 192.38
0 -3 1 9488.35 188.48
0 -3 1 9266.67 179.98
0 -3 1 9737.03 184.88
0 -3 1 9836.62 213.48
0 -3 1 9601.14 190.98
-1 3 -1 110.89 20.3
-1 3 -1 80.49 8.5
-1 3 -1 106.09 15.3
-1 3 -1 106.39 17.1
-1 3 -1 79.89 6.2
1 -3 1 74.69 16
1 -3 1 118.99 16.6
1 -3 1 111.49 16.2
1 -3 1 87.99 14.2
1 -3 1 94.09 9.5
1 -3 1 101.59 11.7
1 -3 1 85.69 6.7
-2 3 -1 633.44 33.1
-2 3 -1 623.84 37.3
-2 3 -1 627.84 13.9
-2 3 -1 626.94 27.3
-2 3 -1 603.34 41.7
2 -3 1 634.14 36.4
2 -3 1 626.84 31.6
2 -3 1 668.23 37.9
2 -3 1 627.04 36.1
2 -3 1 680.73 42.5
2 -3 1 617.74 14.1
2 -3 1 604.74 26.8
-3 3 -1 17.6 6
-3 3 -1 10.5 7.1
-3 3 -1 27.7 10.3
3 -3 1 7.2 7.8
3 -3 1 16.2 9.6
3 -3 1 19.9 9.6
3 -3 1 16 5.7
3 -3 1 1.7 4.6
3 -3 1 10.9 5.5
-4 3 -1 246.58 29
-4 3 -1 188.48 30
-4 3 -1 178.98 19.4
-4 3 -1 269.87 20.3
4 -3 1 208.28 24.8
4 -3 1 194.58 17.3
4 -3 1 148.89 25.9
4 -3 1 223.18 20.6
4 -3 1 162.28 26.7
4 -3 1 232.68 26.8
-5 3 -1 -6.4 8.7
-5 3 -1 -4.7 2.6
-5 3 -1 5.5 12.7
-5 3 -1 -0.9 7.8
5 -3 1 2.7 5.5
5 -3 1 1.1 7.6
5 -3 1 8.1 6.8
5 -3 1 2.9 7.6
5 -3 1 4.5 7.3
-6 3 -1 49.5 13.4
-6 3 -1 59.89 14.1
6 -3 1 63.39 14.5
6 -3 1 62.39 20.2
6 -3 1 59.39 20.2
-7 3 -1 139.89 23.5
7 -3 1 146.99 32.2
7 -3 1 155.78 23.3
7 -3 1 95.99 29
7 -3 1 181.28 32.7
-8 3 -1 -0.6 7
8 -3 1 -25.7 13.3
8 -3 1 -6.3 8.7
8 -3 1 -4.6 6.7
-9 3 -1 8.4 10.5
9 -3 1 -21.8 10.4
9 -3 1 -19.4 9.1
-11 -2 1 21.1 11.3
10 2 -1 -6.2 10.3
10 2 -1 12.6 7
10 2 -1 12.4 12.4
-10 -2 1 6.6 10.9
9 2 -1 28 9
9 2 -1 42.2 15.2
9 2 -1 27.4 13.7
-9 -2 1 50.09 14.6
-9 -2 1 59.69 18.5
-9 -2 1 28.5 11.2
8 2 -1 44.3 10.6
8 2 -1 27.3 13.2
8 2 -1 64.09 12.6
8 2 -1 20.4 11.9
8 2 -1 62.29 18.3
8 2 -1 42.2 10.1
8 2 -1 45.3 13.7
-8 -2 1 31.8 12
-8 -2 1 45.8 10.1
-8 -2 1 63.49 15.4
7 2 -1 27.8 9.8
7 2 -1 22.5 8.5
7 2 -1 43.8 13.4
7 2 -1 26 10.5
7 2 -1 33.2 8.5
7 2 -1 40.8 15.7
7 2 -1 36.4 10.4
7 2 -1 19.8 7.2
7 2 -1 14.4 7.6
-7 -2 1 33.4 9.6
-7 -2 1 30.5 10.3
-7 -2 1 20.9 7.3
6 2 -1 87.59 15.7
6 2 -1 66.49 10.2
6 2 -1 79.19 17
6 2 -1 64.89 11.7
6 2 -1 38.4 13.9
6 2 -1 63.19 12.2
6 2 -1 75.19 13
6 2 -1 69.09 11.3
6 2 -1 100.39 15.5
-6 -2 1 67.59 10.4
-6 -2 1 75.59 10.1
-6 -2 1 95.39 16
-6 -2 1 92.49 15.9
5 2 -1 4.2 4.3
5 2 -1 12 6.1
5 2 -1 12.2 5.6
5 2 -1 14.1 5.7
5 2 -1 9.9 5
5 2 -1 11.3 4.7
5 2 -1 8.5 4.2
5 2 -1 3.3 6.2
-5 -2 1 16 6.5
-5 -2 1 5.9 4.7
-5 -2 1 8.6 3.6
-5 -2 1 7.8 4
4 2 -1 849.22 29
4 2 -1 888.91 35.8
4 2 -1 896.11 33.3
4 2 -1 860.01 35.8
4 2 -1 900.21 32.1
4 2 -1 876.01 33.2
4 2 -1 900.31 35.7
4 2 -1 866.71 37
4 2 -1 899.91 31
-4 -2 1 880.71 37.5
-4 -2 1 916.81 30.1
-4 -2 1 913.91 36.9
-4 -2 1 897.71 34
-4 -2 1 902.11 28.6
3 2 -1 1940.71 50.29
3 2 -1 1959.5 50.59
3 2 -1 1945.31 55.09
3 2 -1 1948.31 43.8
3 2 -1 1884.31 48
3 2 -1 1884.11 56.99
3 2 -1 2001.4 49.6
-3 -2 1 1888.11 55.29
-3 -2 1 1982.4 53.79
-3 -2 1 1991.2 47.7
-3 -2 1 1975.2 45.9
2 2 -1 727.43 23.6
2 2 -1 699.93 27
2 2 -1 671.73 24.1
2 2 -1 739.93 33.1
2 2 -1 701.73 18.1
2 2 -1 715.43 19.4
-2 -2 1 734.63 28.2
-2 -2 1 751.82 24.6
-2 -2 1 753.82 32.1
-2 -2 1 692.33 20.2
-2 -2 1 730.83 18.3
-2 -2 1 712.13 22.8
1 2 -1 1641.44 33.5
1 2 -1 1654.83 39.6
1 2 -1 1626.44 42.8
1 2 -1 1624.04 56.29
1 2 -1 1637.94 38.5
1 2 -1 1661.23 42
-1 -2 1 1662.73 32.3
-1 -2 1 1621.04 42.7
-1 -2 1 1589.04 37.5
-1 -2 1 1619.14 42.4
-1 -2 1 1613.84 55.29
-1 -2 1 1612.24 39
-1 2 -1 64.19 4.6
-1 2 -1 45.2 9.2
-1 2 -1 58.59 6.4
-1 2 -1 61.09 13.1
-1 2 -1 59.09 9.8
1 -2 1 49.7 9.4
1 -2 1 56.79 9.6
1 -2 1 58.79 6.5
1 -2 1 45.3 9.3
1 -2 1 52.19 12.1
1 -2 1 63.09 4.6
-2 2 -1 624.84 13
-2 2 -1 619.44 34
-2 2 -1 654.23 30
-2 2 -1 634.84 24.4
-2 2 -1 588.94 32.1
2 -2 1 640.74 28.9
2 -2 1 605.14 32.7
2 -2 1 598.04 32.4
2 -2 1 631.24 13.5
2 -2 1 595.24 23.6
2 -2 1 573.34 34.1
2 -2 1 608.84 32.9
-3 2 -1 208.68 14.9
-3 2 -1 201.08 21.9
-3 2 -1 166.78 16.2
-3 2 -1 205.88 21.3
3 -2 1 169.78 18.9
3 -2 1 196.18 21.1
3 -2 1 191.58 25.5
3 -2 1 163.78 18.9
3 -2 1 163.88 13.1
3 -2 1 161.38 15.3
-4 2 -1 11.5 8.9
-4 2 -1 53.99 15.1
-4 2 -1 28.5 9.4
-4 2 -1 40.2 8.9
4 -2 1 39.2 2.4
4 -2 1 37.4 2.3
4 -2 1 46.9 11.2
4 -2 1 30.6 11.8
4 -2 1 31 12.1
4 -2 1 39.2 8.9
4 -2 1 63.69 14.3
4 -2 1 33.9 12.6
-5 2 -1 31.3 14.8
-5 2 -1 18.3 7
-5 2 -1 22.1 8.2
-5 2 -1 4.8 9.7
5 -2 1 20.1 7.9
5 -2 1 40.9 14.2
5 -2 1 26.1 2.4
5 -2 1 31.8 10.9
5 -2 1 26.3 12.1
5 -2 1 22 2.5
5 -2 1 19.7 7.8
-6 2 -1 126.49 19.1
-6 2 -1 96.39 21.8
-6 2 -1 130.19 20.1
-6 2 -1 136.89 30
6 -2 1 100.29 4.9
6 -2 1 96.79 18.5
6 -2 1 107.69 17.6
6 -2 1 105.29 18.4
6 -2 1 106.89 5.3
6 -2 1 142.29 28.6
6 -2 1 110.49 26.1
-7 2 -1 10.4 8.4
7 -2 1 4.2 6.9
7 -2 1 31 15.8
7 -2 1 5.9 10.8
-8 2 -1 -0.5 7.7
8 -2 1 2.3 7.5
8 -2 1 -19.3 12.2
8 -2 1 2.9 8.7
-9 2 -1 18.7 8.8
9 -2 1 20.6 19.3
9 -2 1 41.9 16.8
10 1 -1 8.8 12.1
10 1 -1 -13.3 6.7
-10 -1 1 -3.9 9.2
9 1 -1 38.9 15.3
9 1 -1 18.9 14.6
-9 -1 1 52.39 15.9
-9 -1 1 64.19 14.4
8 1 -1 37.2 9.8
8 1 -1 60.69 19.3
8 1 -1 25.3 12.4
8 1 -1 40.6 13.8
8 1 -1 57.99 13.4
-8 -1 1 36.1 12
-8 -1 1 30.2 12.8
-8 -1 1 48.3 13.4
7 1 -1 112.49 16.7
7 1 -1 110.79 20.7
7 1 -1 89.09 19.2
7 1 -1 124.09 14.6
7 1 -1 123.99 18.8
7 1 -1 125.19 12.2
7 1 -1 116.79 16.2
7 1 -1 122.49 19.9
-7 -1 1 104.49 17.3
-7 -1 1 131.79 18.4
-7 -1 1 122.09 19
6 1 -1 84.79 14.3
6 1 -1 84.49 12.7
6 1 -1 43.1 12.2
6 1 -1 69.89 9.9
6 1 -1 82.19 16.8
6 1 -1 81.99 13
6 1 -1 93.19 20.8
6 1 -1 94.79 11
6 1 -1 71.89 16.5
-6 -1 1 54.19 16.2
-6 -1 1 70.99 13.3
-6 -1 1 69.69 13.1
-6 -1 1 72.59 12.6
5 1 -1 6.7 4.3
5 1 -1 0.2 3
5 1 -1 8.1 5.2
5 1 -1 10 4.3
5 1 -1 3.6 4.1
5 1 -1 3.3 3.1
5 1 -1 3.5 5.2
5 1 -1 7.3 6.5
-5 -1 1 8.9 4.5
-5 -1 1 2.5 3.1
-5 -1 1 10 7.1
-5 -1 1 5.4 4
4 1 -1 112.39 17.1
4 1 -1 97.29 8.6
4 1 -1 87.09 7.5
4 1 -1 91.49 12
4 1 -1 84.59 14.5
4 1 -1 74.09 8.5
4 1 -1 90.29 9.8
4 1 -1 85.19 13
-4 -1 1 77.89 14.3
-4 -1 1 90.39 9.2
-4 -1 1 101.79 7.5
-4 -1 1 91.49 12.3
-4 -1 1 103.19 15.1
-4 -1 1 87.39 11.6
3 1 -1 513.15 21.5
3 1 -1 506.15 21.8
3 1 -1 503.85 21.3
3 1 -1 463.35 16.6
3 1 -1 506.05 25
3 1 -1 503.55 22.2
-3 -1 1 504.15 23.3
-3 -1 1 488.05 16.2
-3 -1 1 525.35 23
-3 -1 1 482.65 25.3
-3 -1 1 478.95 19.2
2 1 -1 765.62 21.3
2 1 -1 803.22 26.3
2 1 -1 783.52 27.1
2 1 -1 798.32 23
2 1 -1 837.62 25.1
2 1 -1 809.62 22.2
2 1 -1 795.12 26.1
-2 -1 1 791.62 25.2
-2 -1 1 864.51 25.5
-2 -1 1 841.02 27.4
-2 -1 1 798.52 26.7
-2 -1 1 847.32 21.4
1 1 -1 17.6 3
1 1 -1 12.4 2.1
1 1 -1 16.8 4.7
1 1 -1 14.2 3.3
1 1 -1 18.6 3.2
-1 -1 1 16.4 2.8
-1 -1 1 15.8 3.3
-1 -1 1 19.1 3.2
-1 -1 1 24.7 3.2
0 1 -1 16.1 2.7
0 1 -1 15.3 4.6
0 1 -1 13.4 2.5
0 1 -1 14.5 3.2
0 1 -1 13.5 3
0 1 -1 17.5 3.6
0 -1 1 12 4.2
0 -1 1 16.6 3.6
0 -1 1 21.7 4
0 -1 1 18.7 2.8
0 -1 1 19.8 3.1
0 -1 1 16 3
-1 1 -1 12.7 2
-1 1 -1 9.7 4.5
-1 1 -1 12.9 4.3
-1 1 -1 4.9 2.7
-1 1 -1 10.1 2.5
1 -1 1 8.1 3.6
1 -1 1 9.2 3.8
1 -1 1 5.8 3.8
1 -1 1 11.8 4.2
1 -1 1 10.4 2.6
1 -1 1 15 2.2
-2 1 -1 51.99 10.3
-2 1 -1 37.8 7.3
-2 1 -1 33.9 8.2
2 -1 1 32.5 7.7
2 -1 1 28.6 6.5
2 -1 1 21.4 7.6
2 -1 1 24.9 2.6
2 -1 1 28.2 2.9
2 -1 1 34.8 8.2
2 -1 1 40.8 6
-3 1 -1 11.1 6.1
-3 1 -1 7.2 4.2
-3 1 -1 14.3 6.4
-3 1 -1 19 7.9
-3 1 -1 8.6 3.4
3 -1 1 7.6 5.1
3 -1 1 -1.7 3.3
3 -1 1 6.4 3.6
3 -1 1 3.6 5.2
3 -1 1 7.9 2
3 -1 1 28.2 6
3 -1 1 8.2 5
-4 1 -1 640.84 30.6
-4 1 -1 673.73 29.5
-4 1 -1 724.13 42.6
-4 1 -1 734.93 38.6
4 -1 1 711.83 33.6
4 -1 1 722.53 40.8
4 -1 1 685.43 22.5
4 -1 1 689.23 20.6
4 -1 1 730.13 42.5
4 -1 1 677.13 33.6
4 -1 1 723.53 42.1
4 -1 1 707.63 29
-5 1 -1 3.9 7.6
-5 1 -1 1.7 3.9
-5 1 -1 -6.7 2.7
-5 1 -1 -2 3.6
5 -1 1 -6.3 3.1
5 -1 1 2.4 7.4
5 -1 1 2.8 4.2
5 -1 1 -1 1.6
5 -1 1 -2.4 1.8
5 -1 1 -2.3 3.1
5 -1 1 -1.2 3.7
5 -1 1 3.2 8
-6 1 -1 182.58 30.9
-6 1 -1 231.58 20.2
-6 1 -1 179.38 17.9
-6 1 -1 169.48 25.7
6 -1 1 186.58 19.2
6 -1 1 182.78 19.5
6 -1 1 204.58 13.1
6 -1 1 176.18 11.3
6 -1 1 187.98 29.1
6 -1 1 204.58 15.9
6 -1 1 118.49 24.3
6 -1 1 207.58 18.4
-7 1 -1 51.79 19.6
-7 1 -1 67.99 14.9
7 -1 1 25.5 14.1
7 -1 1 35.9 9.7
7 -1 1 44 11.7
7 -1 1 69.89 15.6
7 -1 1 48.4 16.2
7 -1 1 51.59 10.7
7 -1 1 47.8 7.3
-8 1 -1 103.79 20.4
8 -1 1 92.09 25.9
8 -1 1 105.49 25.7
8 -1 1 108.29 27.5
8 -1 1 143.99 22.8
-9 1 -1 4.9 9.6
9 -1 1 6.9 11.9
9 -1 1 7.6 13.8
9 -1 1 -10.1 8.5
-10 1 -1 -4.5 7.9
10 -1 1 44.5 19.6
10 -1 1 11.9 14.3
10 0 -1 33.6 17.1
10 0 -1 9.7 15.9
-10 0 1 18 11.3
9 0 -1 18.4 11.4
9 0 -1 14.8 13.8
-9 0 1 -0.2 6.4
8 0 -1 137.39 25.8
8 0 -1 158.18 27.2
8 0 -1 131.29 19
8 0 -1 186.48 34.2
-8 0 1 100.39 23.4
-8 0 1 155.18 16.6
-8 0 1 186.98 36.5
-8 0 1 138.39 22.5
7 0 -1 4.7 4.8
7 0 -1 0.7 3.6
7 0 -1 -0.3 5.2
7 0 -1 -3.3 4.3
7 0 -1 -1.6 4.5
-7 0 1 -4.5 5.8
-7 0 1 3.1 9.8
-7 0 1 -8.3 6.9
-7 0 1 -2.1 3.6
6 0 -1 22.8 7.2
6 0 -1 10.6 5.9
6 0 -1 20.4 7.1
6 0 -1 15 6.2
6 0 -1 17.4 8.9
6 0 -1 34.4 12.7
-6 0 1 15.4 6.4
-6 0 1 14.8 7.2
-6 0 1 19.3 11.2
-6 0 1 25.8 9.3
5 0 -1 80.79 7.6
5 0 -1 102.29 20.4
5 0 -1 104.59 11.1
5 0 -1 130.79 13.5
5 0 -1 93.49 13.4
5 0 -1 110.59 21.1
5 0 -1 92.59 10
5 0 -1 95.49 16.7
-5 0 1 94.89 18.9
-5 0 1 104.69 15.4
-5 0 1 96.89 10.3
-5 0 1 92.59 15.4
4 0 -1 19.5 7.6
4 0 -1 14.6 8.2
4 0 -1 12.5 5.3
4 0 -1 21.7 5.7
4 0 -1 14.3 4.3
4 0 -1 17.2 5.6
4 0 -1 19 4.1
4 0 -1 23.8 9
-4 0 1 29.5 9.6
-4 0 1 19.7 8.3
-4 0 1 10.6 4.7
-4 0 1 12.6 5.9
-4 0 1 16.9 5.1
3 0 -1 3263.77 76.19
3 0 -1 3367.66 82.39
3 0 -1 3292.77 86.99
3 0 -1 3253.57 68.99
3 0 -1 3286.67 63.89
3 0 -1 3463.85 75.49
3 0 -1 3208.28 70.29
-3 0 1 3265.97 83.59
-3 0 1 3245.58 75.39
-3 0 1 3201.78 71.49
-3 0 1 3262.07 78.59
-3 0 1 3218.48 87.69
2 0 -1 62.19 8.4
2 0 -1 48.4 5
2 0 -1 41.1 6.2
2 0 -1 48.5 3.3
2 0 -1 39.5 3.8
2 0 -1 43.6 8.2
2 0 -1 52.99 7
-2 0 1 43.8 6.8
-2 0 1 44.9 7.3
-2 0 1 50.79 5.5
-2 0 1 56.39 8.9
-2 0 1 48.3 8.8
1 0 -1 34.9 3.4
1 0 -1 35.7 3.8
1 0 -1 30.9 4.4
1 0 -1 32.7 3.4
1 0 -1 27.3 4.6
-1 0 1 37.6 5.5
-1 0 1 37.5 3.6
-1 0 1 24.6 3.4
-1 0 1 32.5 4.5
-1 0 -1 276.77 11.7
-1 0 -1 259.47 8.5
-1 0 -1 260.67 12.5
-1 0 -1 262.77 11.3
-1 0 -1 273.37 12.2
1 0 1 245.18 12.8
1 0 1 297.37 12.7
1 0 1 259.17 11.3
1 0 1 263.07 7.9
1 0 1 276.07 12.6
1 0 1 291.37 8.9
1 0 1 266.67 11.4
-2 0 -1 8300.17 164.78
-2 0 -1 8235.08 162.88
2 0 1 8202.08 151.78
2 0 1 8126.09 162.58
2 0 1 8251.47 163.68
-3 0 -1 5.9 2.9
3 0 1 4.6 2.7
3 0 1 2.9 2.9
3 0 1 9.9 3.4
-4 0 -1 895.41 29.1
-4 0 -1 881.61 32.9
-4 0 -1 929.71 33
-4 0 -1 792.02 33.5
-4 0 -1 918.71 45.1
4 0 1 853.61 43.3
4 0 1 884.41 29.5
4 0 1 937.71 32.1
4 0 1 918.01 44.8
4 0 1 922.41 36.4
4 0 1 877.71 28.1
4 0 1 883.51 29.9
4 0 1 901.41 31.6
4 0 1 868.51 42.1
-5 0 -1 173.58 26.1
-5 0 -1 216.98 17
-5 0 -1 158.68 15.8
5 0 1 190.88 14.3
5 0 1 201.08 27.5
5 0 1 183.58 16.9
5 0 1 161.98 23.7
5 0 1 184.78 12.9
5 0 1 199.58 14.1
5 0 1 202.38 28.5
5 0 1 164.28 13
5 0 1 194.88 15.3
-6 0 -1 76.79 13.7
-6 0 -1 104.79 16.4
-6 0 -1 83.19 19.9
6 0 1 91.69 10.1
6 0 1 90.19 19
6 0 1 90.09 20.1
6 0 1 90.99 18.4
6 0 1 82.39 15.4
6 0 1 75.09 11.4
6 0 1 89.39 14.5
6 0 1 89.19 12.7
6 0 1 97.19 24.6
6 0 1 74.49 10.4
-7 0 -1 41 11.6
-7 0 -1 35.9 14
7 0 1 49.99 12.7
7 0 1 52.19 16.1
7 0 1 48 11.6
7 0 1 34.5 8.9
7 0 1 46 16.1
7 0 1 35.9 9.8
7 0 1 42.2 15.4
7 0 1 45.5 9.2
7 0 1 59.49 11
-8 0 -1 -0.3 6.5
8 0 1 22.1 14
8 0 1 11 10.2
8 0 1 4.5 7.1
8 0 1 0.2 4.4
8 0 1 15.8 11.1
8 0 1 10 8.5
8 0 1 6.5 7.3
-9 0 -1 -2.5 4.8
9 0 1 12 8.1
9 0 1 -21.1 9.7
9 0 1 -14 6.2
-10 0 -1 10.7 8.7
10 0 1 -1 12.4
10 0 1 -14.6 8.1
10 0 1 0.5 10.3
10 -1 -1 4.2 18.7
10 -1 -1 -6.4 13.3
-10 1 1 5.1 9.4
9 -1 -1 2.8 12.5
9 -1 -1 -6.2 9.7
-9 1 1 -18.3 7.9
8 -1 -1 6.1 9
8 -1 -1 -12.3 8.8
-8 1 1 -0.5 5.1
7 -1 -1 30.9 9.1
7 -1 -1 46.9 12.2
7 -1 -1 18.1 12.5
7 -1 -1 31.5 6.9
7 -1 -1 28.6 13.2
-7 1 1 32 15.6
-7 1 1 1 13.7
-7 1 1 32.4 10.7
6 -1 -1 304.17 32.5
6 -1 -1 260.97 15.5
6 -1 -1 219.68 21.6
6 -1 -1 235.28 20.5
6 -1 -1 262.87 18.8
6 -1 -1 220.18 14.5
6 -1 -1 237.38 26.1
-6 1 1 211.48 25.9
-6 1 1 242.78 15.3
-6 1 1 255.47 23
-6 1 1 237.18 34.1
5 -1 -1 302.97 19.4
5 -1 -1 320.87 30.3
5 -1 -1 271.77 30
5 -1 -1 280.37 15.1
5 -1 -1 277.87 25.8
5 -1 -1 326.67 24.5
5 -1 -1 309.57 15.7
5 -1 -1 278.37 20.5
-5 1 1 287.37 29
-5 1 1 295.47 15.9
-5 1 1 310.07 22.6
-5 1 1 261.47 25.7
4 -1 -1 197.78 27
4 -1 -1 190.78 21
4 -1 -1 211.88 14.6
4 -1 -1 217.38 16.5
4 -1 -1 203.28 20.2
4 -1 -1 195.18 18.1
4 -1 -1 189.58 11
-4 1 1 209.38 21.4
-4 1 1 216.88 17
-4 1 1 189.28 11.6
-4 1 1 202.08 21.6
-4 1 1 216.08 13.8
3 -1 -1 2567.74 63.89
3 -1 -1 2530.35 59.49
3 -1 -1 2617.74 78.99
3 -1 -1 2510.45 53.29
3 -1 -1 2545.65 72.29
3 -1 -1 2639.14 75.69
-3 1 1 2508.65 54.19
-3 1 1 2500.25 58.59
-3 1 1 2409.26 75.39
-3 1 1 2490.85 76.09
-3 1 1 2533.75 79.79
-3 1 1 2605.24 65.29
2 -1 -1 10 3.2
2 -1 -1 10.8 2.4
2 -1 -1 14.7 5.7
2 -1 -1 10 4
2 -1 -1 3.4 4.2
2 -1 -1 9 4.3
-2 1 1 8.6 3.4
-2 1 1 8.3 2.2
-2 1 1 7.8 4.8
-2 1 1 6.8 3.3
-2 1 1 12.1 5.3
-2 1 1 11.5 5.2
1 -1 -1 2846.02 67.49
1 -1 -1 2947.31 69.99
1 -1 -1 2897.51 66.79
1 -1 -1 2873.01 53.39
1 -1 -1 2888.31 59.79
1 -1 -1 2852.21 56.39
-1 1 1 2876.11 66.69
-1 1 1 2913.71 53.89
-1 1 1 2901.11 60.09
-1 1 1 2852.11 67.89
-1 1 1 2795.72 56.99
0 -1 -1 4.2 1.6
0 -1 -1 3.9 1.2
0 -1 -1 6 1.7
0 -1 -1 3.1 1.7
0 -1 -1 6.7 2.8
0 -1 -1 5.9 2.2
0 1 1 4.7 2
0 1 1 5.4 1.6
0 1 1 5.7 2
0 1 1 6.1 1.8
0 1 1 2.6 1.8
0 1 1 3.7 1.2
-1 -1 -1 636.44 18.5
-1 -1 -1 622.04 17.7
-1 -1 -1 613.74 15.1
-1 -1 -1 606.74 16.3
-1 -1 -1 645.14 18.5
-1 -1 -1 625.74 17.5
1 1 1 601.14 17.5
1 1 1 621.44 18.5
1 1 1 624.44 17.9
1 1 1 623.34 15.3
1 1 1 628.14 17.5
1 1 1 597.24 15.8
1 1 1 591.24 18.4
-2 -1 -1 652.33 23
-2 -1 -1 641.34 19.8
-2 -1 -1 630.54 23.2
-2 -1 -1 676.13 22.3
2 1 1 647.64 23.4
2 1 1 653.73 19
2 1 1 650.23 22.3
2 1 1 662.33 18.2
2 1 1 653.33 20.1
2 1 1 638.24 22
-3 -1 -1 1324.27 44.2
-3 -1 -1 1335.07 38.6
-3 -1 -1 1358.56 36.4
-3 -1 -1 1362.66 35.7
3 1 1 1318.67 39
3 1 1 1432.16 45.9
3 1 1 1391.86 46.8
3 1 1 1322.07 35.8
3 1 1 1295.67 35.2
3 1 1 1333.37 41.8
-4 -1 -1 544.25 17.7
-4 -1 -1 581.84 25.1
-4 -1 -1 603.94 31.8
-4 -1 -1 541.95 23.6
4 1 1 583.24 32.1
4 1 1 538.55 21.8
4 1 1 568.84 26
4 1 1 549.45 15.5
4 1 1 533.15 30.7
4 1 1 564.04 29.2
4 1 1 572.24 23.7
4 1 1 563.04 31.7
4 1 1 535.75 24.2
-5 -1 -1 239.08 17.2
-5 -1 -1 236.98 13.8
-5 -1 -1 248.58 17.4
5 1 1 250.27 24.3
5 1 1 213.88 15.8
5 1 1 255.87 11.6
5 1 1 241.58 21.1
5 1 1 249.58 17.6
5 1 1 237.78 22.1
5 1 1 254.57 23.7
5 1 1 229.28 18.1
5 1 1 249.68 15.3
-6 -1 -1 111.99 15.9
-6 -1 -1 109.99 15.2
6 1 1 101.09 14.4
6 1 1 89.19 17.8
6 1 1 90.99 19.6
6 1 1 105.49 20
6 1 1 95.49 8.4
6 1 1 92.39 10.4
6 1 1 126.19 23.3
6 1 1 107.99 15.1
6 1 1 85.19 14.8
-7 -1 -1 209.28 18.4
-7 -1 -1 249.08 21.5
7 1 1 243.58 33.5
7 1 1 238.38 22.3
7 1 1 222.48 18.5
7 1 1 201.98 18.2
7 1 1 241.98 20.1
7 1 1 220.68 14
7 1 1 189.58 27.2
7 1 1 296.57 29.4
7 1 1 234.48 17.8
-8 -1 -1 19.3 8
8 1 1 18.7 8.4
8 1 1 19.5 8.5
8 1 1 21.5 9.5
8 1 1 29.2 11.7
8 1 1 6.7 11.4
8 1 1 20 8
8 1 1 13.1 8.3
8 1 1 11 7.4
8 1 1 12.8 10.7
8 1 1 15.4 5.1
-9 -1 -1 33.3 13
9 1 1 28.1 6.4
9 1 1 53.99 15.4
9 1 1 26.7 8.4
9 1 1 19.8 14.7
9 1 1 32.2 13.8
9 1 1 18.4 9.6
9 1 1 22.3 7.6
-10 -1 -1 11.9 11.6
10 1 1 -3.3 10.5
10 1 1 26.6 9.9
-11 -1 -1 -26.2 8.4
11 1 1 9 12.4
11 1 1 -6.6 11.6
9 -2 -1 -15.9 8.2
9 -2 -1 12 12.2
-9 2 1 -5.4 6.4
8 -2 -1 11.7 13.8
8 -2 -1 20.4 12.8
-8 2 1 60.09 17.6
7 -2 -1 6.3 12.9
7 -2 -1 -5.1 8.8
-7 2 1 -6.2 4.7
6 -2 -1 167.18 25.2
6 -2 -1 188.78 29.4
6 -2 -1 171.38 7.2
6 -2 -1 169.68 15.9
6 -2 -1 153.98 27.9
-6 2 1 192.18 31.6
-6 2 1 143.09 27.4
-6 2 1 183.18 20
-6 2 1 167.48 16.2
5 -2 -1 274.37 22.1
5 -2 -1 283.47 10.4
5 -2 -1 298.07 30.2
5 -2 -1 311.57 26.9
5 -2 -1 271.97 9.7
5 -2 -1 276.67 19.3
5 -2 -1 298.67 28.9
-5 2 1 312.77 31.6
-5 2 1 282.17 19.9
-5 2 1 325.17 24.4
-5 2 1 221.08 32.7
4 -2 -1 265.07 19.5
4 -2 -1 277.47 27.1
4 -2 -1 294.37 26
4 -2 -1 252.37 26.3
4 -2 -1 276.57 18
4 -2 -1 274.67 24.5
4 -2 -1 278.67 9.2
-4 2 1 271.27 28.2
-4 2 1 252.17 26.3
-4 2 1 296.07 19.4
-4 2 1 267.87 20.6
3 -2 -1 606.44 35.3
3 -2 -1 553.74 26.1
3 -2 -1 565.34 24.5
3 -2 -1 647.34 37.5
3 -2 -1 539.45 35.3
3 -2 -1 567.44 12.6
3 -2 -1 559.94 33.6
-3 2 1 536.55 35.4
-3 2 1 554.64 37
-3 2 1 553.04 13.5
-3 2 1 552.34 25.9
-3 2 1 545.05 34.6
-3 2 1 560.94 26.7
2 -2 -1 190.68 13.4
2 -2 -1 188.38 17.6
2 -2 -1 199.58 12.7
2 -2 -1 180.18 5.4
2 -2 -1 194.78 17.9
2 -2 -1 175.58 17.8
-2 2 1 204.18 18.5
-2 2 1 197.38 18.5
-2 2 1 197.58 13.7
-2 2 1 217.48 14.4
-2 2 1 186.38 6.5
1 -2 -1 19.3 4.6
1 -2 -1 15.5 4.1
1 -2 -1 22.4 6.7
1 -2 -1 16.4 5.9
1 -2 -1 18.5 7
-1 2 1 13.5 2.2
-1 2 1 8.8 5.4
-1 2 1 17.5 6
-1 2 1 11.8 4.1
-1 2 1 14.1 5.8
-1 2 1 19.2 4.5
0 -2 -1 6815.62 131.49
0 -2 -1 6836.92 146.39
0 2 1 6794.22 132.39
0 2 1 7077.79 149.39
0 2 1 6701.83 124.79
-1 -2 -1 1847.82 38.4
-1 -2 -1 1861.51 45.1
-1 -2 -1 1876.01 45.2
-1 -2 -1 1951.3 54.39
-1 -2 -1 1888.61 42.9
1 2 1 1956.8 46.6
1 2 1 1948.41 55.49
1 2 1 1930.71 43.1
1 2 1 1933.41 46
1 2 1 1906.11 45.8
1 2 1 1869.11 38.9
-2 -2 -1 3316.77 66.89
-2 -2 -1 3294.47 74.39
-2 -2 -1 3407.86 70.09
-2 -2 -1 3276.47 66.19
-2 -2 -1 3445.06 71.69
2 2 1 3324.77 71.39
2 2 1 3330.27 67.59
2 2 1 3267.77 74.29
2 2 1 3350.06 75.89
2 2 1 3257.97 64.99
2 2 1 3241.58 68.79
-3 -2 -1 4119.69 92.09
-3 -2 -1 3924.11 87.79
-3 -2 -1 4094.09 83.59
-3 -2 -1 4119.79 88.49
-3 -2 -1 4059.99 81.69
-3 -2 -1 4104.59 85.49
-3 -2 -1 4136.79 80.49
3 2 1 3920.51 91.29
3 2 1 4059.39 86.19
3 2 1 4001 83.79
3 2 1 3958.9 88.09
3 2 1 4075.79 86.19
3 2 1 4072.29 82.69
-4 -2 -1 427.46 23.9
-4 -2 -1 489.75 25.4
-4 -2 -1 447.46 24.9
-4 -2 -1 468.25 20.9
4 2 1 453.75 25.5
4 2 1 479.25 20.6
4 2 1 480.35 21.6
4 2 1 526.75 24.7
4 2 1 488.65 21.7
4 2 1 461.95 24.6
-5 -2 -1 879.91 37.8
-5 -2 -1 967.8 36.2
-5 -2 -1 1005.6 34.5
5 2 1 913.61 34.8
5 2 1 965.4 39.6
5 2 1 998.3 45
5 2 1 998.4 34.9
5 2 1 1022 46.2
5 2 1 927.21 39.5
5 2 1 888.81 43
-6 -2 -1 337.07 23.8
-6 -2 -1 372.46 23.2
6 2 1 345.67 29.3
6 2 1 341.07 20.6
6 2 1 317.77 27.7
6 2 1 325.87 25.3
6 2 1 334.67 21.7
6 2 1 346.77 28
6 2 1 330.07 23.9
6 2 1 349.87 23.7
-7 -2 -1 598.24 33.2
-7 -2 -1 616.94 34.5
7 2 1 655.13 43.6
7 2 1 620.94 35.4
7 2 1 615.54 30.1
7 2 1 670.03 42.6
7 2 1 625.34 32.8
7 2 1 546.55 41.6
7 2 1 633.34 35.4
7 2 1 674.43 39.6
-8 -2 -1 22.2 9.2
-8 -2 -1 10.9 7.5
8 2 1 9.5 8.3
8 2 1 12.2 7.8
8 2 1 16.9 10.6
8 2 1 26.9 8.5
8 2 1 10.6 9.4
8 2 1 13.7 9.6
8 2 1 25.2 9.1
-9 -2 -1 0.5 6.5
9 2 1 -3.9 6.3
9 2 1 -8.3 4
9 2 1 -5.9 8.2
9 2 1 15.1 9.5
9 2 1 15 12
-10 -2 -1 5.8 8.6
10 2 1 4.5 8.6
-11 -2 -1 -8.8 6.8
11 2 1 2.8 10
11 2 1 19.6 14.1
8 -3 -1 -4.1 11.8
8 -3 -1 -0.6 10
-8 3 1 11.9 10.7
7 -3 -1 46.3 17.2
7 -3 -1 6.8 10.8
-7 3 1 30.6 12.1
6 -3 -1 56.59 19.5
6 -3 -1 14.5 7.8
6 -3 -1 19.8 13.3
-6 3 1 33.4 10.4
5 -3 -1 -5.4 3.4
5 -3 -1 5.2 8
5 -3 -1 -2.9 4.1
5 -3 -1 -1.4 6.6
5 -3 -1 0 4.8
-5 3 1 20.4 12.8
-5 3 1 -4.6 4.4
-5 3 1 -6.2 5.4
-5 3 1 -2.7 8.7
4 -3 -1 53.49 11.4
4 -3 -1 53.29 15.1
4 -3 -1 54.29 10.6
4 -3 -1 56.29 17.9
4 -3 -1 46.9 14.9
-4 3 1 50.59 17.8
-4 3 1 49.5 11.7
-4 3 1 29.7 12.9
-4 3 1 47 11.4
3 -3 -1 64.79 16.4
3 -3 -1 68.19 11.8
3 -3 -1 101.49 18.8
3 -3 -1 85.29 12.4
3 -3 -1 38.3 11.8
3 -3 -1 77.49 16.5
-3 3 1 91.39 18.9
-3 3 1 74.59 12.5
-3 3 1 62.79 12.1
2 -3 -1 -1.3 4.9
2 -3 -1 0.7 3.4
2 -3 -1 17.1 7.3
2 -3 -1 8.2 5.6
2 -3 -1 4.1 3
2 -3 -1 9.4 4.6
-2 3 1 1.5 4.4
-2 3 1 8.7 8
-2 3 1 5.8 5.8
-2 3 1 4.5 2.9
-2 3 1 0.1 3.7
1 -3 -1 9.2 3.9
1 -3 -1 7.7 3.5
1 -3 -1 15.5 5.7
1 -3 -1 9.3 7.4
1 -3 -1 11.7 6.3
-1 3 1 9.4 7.2
-1 3 1 12.1 2.6
-1 3 1 3.1 5.2
-1 3 1 4.8 4.5
-1 3 1 11.8 3
-1 3 1 11.9 4.8
-1 3 1 9.7 4.3
0 -3 -1 162.48 15.4
0 -3 -1 239.88 15.4
0 -3 -1 255.87 22.4
0 -3 -1 199.28 13.2
0 -3 -1 216.08 14.7
0 3 1 195.88 11.4
0 3 1 201.68 10.6
0 3 1 195.38 14.8
0 3 1 203.08 14.5
0 3 1 214.78 22.3
0 3 1 219.58 17.3
0 3 1 214.98 13.5
-2 -3 -1 355.36 16.4
-2 -3 -1 333.97 19.1
-2 -3 -1 392.96 24.3
-2 -3 -1 367.66 11.3
-2 -3 -1 359.66 17.6
-2 -3 -1 347.77 18.2
2 3 1 384.96 17.4
2 3 1 355.96 10.7
2 3 1 369.16 24.7
2 3 1 360.36 17.8
2 3 1 344.37 18.7
2 3 1 365.46 19.9
-3 -3 -1 221.68 16.3
-3 -3 -1 182.98 15
-3 -3 -1 198.28 12.1
-3 -3 -1 206.28 11.2
-3 -3 -1 214.48 14.4
-3 -3 -1 218.98 13.4
3 3 1 196.78 10.3
3 3 1 203.48 12.7
3 3 1 198.28 14.3
3 3 1 173.78 14.9
3 3 1 214.58 13.1
-4 -3 -1 589.04 27.2
-4 -3 -1 583.24 25.3
-4 -3 -1 521.25 22
-4 -3 -1 595.24 25.7
-4 -3 -1 596.34 26.6
-4 -3 -1 548.15 28.9
-4 -3 -1 592.04 24.9
4 3 1 577.64 24.4
4 3 1 582.54 29.4
4 3 1 508.25 23.7
4 3 1 583.84 26.1
4 3 1 582.34 25.6
4 3 1 609.04 24.5
-5 -3 -1 526.95 28.3
-5 -3 -1 520.85 24.9
-5 -3 -1 530.65 30.2
-5 -3 -1 536.85 18.6
-5 -3 -1 520.95 19.4
5 3 1 521.05 29
5 3 1 526.75 24.8
5 3 1 524.85 25.9
5 3 1 578.44 30.3
5 3 1 515.55 30
5 3 1 472.05 24.6
5 3 1 537.15 25.7
-6 -3 -1 561.54 27.3
-6 -3 -1 610.14 34.4
6 3 1 569.14 29.9
6 3 1 581.74 36.5
6 3 1 580.24 28.8
6 3 1 579.14 33.7
6 3 1 611.24 29.1
6 3 1 542.75 34.4
6 3 1 607.04 35.4
6 3 1 619.24 30
-7 -3 -1 4.6 4.2
-7 -3 -1 -1.2 4.1
7 3 1 7.8 5
7 3 1 1.9 7
7 3 1 13.2 8
7 3 1 16.5 7.4
7 3 1 23.1 9.5
7 3 1 6.4 5.4
7 3 1 -5.5 4.6
7 3 1 6.3 4.5
-8 -3 -1 54.99 14.2
8 3 1 49.8 11.1
8 3 1 25.3 10.7
8 3 1 33.3 10.1
8 3 1 36.8 9.6
8 3 1 62.79 17.5
8 3 1 34.8 13.9
8 3 1 40.2 13.8
8 3 1 23 8.5
-9 -3 -1 379.46 30.8
9 3 1 295.97 29.1
9 3 1 321.67 28.8
9 3 1 312.37 26.2
9 3 1 396.46 38.2
9 3 1 346.77 30.1
9 3 1 359.76 34.3
-10 -3 -1 -9.9 9.1
10 3 1 7.9 7.1
10 3 1 2.9 7.1
10 3 1 10.2 11.3
10 3 1 -4.9 5.7
10 3 1 2.4 9.2
11 3 1 46.9 24
11 3 1 -5.2 10.5
11 3 1 26.9 10.3
8 -4 -1 7.6 14.8
8 -4 -1 13.7 16.2
-8 4 1 3 10.8
7 -4 -1 6.6 10.5
7 -4 -1 28.1 13.4
-7 4 1 22.2 13.1
6 -4 -1 7.1 8.9
6 -4 -1 27.6 17.2
-6 4 1 29.2 11
5 -4 -1 16.3 12.2
5 -4 -1 34.2 9.9
5 -4 -1 43.2 16.1
-5 4 1 47.4 13.5
4 -4 -1 3.5 8.5
4 -4 -1 11.7 8.7
4 -4 -1 5.4 5.5
4 -4 -1 11.1 7
4 -4 -1 -0.2 5.2
-4 4 1 9.6 10
-4 4 1 6.6 5.1
-4 4 1 2.7 11.4
3 -4 -1 174.48 27.7
3 -4 -1 206.58 18.1
3 -4 -1 184.38 17.8
3 -4 -1 186.38 28.2
3 -4 -1 180.38 29.9
3 -4 -1 179.28 28.6
-3 4 1 198.78 29.4
-3 4 1 185.48 18.1
-3 4 1 185.28 19
-3 4 1 125.69 27
2 -4 -1 38 12.1
2 -4 -1 21.7 7.3
2 -4 -1 22.7 10
2 -4 -1 22.5 7.2
2 -4 -1 46.8 15.9
-2 4 1 20.8 6.8
-2 4 1 14.3 8.1
-2 4 1 19 7.2
-2 4 1 13.8 9.2
1 -4 -1 126.29 13.1
1 -4 -1 141.19 21.1
1 -4 -1 103.19 16.4
1 -4 -1 126.09 22.9
1 -4 -1 125.69 18.4
1 -4 -1 117.59 12.7
-1 4 1 125.19 14.1
-1 4 1 121.29 20.1
-1 4 1 105.29 7.1
-1 4 1 133.29 12.9
-1 4 1 124.09 18.8
-1 4 1 95.69 22.6
-1 4 1 110.79 8.3
0 -4 -1 5.6 6.5
0 -4 -1 6.1 4.9
0 -4 -1 16.4 7.9
0 -4 -1 2.9 4.1
0 -4 -1 1.2 3.2
0 4 1 2.1 3.8
0 4 1 1.1 3.9
0 4 1 3 2.7
0 4 1 -1.3 3.6
0 4 1 4.3 2.9
0 4 1 -5.9 5.3
0 4 1 4.9 3.6
-1 -4 -1 749.62 33.3
-1 -4 -1 707.73 28.9
-1 -4 -1 731.03 31.6
-1 -4 -1 701.43 25.6
-1 -4 -1 784.92 43.9
-1 -4 -1 699.03 28.2
1 4 1 747.83 29.6
1 4 1 712.43 28.8
1 4 1 676.83 43.2
1 4 1 734.53 34
1 4 1 765.12 28.5
-2 -4 -1 42.4 8.6
-2 -4 -1 23.1 8.9
-2 -4 -1 36.1 8.1
-2 -4 -1 46.5 9.5
-2 -4 -1 33.3 3.7
-2 -4 -1 39.4 7.2
2 4 1 28.6 6.6
2 4 1 24.4 6.6
2 4 1 25.6 6.9
2 4 1 19.8 8.2
2 4 1 40.8 4.4
2 4 1 45.6 8.7
-3 -4 -1 1066.49 35.5
-3 -4 -1 1136.19 37.1
-3 -4 -1 1110.09 42.7
-3 -4 -1 1132.39 40.7
-3 -4 -1 1105.69 48.1
-3 -4 -1 1122.69 25.8
3 4 1 1056.99 36.7
3 4 1 1068.99 23.2
3 4 1 1112.49 42.6
3 4 1 1107.29 41.2
3 4 1 1168.28 50.99
3 4 1 1095.79 37.4
-4 -4 -1 163.38 16.6
-4 -4 -1 177.38 17.3
-4 -4 -1 150.48 14
-4 -4 -1 176.48 11
-4 -4 -1 159.38 13.4
-4 -4 -1 163.08 19
-4 -4 -1 187.58 13.6
4 4 1 167.88 16.6
4 4 1 193.98 11.1
4 4 1 197.88 14.4
4 4 1 168.88 15.1
4 4 1 168.28 13.2
-5 -4 -1 23.3 6.1
-5 -4 -1 24.6 8.5
-5 -4 -1 36.2 10.2
-5 -4 -1 25.8 8.5
-5 -4 -1 24.6 7.8
-5 -4 -1 28.2 8
5 4 1 28.5 7.2
5 4 1 36.8 9.8
5 4 1 22.6 5.9
5 4 1 32.8 10
5 4 1 24.3 6.8
5 4 1 24 6.6
5 4 1 34.1 8
-6 -4 -1 286.37 16.9
-6 -4 -1 285.87 20.3
-6 -4 -1 214.58 22.1
-6 -4 -1 283.17 16.8
-6 -4 -1 284.17 22.4
6 4 1 325.37 23.7
6 4 1 305.57 20.4
6 4 1 290.07 20.8
6 4 1 286.07 19.4
6 4 1 229.78 19.9
6 4 1 291.47 21.1
6 4 1 257.17 23.3
-7 -4 -1 103.49 5.8
-7 -4 -1 110.59 20.5
-7 -4 -1 99.69 15.1
-7 -4 -1 93.09 4.9
7 4 1 115.59 16.5
7 4 1 98.29 18.3
7 4 1 122.69 17.8
7 4 1 62.39 15.6
7 4 1 136.19 17.8
7 4 1 137.89 15
7 4 1 106.99 20.6
7 4 1 105.89 17.8
-8 -4 -1 7.2 5.9
-8 -4 -1 2.6 4.6
8 4 1 8 8.7
8 4 1 13 8.8
8 4 1 18.9 11
8 4 1 8.4 8.3
8 4 1 15.3 7.3
8 4 1 13.5 7.4
8 4 1 13.7 6.7
8 4 1 19.9 9.2
-9 -4 -1 14.6 12
9 4 1 23.7 9.5
9 4 1 38.5 15.2
9 4 1 19.4 10.8
9 4 1 4.4 9.4
9 4 1 20 9.5
9 4 1 2.1 9.8
9 4 1 8.6 8.6
-10 -4 -1 36.5 14.1
10 4 1 68.39 17.6
10 4 1 89.39 21.2
10 4 1 45.6 14.1
10 4 1 92.89 23.5
-11 -4 -1 16.2 13.1
11 4 1 23.4 13.2
11 4 1 12.7 10.8
11 4 1 9.9 9.6
12 4 1 -8.5 6.9
12 4 1 2.9 10.4
7 -5 -1 28.1 11.2
7 -5 -1 -5.1 10.6
-7 5 1 -3.1 9
6 -5 -1 -3.3 12.1
6 -5 -1 1.9 13.2
-6 5 1 -9.6 6
5 -5 -1 74.19 23.3
5 -5 -1 79.59 23.1
5 -5 -1 129.29 20
-5 5 1 116.69 21.7
4 -5 -1 19.1 13.8
4 -5 -1 4.4 6.8
4 -5 -1 1.4 8
-4 5 1 0.4 9.1
-4 5 1 6.2 7.3
3 -5 -1 6.8 7
3 -5 -1 19.6 8.5
3 -5 -1 29.7 12.3
3 -5 -1 38.1 16.2
3 -5 -1 19.7 9.2
-3 5 1 28.9 18.1
-3 5 1 26 9.7
-3 5 1 29.9 12.3
2 -5 -1 392.96 27
2 -5 -1 369.86 33.7
2 -5 -1 421.16 33.6
2 -5 -1 439.76 35.6
2 -5 -1 378.96 38.4
2 -5 -1 377.16 25.8
-2 5 1 409.86 29.2
-2 5 1 418.26 10.6
-2 5 1 445.36 37.2
-2 5 1 433.46 27.4
-2 5 1 456.75 45.5
1 -5 -1 32 12.3
1 -5 -1 42.7 10.7
1 -5 -1 28 10.6
1 -5 -1 14.8 8.7
1 -5 -1 52.79 17.3
1 -5 -1 21.5 6.6
-1 5 1 34.9 11.2
-1 5 1 25.4 5.2
-1 5 1 28.7 15.3
-1 5 1 17.9 4
-1 5 1 13.9 8.1
-1 5 1 23.2 7.4
0 -5 -1 15.7 8.7
0 -5 -1 17.4 6.4
0 -5 -1 0.3 5.2
0 -5 -1 0.5 5.3
0 -5 -1 5.6 5.6
0 -5 -1 5.9 6.2
0 5 1 17.4 11.9
0 5 1 2.3 5.2
0 5 1 1.8 6.9
0 5 1 4.8 5.7
0 5 1 12.7 4.8
0 5 1 0.7 3.1
0 5 1 16 4.5
-1 -5 -1 1647.94 55.89
-1 -5 -1 1616.84 48.1
-1 -5 -1 1665.53 50.49
-1 -5 -1 1422.36 69.69
-1 -5 -1 1588.44 58.09
-1 -5 -1 1598.04 52.09
1 5 1 1722.23 79.59
1 5 1 1603.04 60.39
1 5 1 1717.53 53.49
1 5 1 1617.04 51.89
1 5 1 1584.14 56.79
1 5 1 1667.13 51.79
-2 -5 -1 92.29 14.1
-2 -5 -1 108.19 16.4
-2 -5 -1 104.69 15.7
-2 -5 -1 100.59 13.3
-2 -5 -1 90.99 19.5
-2 -5 -1 111.59 8.1
2 5 1 98.09 15.9
2 5 1 100.89 13.4
2 5 1 101.79 23.4
2 5 1 120.39 13.5
2 5 1 105.39 15.8
2 5 1 99.49 9.1
-3 -5 -1 115.79 12.1
-3 -5 -1 137.79 13.7
-3 -5 -1 133.99 6
-3 -5 -1 142.49 15
-3 -5 -1 137.89 15.3
-3 -5 -1 139.39 23.5
3 5 1 128.19 14.8
3 5 1 118.29 13.1
3 5 1 114.69 12.6
3 5 1 137.29 23.9
3 5 1 131.19 6.4
3 5 1 164.38 16.7
-4 -5 -1 116.39 18.7
-4 -5 -1 61.09 14.5
-4 -5 -1 136.89 24.9
-4 -5 -1 87.39 12.7
-4 -5 -1 72.99 13.6
-4 -5 -1 99.79 13.3
4 5 1 100.89 16
4 5 1 78.69 11.6
4 5 1 88.49 4.2
4 5 1 59.89 12.8
4 5 1 103.39 14.2
4 5 1 93.29 5.2
-5 -5 -1 927.71 45.5
-5 -5 -1 955.2 41
-5 -5 -1 937.51 36
-5 -5 -1 913.01 36.9
-5 -5 -1 825.72 47.1
-5 -5 -1 912.61 44.7
5 5 1 1004.5 42.9
5 5 1 778.92 42.3
5 5 1 889.01 28.1
5 5 1 884.51 37
5 5 1 936.81 29.9
5 5 1 884.11 35.2
-6 -5 -1 79.79 13.5
-6 -5 -1 83.59 17.2
-6 -5 -1 43.5 11.8
-6 -5 -1 74.49 13.6
-6 -5 -1 77.19 12
-6 -5 -1 71.39 13
6 5 1 89.29 12.8
6 5 1 69.79 12.1
6 5 1 67.69 11.1
6 5 1 104.79 18.3
6 5 1 90.99 12.9
6 5 1 86.59 14.7
6 5 1 102.39 16.2
-7 -5 -1 176.48 17.9
-7 -5 -1 160.08 14.9
-7 -5 -1 177.48 15.5
-7 -5 -1 160.98 24.6
7 5 1 147.89 24.5
7 5 1 185.88 17.1
7 5 1 199.68 18.7
7 5 1 168.68 18.2
7 5 1 153.58 17.2
7 5 1 165.98 17.3
7 5 1 178.28 17.9
-8 -5 -1 -1.2 2.3
-8 -5 -1 -3.1 5.7
-8 -5 -1 -6 4.1
-8 -5 -1 5.8 6.8
-8 -5 -1 -3.2 2.7
8 5 1 1 4.4
8 5 1 -2.7 4.1
8 5 1 11.6 8.2
8 5 1 3.2 7.3
8 5 1 -4.5 5.2
8 5 1 -0.8 5.7
8 5 1 8.3 6.1
8 5 1 -6.1 6.3
-9 -5 -1 1.7 7.3
-9 -5 -1 10.4 7.9
9 5 1 9.4 8.6
9 5 1 -12.9 7
9 5 1 4.4 8.8
9 5 1 -11.5 6.6
9 5 1 10.1 6.9
9 5 1 -4.4 6.7
-10 -5 -1 31.4 15
-10 -5 -1 11 7.3
10 5 1 17.6 10
10 5 1 23.6 11.9
10 5 1 14.7 10.8
10 5 1 4.5 8.4
-11 -5 -1 15.5 12.3
11 5 1 -10.4 7
11 5 1 -9.5 10.1
12 5 1 -0.9 10.4
12 5 1 8.8 12.4
6 -6 -1 56.79 23.7
6 -6 -1 29.2 17.7
-6 6 1 25.5 11.7
5 -6 -1 8.2 10.3
5 -6 -1 -9.4 9.1
-5 6 1 7.3 10.3
4 -6 -1 1.3 7.9
4 -6 -1 20.9 12.3
4 -6 -1 14.7 7.3
-4 6 1 10.4 7.1
3 -6 -1 27.5 13.4
3 -6 -1 25.4 14.2
3 -6 -1 39 12.9
-3 6 1 29.9 11.5
-3 6 1 36.5 11.5
2 -6 -1 34.7 10.8
2 -6 -1 21.1 9
2 -6 -1 55.39 19
2 -6 -1 53.89 14.1
2 -6 -1 21.4 10
-2 6 1 25.6 12.2
-2 6 1 8.9 15.1
-2 6 1 30.3 13.7
-2 6 1 35.5 10.8
-2 6 1 41.3 4.6
-2 6 1 33.1 3.3
1 -6 -1 103.89 21.7
1 -6 -1 163.38 31.4
1 -6 -1 118.79 19.8
1 -6 -1 108.19 19.3
1 -6 -1 132.59 23.7
1 -6 -1 101.29 16.3
-1 6 1 76.89 22.6
-1 6 1 113.39 10.4
-1 6 1 120.09 23.6
-1 6 1 115.89 9.3
-1 6 1 98.79 16.1
-1 6 1 116.59 20.6
0 -6 -1 235.98 22.9
0 -6 -1 185.38 19.3
0 -6 -1 187.58 32
0 -6 -1 220.78 24
0 -6 -1 205.98 20.5
0 -6 -1 236.38 20.7
0 6 1 221.18 16.6
0 6 1 214.18 14.8
0 6 1 219.98 22.2
0 6 1 242.38 20
0 6 1 207.38 36.5
0 6 1 189.48 27
-1 -6 -1 2329.77 99.39
-1 -6 -1 2282.87 78.99
-1 -6 -1 2403.56 71.39
-1 -6 -1 2398.86 76.29
-1 -6 -1 2440.06 67.39
-1 -6 -1 2344.37 66.89
-1 -6 -1 2310.27 71.39
1 6 1 2345.97 83.09
1 6 1 2480.85 107.69
1 6 1 2275.87 77.49
1 6 1 2384.26 70.99
1 6 1 2385.26 69.49
-2 -6 -1 557.34 22.7
-2 -6 -1 581.64 25.9
-2 -6 -1 611.54 34.6
-2 -6 -1 625.44 32.3
-2 -6 -1 563.84 43.3
-2 -6 -1 556.84 29.7
-2 -6 -1 567.44 33.5
2 6 1 532.75 30.3
2 6 1 609.74 32.7
2 6 1 525.15 33.3
2 6 1 517.85 33.8
2 6 1 639.24 50.39
-3 -6 -1 1.4 7.2
-3 -6 -1 3.4 5
-3 -6 -1 5.9 5.9
-3 -6 -1 5.2 4.2
-3 -6 -1 8.2 2.2
-3 -6 -1 14.9 6.6
-3 -6 -1 9 3.5
3 6 1 26.2 12.5
3 6 1 2.4 6.1
3 6 1 9 6.7
3 6 1 -0.1 5.9
3 6 1 8.2 4.6
-4 -6 -1 87.09 16.8
-4 -6 -1 78.29 13.5
-4 -6 -1 84.69 25
-4 -6 -1 90.29 16.1
-4 -6 -1 54.19 14.9
-4 -6 -1 75.89 12.5
4 6 1 59.09 13.6
4 6 1 86.79 17.1
4 6 1 72.69 13.3
4 6 1 73.19 12.8
-5 -6 -1 18.5 7.9
-5 -6 -1 15.1 6.5
-5 -6 -1 10.4 6.1
-5 -6 -1 -1.6 6.1
-5 -6 -1 8 7
-5 -6 -1 1.6 4.1
5 6 1 13.4 6.9
5 6 1 19.1 9.3
5 6 1 10.7 7.4
5 6 1 11.8 5.6
-6 -6 -1 372.66 30.7
-6 -6 -1 385.56 24.3
-6 -6 -1 423.46 36
-6 -6 -1 412.56 26.5
-6 -6 -1 420.16 29.1
-6 -6 -1 336.07 30.4
6 6 1 448.76 25.7
6 6 1 411.06 18.4
6 6 1 406.06 17.3
6 6 1 411.66 29.8
6 6 1 463.25 28.4
6 6 1 327.77 29.4
-7 -6 -1 217.88 21.2
-7 -6 -1 182.58 25.7
-7 -6 -1 204.18 20.3
-7 -6 -1 231.18 22.3
-7 -6 -1 164.78 16.3
-7 -6 -1 153.48 25.9
7 6 1 173.18 26.6
7 6 1 198.08 19.7
7 6 1 201.58 16.8
7 6 1 188.78 15.5
7 6 1 166.08 16.5
7 6 1 179.98 18.2
7 6 1 192.58 20.2
-8 -6 -1 153.08 21.6
-8 -6 -1 189.48 21.5
-8 -6 -1 146.59 17.2
-8 -6 -1 111.29 15.9
-8 -6 -1 137.49 25.5
8 6 1 159.88 17.1
8 6 1 106.09 22.6
8 6 1 179.88 20.3
8 6 1 155.48 21.8
8 6 1 187.28 18
8 6 1 155.18 22.1
-9 -6 -1 129.19 9.2
-9 -6 -1 104.79 8
-9 -6 -1 63.79 17.7
-9 -6 -1 89.59 15.6
9 6 1 93.99 18.1
9 6 1 117.79 19.3
9 6 1 116.89 22.1
9 6 1 110.09 19.2
-10 -6 -1 231.28 25.9
-10 -6 -1 214.48 24.5
10 6 1 179.08 28.8
10 6 1 150.28 23.5
10 6 1 161.38 25.5
-11 -6 -1 19.3 11.4
-11 -6 -1 0.1 9.9
11 6 1 8.5 9.4
11 6 1 -0.9 9.2
11 6 1 4.6 9.4
-12 -6 -1 27.4 18.4
12 6 1 0.5 8.3
12 6 1 8.1 11.3
5 -7 -1 -3.1 11.5
5 -7 -1 -3.6 10.8
-5 7 1 14.3 10.3
4 -7 -1 34 14
4 -7 -1 8.4 15.2
4 -7 -1 23.2 15.7
-4 7 1 24.9 12.3
3 -7 -1 12.2 8.2
3 -7 -1 10 7.7
3 -7 -1 2.4 8.3
-3 7 1 2.4 5.8
2 -7 -1 17.9 13
2 -7 -1 52.89 16.2
2 -7 -1 32.6 12.3
-2 7 1 26.9 14
-2 7 1 41.7 13.2
1 -7 -1 -9.5 8.3
1 -7 -1 6.2 7.5
1 -7 -1 -8.9 5.4
1 -7 -1 -9.5 5.3
-1 7 1 1.1 5.6
-1 7 1 -14.3 13.8
-1 7 1 -3.1 3
-1 7 1 -11.3 6.1
-1 7 1 2.6 5.2
0 -7 -1 61.99 20.3
0 -7 -1 64.09 14.6
0 -7 -1 53.99 16
0 -7 -1 59.69 15.9
0 -7 -1 63.99 13.5
0 -7 -1 53.49 14.4
0 7 1 38.7 10.1
0 7 1 44.8 15.1
0 7 1 63.39 13.3
0 7 1 67.59 11
0 7 1 46.8 23.6
0 7 1 67.09 16.6
-1 -7 -1 81.19 16.3
-1 -7 -1 96.19 16.8
-1 -7 -1 81.19 13.5
-1 -7 -1 68.49 15.5
-1 -7 -1 64.49 17.1
-1 -7 -1 104.59 26.2
-1 -7 -1 96.89 14.9
1 7 1 81.09 18.3
1 7 1 58.29 21
1 7 1 76.99 16.9
1 7 1 80.09 14.4
1 7 1 84.89 15.6
-2 -7 -1 34.7 14.7
-2 -7 -1 21.5 9
-2 -7 -1 30 8.3
-2 -7 -1 35.5 7.5
-2 -7 -1 23.7 8.5
-2 -7 -1 31.9 11.4
-2 -7 -1 30.8 10.1
2 7 1 16.6 9.1
2 7 1 20.5 9.2
2 7 1 18.7 8.7
2 7 1 38.2 18.2
2 7 1 29.3 9.7
-3 -7 -1 2.1 4.8
-3 -7 -1 3.2 4.2
-3 -7 -1 7.1 5.3
-3 -7 -1 0 5
-3 -7 -1 0.1 3.1
-3 -7 -1 1.7 2.4
-3 -7 -1 0.7 7.4
3 7 1 0.7 4.8
3 7 1 8.2 6.7
3 7 1 2.9 6
3 7 1 3.2 6.6
-4 -7 -1 4.6 4.2
-4 -7 -1 -11.9 5.8
-4 -7 -1 -3.5 4.2
-4 -7 -1 3.4 4.3
-4 -7 -1 2.1 4.3
-4 -7 -1 -8 7.8
4 7 1 4 4.2
4 7 1 -2.3 5.5
4 7 1 -2.3 6.2
4 7 1 -4.5 4.8
-5 -7 -1 9.9 8.6
-5 -7 -1 16.9 7.2
-5 -7 -1 13.8 9.4
-5 -7 -1 21.3 7.3
-5 -7 -1 -0.4 6.8
-5 -7 -1 8.6 6.8
5 7 1 2.4 5.8
5 7 1 13.3 6.1
5 7 1 18.9 10.1
5 7 1 8.5 7.6
-6 -7 -1 45.4 13
-6 -7 -1 32.4 13.2
-6 -7 -1 44.9 17.4
-6 -7 -1 39.6 13.9
-6 -7 -1 15.6 6.5
-6 -7 -1 19.1 7.9
6 7 1 26.3 9.7
6 7 1 38.9 11.1
6 7 1 33.8 8.9
6 7 1 19.5 11.5
-7 -7 -1 6.7 5.3
-7 -7 -1 1 6.2
-7 -7 -1 3.1 6.9
-7 -7 -1 -7.4 7.6
-7 -7 -1 -13.5 4.2
-7 -7 -1 0.3 4.2
7 7 1 0.6 6.8
7 7 1 -1.7 3
7 7 1 -4.5 3.7
7 7 1 3.3 5.4
7 7 1 0.1 2.2
7 7 1 6.4 6.2
-8 -7 -1 29.3 13.2
-8 -7 -1 41.6 12.3
-8 -7 -1 45 11.4
-8 -7 -1 25 13.6
-8 -7 -1 35.5 11.1
8 7 1 56.89 14.1
8 7 1 45 14.5
8 7 1 26.9 9.5
8 7 1 33.2 8.7
8 7 1 38.8 10.7
-9 -7 -1 46.7 14.1
-9 -7 -1 31.7 14.1
-9 -7 -1 49.99 12.3
-9 -7 -1 39.4 14.5
-9 -7 -1 54.89 12.8
9 7 1 35.1 16
9 7 1 45.5 12.4
-10 -7 -1 6.2 3.7
-10 -7 -1 12.7 4.5
-10 -7 -1 18 13.2
-10 -7 -1 2.1 9.3
10 7 1 8.7 9.2
-11 -7 -1 -4 9.6
-11 -7 -1 -6.9 8.4
11 7 1 3.5 8.2
-12 -7 -1 -4.8 14.4
12 7 1 0.7 8.7
4 -8 -1 18.4 16.3
4 -8 -1 22.6 17.8
-4 8 1 14.5 11
3 -8 -1 4.1 11.7
3 -8 -1 0.2 8
3 -8 -1 11.9 11.2
-3 8 1 10.6 6.3
2 -8 -1 7.8 9.2
2 -8 -1 20.6 11.2
2 -8 -1 16.8 12.8
-2 8 1 5.7 4.8
1 -8 -1 65.69 18.4
1 -8 -1 77.49 17.4
1 -8 -1 82.59 18.1
-1 8 1 48.3 17.5
-1 8 1 77.99 16.7
0 -8 -1 5.8 8.9
0 -8 -1 2.8 12.7
0 -8 -1 7.7 7.4
0 -8 -1 2.1 10.7
0 -8 -1 11.3 9.4
0 8 1 -2.7 10.7
0 8 1 -0.7 4.8
0 8 1 7.4 7
0 8 1 -12.4 15.6
-1 -8 -1 44.6 15.3
-1 -8 -1 59.89 22.7
-1 -8 -1 47.4 16.1
-1 -8 -1 54.09 15.2
-1 -8 -1 37.4 10.4
1 8 1 32.8 11.5
1 8 1 45.7 15.7
1 8 1 61.49 25.2
1 8 1 55.89 12.3
1 8 1 65.29 15.3
1 8 1 40.3 14.3
-2 -8 -1 188.08 34.1
-2 -8 -1 181.28 27.1
-2 -8 -1 245.78 22
-2 -8 -1 240.28 17.8
-2 -8 -1 227.88 25
-2 -8 -1 184.88 19.8
-2 -8 -1 283.37 24.2
2 8 1 250.47 26.8
2 8 1 249.48 27.8
2 8 1 228.28 22.5
2 8 1 171.28 37
2 8 1 199.68 21.8
-3 -8 -1 -2.3 2
-3 -8 -1 4 7.1
-3 -8 -1 0.9 5.2
-3 -8 -1 -0.7 6.2
-3 -8 -1 1 5.3
-3 -8 -1 1.5 4.9
-3 -8 -1 -1.4 7.3
3 8 1 -7.4 7
3 8 1 5.8 7
3 8 1 9.3 8.3
3 8 1 0.4 4.2
-4 -8 -1 13.5 9.9
-4 -8 -1 2.6 6.3
-4 -8 -1 2.6 4.5
-4 -8 -1 17.6 9.1
-4 -8 -1 20.8 19.5
-4 -8 -1 -0.9 4.8
4 8 1 15.3 9.4
4 8 1 10 7.5
4 8 1 -3.9 5.9
4 8 1 5.7 6
-5 -8 -1 26.8 9.1
-5 -8 -1 38.6 11.3
-5 -8 -1 57.79 15.2
-5 -8 -1 30.5 11.8
-5 -8 -1 36.3 17.1
5 8 1 39.7 12.5
5 8 1 29.2 9.6
5 8 1 35.2 13.4
-6 -8 -1 20.2 12.1
-6 -8 -1 16.5 7.4
-6 -8 -1 31.8 12.1
-6 -8 -1 36.5 14.9
-6 -8 -1 17.8 9.9
-6 -8 -1 53.69 22.5
6 8 1 22.2 9.6
6 8 1 29.8 10.8
6 8 1 18.9 11.7
6 8 1 27.9 10.7
-7 -8 -1 2.9 4.9
-7 -8 -1 -2.3 3.9
-7 -8 -1 -23.2 12.6
-7 -8 -1 -7.2 5.5
-7 -8 -1 3.6 6.9
-7 -8 -1 3.5 8.6
7 8 1 -3.9 6.9
7 8 1 2.3 7.5
-8 -8 -1 30.7 13.4
-8 -8 -1 57.99 16
-8 -8 -1 46.7 12.4
-8 -8 -1 39.1 13.6
-8 -8 -1 34.4 13.6
8 8 1 37.7 11.9
-9 -8 -1 -2.7 9.8
-9 -8 -1 -16.3 5.6
-9 -8 -1 -2.9 9.2
-9 -8 -1 -6.9 5.9
9 8 1 9.6 7.4
-10 -8 -1 51.19 11.8
-10 -8 -1 44.2 16.8
-10 -8 -1 56.39 14.6
10 8 1 38.4 12.6
-11 -8 -1 -7.1 9.2
-11 -8 -1 -11.5 10.8
11 8 1 1.3 7.3
-12 -8 -1 -12.9 10.6
-12 -8 -1 4.7 11.6
12 8 1 16.9 10.7
3 -9 -1 3.4 14.6
3 -9 -1 -11 11
-3 9 1 11.8 10.2
2 -9 -1 23.7 14.8
2 -9 -1 43.9 15.1
2 -9 -1 9.2 14.1
-2 9 1 40 12.7
1 -9 -1 -3.8 7.1
1 -9 -1 -9 10.5
1 -9 -1 -11.1 10.1
-1 9 1 13.2 10.4
0 -9 -1 5.2 9
0 -9 -1 8.3 8.8
0 -9 -1 7.4 9.6
0 9 1 -3.3 7
-1 -9 -1 49.5 17.6
-1 -9 -1 10.7 11.3
-1 -9 -1 38.2 11.9
-1 -9 -1 79.19 23.2
1 9 1 48.2 12.2
1 9 1 35.6 12.4
-2 -9 -1 177.98 39.7
-2 -9 -1 204.98 21.1
-2 -9 -1 155.28 27.4
-2 -9 -1 172.98 17.2
-2 -9 -1 184.88 29
2 9 1 184.48 20.2
2 9 1 173.58 24.6
2 9 1 207.38 27.5
-3 -9 -1 31 11.8
-3 -9 -1 -2.6 20.5
-3 -9 -1 10.6 9.8
-3 -9 -1 25.7 11.6
-3 -9 -1 27.2 11.7
-3 -9 -1 8.1 4.8
3 9 1 19.8 9.2
3 9 1 15.9 8.6
3 9 1 4.9 9.2
-4 -9 -1 -10.1 7.6
-4 -9 -1 -0.6 6.6
-4 -9 -1 12.3 9.3
-4 -9 -1 5.5 7.3
-4 -9 -1 0.9 13.8
4 9 1 9.3 10
4 9 1 -0.8 5.8
4 9 1 8.2 8.9
-5 -9 -1 35.5 11.2
-5 -9 -1 -1.2 7.7
-5 -9 -1 27.9 15.2
-5 -9 -1 4.7 8.2
5 9 1 14.2 9.3
5 9 1 20.9 9.5
5 9 1 10.9 9.5
-6 -9 -1 45 14.8
-6 -9 -1 86.19 17.1
-6 -9 -1 70.79 21
-6 -9 -1 71.19 17.6
6 9 1 40.6 13.3
6 9 1 73.39 16.4
-7 -9 -1 16.4 10.5
-7 -9 -1 21.6 9.4
-7 -9 -1 16.4 14.1
-7 -9 -1 -2.9 7.2
7 9 1 13 10.2
7 9 1 16 8.1
-8 -9 -1 34.4 14.1
-8 -9 -1 29.2 13.5
-8 -9 -1 26.2 16.1
-8 -9 -1 52.19 17.8
8 9 1 27.4 10.6
-9 -9 -1 85.59 19.6
-9 -9 -1 45.4 17.8
-9 -9 -1 92.69 21.5
-9 -9 -1 54.29 16.3
9 9 1 62.39 15.2
-10 -9 -1 -11.8 7.7
-10 -9 -1 22.4 7.2
-10 -9 -1 0.7 10.9
10 9 1 16.6 9.4
-11 -9 -1 28.7 15
-11 -9 -1 11.4 9.1
-11 -9 -1 22.9 14.7
11 9 1 15.4 7.7
2 -10 -1 -25.5 8.1
2 -10 -1 5.2 15.3
2 -10 -1 -4 11.6
-2 10 1 -10.7 6.2
1 -10 -1 12 15.2
1 -10 -1 -0.9 11.5
1 -10 -1 10.1 10.8
-1 10 1 -1.7 7.5
0 -10 -1 38.1 14.6
0 -10 -1 14.1 9.9
0 -10 -1 16.5 12.1
0 10 1 29.7 11.2
-1 -10 -1 6.1 7.8
-1 -10 -1 -5.3 10.1
-1 -10 -1 -6.5 9.7
1 10 1 5.9 8
-2 -10 -1 -1.2 11.4
-2 -10 -1 20.8 18.7
-2 -10 -1 19.5 11
2 10 1 2.1 7.7
2 10 1 1.4 8
-3 -10 -1 4.9 9
-3 -10 -1 20.4 18
-3 -10 -1 0.5 9.9
-3 -10 -1 -3.6 9.9
3 10 1 6.6 13
3 10 1 1.4 6.4
-4 -10 -1 10.1 10
-4 -10 -1 10.2 10.2
-4 -10 -1 3.3 8.9
-4 -10 -1 20.6 11.8
4 10 1 -2.9 11.5
4 10 1 -4.9 7.2
-5 -10 -1 -3.5 12.2
-5 -10 -1 3.5 7.5
-5 -10 -1 9.9 11.5
-5 -10 -1 20 12.8
5 10 1 4.6 7.3
5 10 1 5.7 11.4
-6 -10 -1 18 11.5
-6 -10 -1 15.2 15.9
-6 -10 -1 5.4 9.7
-6 -10 -1 17.4 10
6 10 1 9.6 8.2
6 10 1 14.2 12.3
-7 -10 -1 18.3 15.7
-7 -10 -1 -20.2 8.4
-7 -10 -1 -12.1 5.6
-7 -10 -1 1.4 3.9
7 10 1 4.6 7.1
-8 -10 -1 -0.3 10
-8 -10 -1 10.1 9.5
-8 -10 -1 36.2 13.4
-8 -10 -1 23.2 15.1
8 10 1 -2.6 5.7
-9 -10 -1 9.7 12.3
-9 -10 -1 -5.6 7.9
-9 -10 -1 12.8 14
9 10 1 -8.5 6.9
-10 -10 -1 1 11.4
-10 -10 -1 6.9 11.7
10 10 1 11.8 11.6
-11 -10 -1 -9.8 9.1
-11 -10 -1 -1.1 13.1
11 10 1 9 11.3
0 -11 -1 20.9 14.6
0 -11 -1 -0.6 12.8
0 11 1 21.2 13.5
-1 -11 -1 -4.3 11.1
-1 -11 -1 23.5 12.5
1 11 1 -2.1 6.8
-2 -11 -1 0.3 9.6
-2 -11 -1 -9.4 10
2 11 1 23.2 11.8
-3 -11 -1 15 21.2
-3 -11 -1 -5.3 7.7
-3 -11 -1 9.2 11
3 11 1 19.8 12
3 11 1 12.6 9.3
-4 -11 -1 11.9 10.7
-4 -11 -1 -4.7 9
-4 -11 -1 1 8
-4 -11 -1 -18.7 12.8
4 11 1 -4.3 7.1
-5 -11 -1 -24.7 17.4
-5 -11 -1 -3.4 7.6
-5 -11 -1 27.9 12.2
-5 -11 -1 18.6 13.2
5 11 1 10.1 8.5
-6 -11 -1 0 10
-6 -11 -1 24.3 13.7
-6 -11 -1 0.6 9.7
-6 -11 -1 -11.1 7.2
6 11 1 4.2 7.8
-7 -11 -1 -22.8 8.3
-7 -11 -1 -4.6 9.7
-7 -11 -1 10.6 11
7 11 1 -2.2 5.7
-8 -11 -1 23.1 14
-8 -11 -1 34.2 16.2
-8 -11 -1 14.9 10.7
-8 -11 -1 -10.7 14.1
8 11 1 22.6 12
-9 -11 -1 -2.3 10.9
-9 -11 -1 -1.4 9.9
9 11 1 -12.7 8.5
-10 -11 -1 1.3 9.4
-10 -11 -1 6.6 15.7
10 11 1 11.4 10.9
-2 -12 -1 -10.4 9.6
2 12 1 -10.5 8.5
3 12 1 2.8 10.1
-4 -12 -1 -11.8 17.8
-4 -12 -1 18.2 11.3
-4 -12 -1 3.5 9.6
4 12 1 -0.3 6.4
4 12 1 -7.6 14
-5 -12 -1 -3.2 10.3
-5 -12 -1 -8.8 6.4
-5 -12 -1 0.1 11.5
-5 -12 -1 -40.7 17.8
5 12 1 -5.4 9.5
5 12 1 -1.8 10.4
-6 -12 -1 -17.4 18.5
-6 -12 -1 5.5 11
-6 -12 -1 35.3 17.8
-6 -12 -1 39.6 15.9
6 12 1 19 12.6
-7 -12 -1 5.3 13.4
-7 -12 -1 -1.2 19.4
-7 -12 -1 10.5 9.1
-7 -12 -1 13.7 10.3
7 12 1 -10.8 6.1
-8 -12 -1 -6.6 8.8
-8 -12 -1 11.7 12.5
8 12 1 -1.2 7.7
-9 -12 -1 -2.2 10.8
-9 -12 -1 7.7 11.3
9 12 1 1.2 9
8 12 -2 4.4 7.3
-8 -12 2 -15 11.2
-8 -12 2 3.2 10.9
7 12 -2 21.3 13.6
-7 -12 2 9.3 11.4
-7 -12 2 28.9 14.7
6 12 -2 -0.5 8.6
-6 -12 2 3.3 13.1
-6 -12 2 -2.9 26.7
-6 -12 2 6.7 10.9
5 12 -2 23.6 14.2
-5 -12 2 15.4 11.9
-5 -12 2 70.79 29.8
-5 -12 2 -3.9 14.2
-5 -12 2 21.1 13.6
4 12 -2 20.6 14.2
-4 -12 2 10.6 13.5
-4 -12 2 -5.2 14.4
-4 -12 2 -10 9.1
3 12 -2 6.6 8.1
-3 -12 2 14.1 15.5
-3 -12 2 21.1 16.8
2 12 -2 24.4 13.6
-2 -12 2 4.9 13.9
-2 -12 2 15.2 14.3
9 11 -2 25.2 13.4
-9 -11 2 44.7 19
-9 -11 2 53.59 19.3
8 11 -2 15 9.7
-8 -11 2 43.5 18.1
-8 -11 2 29.5 14.1
-8 -11 2 11.3 23.3
7 11 -2 -8.2 8.6
-7 -11 2 -3 5.7
-7 -11 2 4.6 9.8
-7 -11 2 -20.2 12.3
6 11 -2 20 11.9
-6 -11 2 64.59 17.9
-6 -11 2 24.3 15.7
-6 -11 2 3.3 14.6
5 11 -2 45.2 13.8
-5 -11 2 37 21.3
-5 -11 2 73.59 18.9
-5 -11 2 81.79 22.5
-5 -11 2 43.3 15.9
4 11 -2 31 13.5
-4 -11 2 -16.3 20
-4 -11 2 35 15.2
-4 -11 2 75.79 23
-4 -11 2 28.6 13.6
3 11 -2 1.5 8.1
-3 -11 2 -16.1 8
-3 -11 2 -11.8 18.7
-3 -11 2 2.9 9.4
2 11 -2 1.6 9.3
-2 -11 2 -11.7 8.8
-2 -11 2 -6.3 8.1
1 11 -2 -3.6 7
-1 -11 2 0.1 10.5
-1 -11 2 -13.2 11
0 11 -2 10.6 9.6
0 -11 2 22.5 16.1
10 10 -2 26 12.9
-10 -10 2 15 16.1
-10 -10 2 5.3 12.6
9 10 -2 2.6 9
-9 -10 2 4.8 16.9
-9 -10 2 8.7 13.9
-9 -10 2 1.8 12.8
8 10 -2 24.6 13.1
-8 -10 2 -14.6 10.7
-8 -10 2 10.7 13.3
-8 -10 2 13.6 11.3
7 10 -2 28.1 13.8
-7 -10 2 4 11.9
-7 -10 2 19 12.4
-7 -10 2 55.79 25.3
6 10 -2 18.8 10.7
-6 -10 2 4.9 9
-6 -10 2 -17.9 11.6
-6 -10 2 -8.8 7.9
-6 -10 2 -8.7 8
5 10 -2 -0.2 6.5
-5 -10 2 16.9 12.4
-5 -10 2 32.2 18.7
-5 -10 2 17.8 10.2
4 10 -2 57.49 15.5
4 10 -2 22.9 16.6
-4 -10 2 38.9 14.7
-4 -10 2 58.99 17.3
-4 -10 2 42.8 15.2
-4 -10 2 38.1 20.3
3 10 -2 -2.6 12.7
3 10 -2 13.3 10.1
-3 -10 2 20.2 11.3
-3 -10 2 -3.7 6.5
-3 -10 2 5.4 10
-3 -10 2 39.6 18.9
2 10 -2 -2.4 6.5
-2 -10 2 15.8 9.7
-2 -10 2 -7.6 7.6
-2 -10 2 5.6 7.6
-2 -10 2 1.5 16.2
1 10 -2 -2.7 7.8
-1 -10 2 1.4 9.3
0 10 -2 1.2 6.3
0 -10 2 21.3 11.9
0 -10 2 -8.9 18.5
0 -10 2 -5 10.5
1 -10 2 38.7 17.3
1 -10 2 9.2 13
1 -10 2 27.5 15.8
2 -10 2 -0.4 11.3
2 -10 2 -7.7 11.4
2 -10 2 -9.7 11.4
11 9 -2 -6.2 7.5
-11 -9 2 -17.9 8.4
-11 -9 2 -1.8 11.1
10 9 -2 -2.9 5.1
-10 -9 2 9.4 12.1
-10 -9 2 -5 8.6
9 9 -2 5.4 8.3
-9 -9 2 25 16.7
-9 -9 2 9.5 11
-9 -9 2 -1.1 8.4
8 9 -2 30 14.4
-8 -9 2 33.4 11.5
-8 -9 2 39 17.7
7 9 -2 19.5 10.1
-7 -9 2 -3.7 8.6
-7 -9 2 23.7 13.4
-7 -9 2 5.8 12.7
-7 -9 2 22.3 8.5
6 9 -2 13.7 8.5
-6 -9 2 11.3 9.5
-6 -9 2 42.8 16.9
-6 -9 2 3 14
-6 -9 2 29.2 9.3
5 9 -2 15.6 7.9
5 9 -2 14.2 9.8
-5 -9 2 17.3 9.3
-5 -9 2 20.1 11
-5 -9 2 26.6 11.5
-5 -9 2 36.4 17.5
4 9 -2 79.59 18.3
4 9 -2 89.49 18.1
4 9 -2 57.99 16.6
-4 -9 2 100.69 22.4
-4 -9 2 114.99 19.7
-4 -9 2 95.99 20.5
-4 -9 2 159.98 35
3 9 -2 4.9 9.7
3 9 -2 -3.1 4.8
-3 -9 2 8.6 16.1
-3 -9 2 -3.2 6.1
-3 -9 2 19.7 10.5
-3 -9 2 -6.8 11.1
-3 -9 2 1.5 5.2
2 9 -2 126.29 21.4
2 9 -2 103.59 21.7
2 9 -2 85.09 17.9
-2 -9 2 105.19 34.9
-2 -9 2 115.59 21.2
-2 -9 2 145.19 26.5
-2 -9 2 129.59 24.4
-2 -9 2 125.19 30.7
-2 -9 2 116.89 15.7
1 9 -2 13.5 7.5
-1 -9 2 22.4 18.6
-1 -9 2 5.9 7.5
-1 -9 2 -39.2 17.7
-1 -9 2 2 9.2
-1 -9 2 -13.5 7.7
-1 -9 2 2.5 10.1
0 9 -2 15.5 10.3
0 -9 2 5 27.3
0 -9 2 8.2 12.1
0 -9 2 8.2 9.7
0 -9 2 10.4 10.7
-1 9 -2 20.1 10.2
1 -9 2 11.8 27.2
1 -9 2 30.7 14.3
1 -9 2 27 15
1 -9 2 14.9 13.3
-2 9 -2 -0.6 7.8
2 -9 2 -3.3 10.5
2 -9 2 -15.3 25.1
2 -9 2 -4.7 9.8
2 -9 2 -8.6 9.3
-3 9 -2 8.3 7.7
3 -9 2 24.9 24.8
3 -9 2 6.2 12.3
3 -9 2 -11.6 15.9
11 8 -2 10.3 9.3
-11 -8 2 9.9 14.7
10 8 -2 29.2 13
-10 -8 2 10.3 15.2
-10 -8 2 -3.7 9.5
-10 -8 2 -10.5 9.4
9 8 -2 17.8 9.5
-9 -8 2 8.1 11.9
-9 -8 2 4.4 7.9
-9 -8 2 -9.1 10.2
8 8 -2 237.28 25.8
-8 -8 2 169.68 32.1
-8 -8 2 228.58 25.3
-8 -8 2 163.08 31.1
7 8 -2 54.59 15.2
7 8 -2 56.99 16.7
-7 -8 2 88.99 13.8
-7 -8 2 51.19 18
-7 -8 2 69.79 19
-7 -8 2 98.39 19.9
6 8 -2 18.4 8.2
6 8 -2 2.2 9.4
6 8 -2 23.4 9.6
-6 -8 2 1.1 7.2
-6 -8 2 28.2 16.5
-6 -8 2 24.6 11.8
-6 -8 2 14.1 7.2
-6 -8 2 -0.1 12.2
5 8 -2 180.08 24.5
5 8 -2 204.18 27.7
5 8 -2 165.68 19
5 8 -2 174.48 27.3
-5 -8 2 203.18 18.8
-5 -8 2 193.38 29.4
-5 -8 2 192.38 19.9
-5 -8 2 152.98 30.8
-5 -8 2 174.18 25.9
4 8 -2 45.7 12.9
4 8 -2 71.59 16
4 8 -2 82.29 17.9
4 8 -2 42.8 14.4
-4 -8 2 52.19 15
-4 -8 2 67.89 13.3
-4 -8 2 60.69 13.3
-4 -8 2 67.19 15.7
-4 -8 2 59.19 21
-4 -8 2 40.2 22.2
3 8 -2 115.89 19.4
3 8 -2 93.69 19.3
3 8 -2 90.19 19.6
3 8 -2 96.39 19
-3 -8 2 91.69 7.7
-3 -8 2 122.19 32.9
-3 -8 2 94.59 19
-3 -8 2 82.39 15.8
-3 -8 2 86.29 17.2
-3 -8 2 84.59 18.8
-3 -8 2 85.19 7.6
-3 -8 2 101.29 26.8
2 8 -2 32.3 11
2 8 -2 20 9.8
2 8 -2 21 10.5
2 8 -2 8.5 8.4
-2 -8 2 20.9 9.3
-2 -8 2 11.2 9.8
-2 -8 2 36 16.1
-2 -8 2 23 8.8
-2 -8 2 17.7 10.4
-2 -8 2 23.3 7.3
-2 -8 2 37.4 13.1
-2 -8 2 57.09 23.4
1 8 -2 -6.7 6.1
1 8 -2 -4.8 8.1
1 8 -2 30.2 12.8
1 8 -2 3.5 5.8
-1 -8 2 3 6
-1 -8 2 -0.4 17.9
-1 -8 2 4.2 8.9
-1 -8 2 3.8 6.3
-1 -8 2 -2.5 8.5
-1 -8 2 15.6 8.5
-1 -8 2 -5.6 7
-1 -8 2 2.9 10.4
0 8 -2 12.5 7.7
0 8 -2 4.7 7.7
0 -8 2 29.7 13.1
0 -8 2 26.8 10
0 -8 2 8.2 11.2
0 -8 2 11.5 21
0 -8 2 43.9 10.8
0 -8 2 12.6 11.3
-1 8 -2 5.9 8.1
1 -8 2 5.1 10.8
1 -8 2 -20.2 21.3
1 -8 2 7.6 8.8
1 -8 2 -2.7 3.8
-2 8 -2 49.1 14.5
2 -8 2 46.6 14.6
2 -8 2 32.7 16.5
2 -8 2 26.1 34.3
2 -8 2 76.29 20.6
-3 8 -2 9.4 8.1
3 -8 2 32.7 15.5
3 -8 2 -7.7 21.9
3 -8 2 42.1 16.6
3 -8 2 35.4 13
-4 8 -2 20.1 12.4
4 -8 2 -0.5 9.9
4 -8 2 27.6 14.7
4 -8 2 40 18.8
4 -8 2 61.89 38.4
11 7 -2 -11.6 8.1
-11 -7 2 3.9 11
10 7 -2 23.2 12.3
-10 -7 2 8.5 10.4
-10 -7 2 -4.2 5.8
-10 -7 2 -2.6 12.1
9 7 -2 8.6 7.1
-9 -7 2 -12.9 5.7
-9 -7 2 -11.5 9.3
8 7 -2 42.5 13.1
8 7 -2 49.99 14.7
-8 -7 2 52.19 17.4
-8 -7 2 45.6 16.2
-8 -7 2 45.3 14.6
-8 -7 2 36.8 13.5
-8 -7 2 59.89 13.6
7 7 -2 69.79 15.4
7 7 -2 59.29 14.4
7 7 -2 67.19 14.6
7 7 -2 61.79 6.8
-7 -7 2 53.29 18.9
-7 -7 2 65.89 18.3
-7 -7 2 73.89 12.5
-7 -7 2 65.59 15.5
-7 -7 2 46 16.3
6 7 -2 4.9 6
6 7 -2 1.5 4.3
6 7 -2 -8.1 4.9
6 7 -2 -7.1 5.6
-6 -7 2 -3.1 7.2
-6 -7 2 14.6 11.2
-6 -7 2 -2.2 3.4
-6 -7 2 7.2 5.9
-6 -7 2 -20.1 10.1
-6 -7 2 4.3 5.7
5 7 -2 185.38 16.6
5 7 -2 116.89 20.7
5 7 -2 137.09 21.6
5 7 -2 131.29 21.7
-5 -7 2 170.28 33.4
-5 -7 2 172.88 24.6
-5 -7 2 150.28 13.8
-5 -7 2 199.18 34.9
-5 -7 2 124.69 17.5
-5 -7 2 99.89 19.8
4 7 -2 40.7 11.5
4 7 -2 34.1 9.7
4 7 -2 13.5 8.2
4 7 -2 31.9 11.3
-4 -7 2 46.3 14.3
-4 -7 2 38.8 9.9
-4 -7 2 44.1 15.9
-4 -7 2 39.2 9.8
-4 -7 2 48.1 14.1
-4 -7 2 2.7 13.4
3 7 -2 44.5 10.7
3 7 -2 24.9 9
3 7 -2 36.1 11.2
3 7 -2 37.5 11.8
-3 -7 2 45.1 12.7
-3 -7 2 53.89 14.2
-3 -7 2 35.4 4.6
-3 -7 2 35.6 4
-3 -7 2 23.4 13
-3 -7 2 20.4 13
-3 -7 2 23.5 7.9
-3 -7 2 20.7 8.1
2 7 -2 14.2 9.2
2 7 -2 7.7 6.4
2 7 -2 5.8 4.9
2 7 -2 22.4 10.1
-2 -7 2 3 11.6
-2 -7 2 11.6 6
-2 -7 2 14.6 10
-2 -7 2 19.5 7.9
-2 -7 2 12.9 18.5
-2 -7 2 17 8.6
-2 -7 2 31.8 10.8
-2 -7 2 18.4 6.3
1 7 -2 20.5 9.8
1 7 -2 23.1 8.2
1 7 -2 28.7 9.9
1 7 -2 38.8 14.3
-1 -7 2 21.5 15.1
-1 -7 2 29.5 11.2
-1 -7 2 22.3 9.5
-1 -7 2 32.8 11.3
-1 -7 2 40.6 10.5
-1 -7 2 34.5 9.7
-1 -7 2 10.3 6.9
-1 -7 2 42.8 23.5
0 7 -2 15.8 9.4
0 7 -2 -0.1 6.6
0 7 -2 15.1 8.5
0 7 -2 -2.7 5.1
0 -7 2 11.6 10.2
0 -7 2 14.9 7
0 -7 2 3.5 10
0 -7 2 8.4 8.8
0 -7 2 -5.2 6.8
0 -7 2 1.6 8
0 -7 2 -22.8 12.2
0 -7 2 -8.3 5.1
-1 7 -2 752.92 40.1
-1 7 -2 700.43 48.1
-1 7 -2 655.23 49.8
-1 7 -2 702.43 30.6
1 -7 2 758.12 31.9
1 -7 2 710.33 72.29
1 -7 2 669.83 39.1
1 -7 2 739.73 45
1 -7 2 783.22 47.9
1 -7 2 693.23 44.7
1 -7 2 755.72 62.69
1 -7 2 747.93 50.79
-2 7 -2 90.69 22.7
-2 7 -2 112.09 19.4
2 -7 2 68.99 27.6
2 -7 2 108.19 22.2
2 -7 2 85.39 21.9
2 -7 2 113.99 22
-3 7 -2 15 9.7
3 -7 2 -0.4 10.3
3 -7 2 28.2 13.6
3 -7 2 -14.6 17.1
3 -7 2 19.9 13.7
4 -7 2 -32.9 21.3
4 -7 2 -13.2 8.5
4 -7 2 12.9 8.1
4 -7 2 8.8 13.1
-5 7 -2 70.59 17.1
5 -7 2 56.79 36.9
5 -7 2 67.99 20.9
5 -7 2 46.1 17.9
5 -7 2 69.09 19.6
-6 7 -2 -5.4 8.7
11 6 -2 5.3 5.4
-11 -6 2 0.7 13.3
10 6 -2 -3.6 5.9
10 6 -2 1.8 6.1
-10 -6 2 1 8.9
-10 -6 2 3.8 7.1
-10 -6 2 6.6 12
9 6 -2 -3.4 4.8
-9 -6 2 4.4 10.5
-9 -6 2 -9.5 8.6
-9 -6 2 4.7 8.8
-9 -6 2 9 7
8 6 -2 212.68 19
8 6 -2 257.87 24.1
8 6 -2 220.58 23.5
8 6 -2 193.48 18.2
-8 -6 2 215.88 23.4
-8 -6 2 177.98 29
-8 -6 2 196.68 20.5
7 6 -2 0.1 4.2
7 6 -2 -6.2 2.6
7 6 -2 -1.2 3.2
7 6 -2 -2.6 7.3
7 6 -2 0.4 4.1
7 6 -2 2.8 7.7
-7 -6 2 -3.3 4.4
-7 -6 2 0.7 7.2
-7 -6 2 -3.6 8.2
6 6 -2 30.8 5.4
6 6 -2 34.7 9.9
6 6 -2 37.8 7.7
6 6 -2 29.3 7.5
6 6 -2 38.8 11.4
6 6 -2 23.1 9.3
-6 -6 2 3.3 11.5
-6 -6 2 23.7 11.3
-6 -6 2 27 8.8
-6 -6 2 22.4 8.4
-6 -6 2 32.6 7.5
5 6 -2 23.3 3.8
5 6 -2 18.9 2.9
5 6 -2 12.7 5.4
5 6 -2 17 7.2
5 6 -2 35.9 11.8
5 6 -2 21.8 10.2
-5 -6 2 32 7
-5 -6 2 6.5 12.5
-5 -6 2 13.7 6.4
-5 -6 2 14.9 9.4
-5 -6 2 24 9.5
4 6 -2 818.22 42.8
4 6 -2 786.82 33.8
4 6 -2 785.92 42.1
4 6 -2 805.62 38.7
-4 -6 2 753.62 40
-4 -6 2 851.21 45
-4 -6 2 800.92 31.8
-4 -6 2 929.91 56.49
-4 -6 2 815.62 36.7
3 6 -2 21.3 9.7
3 6 -2 11.1 6
3 6 -2 11.7 6.4
3 6 -2 28.4 9.9
-3 -6 2 13.3 5.8
-3 -6 2 21.9 13.1
-3 -6 2 22 7
-3 -6 2 25.7 14.5
-3 -6 2 30.7 10.5
-3 -6 2 19.9 2
-3 -6 2 14.4 3.5
-3 -6 2 22.3 10
2 6 -2 -2.3 4.3
2 6 -2 -2.6 5.6
2 6 -2 2.5 4.7
2 6 -2 8.2 5.9
-2 -6 2 3 4.3
-2 -6 2 0.7 3.3
-2 -6 2 -6.7 3.4
-2 -6 2 -6.1 3.1
-2 -6 2 2 2.4
-2 -6 2 -11.3 7.2
-2 -6 2 -0.2 2
-2 -6 2 1.7 5
1 6 -2 213.58 23
1 6 -2 172.98 20.3
1 6 -2 221.38 19.9
1 6 -2 180.28 16.6
-1 -6 2 208.98 21
-1 -6 2 175.98 16.2
-1 -6 2 183.58 17.6
-1 -6 2 159.68 34.3
-1 -6 2 211.68 35.2
-1 -6 2 215.18 17.8
-1 -6 2 240.58 19.5
-1 -6 2 198.78 21.7
0 6 -2 36.3 8.6
0 6 -2 51.39 10.6
0 6 -2 60.79 15.7
0 6 -2 57.89 16.1
0 -6 2 54.19 14.6
0 -6 2 52.79 10.6
0 -6 2 54.49 13
0 -6 2 68.59 16.2
0 -6 2 41.9 18.8
0 -6 2 61.49 12.7
0 -6 2 63.59 15.1
0 -6 2 96.59 26.4
-1 6 -2 28 11.6
-1 6 -2 29.5 10.2
-1 6 -2 15.8 6.1
-1 6 -2 21.1 9.4
1 -6 2 26.3 8.7
1 -6 2 10.8 8.4
1 -6 2 19.1 6
1 -6 2 25.6 10
1 -6 2 7.3 8.8
1 -6 2 9.3 9.7
1 -6 2 14.2 10.1
1 -6 2 -9.6 15.6
-2 6 -2 38.1 13.2
-2 6 -2 19.6 10.5
-2 6 -2 20.7 8.1
-2 6 -2 20.9 5.5
2 -6 2 35.3 6.1
2 -6 2 27.5 9.9
2 -6 2 27.6 11.1
2 -6 2 18.9 10.9
2 -6 2 32 20.4
2 -6 2 19.2 14.5
2 -6 2 25.2 11.5
2 -6 2 21.8 11.7
-3 6 -2 4 4.9
-3 6 -2 -13.3 7.7
3 -6 2 14 11
3 -6 2 15.7 9.3
3 -6 2 4.9 8.1
3 -6 2 -27 12.4
-4 6 -2 4.3 13.9
4 -6 2 -0.1 10.6
4 -6 2 -16.5 15.4
4 -6 2 13.3 9.8
4 -6 2 4.1 6.8
-5 6 -2 18.4 10.6
5 -6 2 9.1 11.5
5 -6 2 -32.1 16.8
5 -6 2 29.4 15.8
5 -6 2 5.1 14
-6 6 -2 4.3 6.6
6 -6 2 -9.6 24.8
6 -6 2 4.7 9.2
6 -6 2 3.7 8.3
11 5 -2 20.8 14.1
-11 -5 2 32.2 18.6
10 5 -2 7.8 7.5
10 5 -2 12.6 10.2
-10 -5 2 -3.2 6.4
-10 -5 2 3.9 12.5
9 5 -2 149.49 23.5
9 5 -2 159.88 24.4
9 5 -2 162.98 23.5
-9 -5 2 206.58 18.4
-9 -5 2 184.08 19.6
-9 -5 2 187.78 29.6
8 5 -2 123.79 17.3
8 5 -2 140.89 24.6
8 5 -2 130.09 19.5
8 5 -2 97.59 18.3
8 5 -2 129.09 23.4
8 5 -2 122.29 19.5
-8 -5 2 137.19 18.7
-8 -5 2 153.08 16.9
-8 -5 2 114.99 23.3
7 5 -2 8.3 4.3
7 5 -2 15.4 7.8
7 5 -2 -1.7 7.4
7 5 -2 6 6.8
7 5 -2 2.7 4
7 5 -2 -6.1 5.2
7 5 -2 7.4 5.4
7 5 -2 6.5 5.5
7 5 -2 9.8 5.9
-7 -5 2 14.4 6.3
-7 -5 2 3.9 7.4
-7 -5 2 8.7 5.7
6 5 -2 109.69 11.1
6 5 -2 89.69 15.6
6 5 -2 119.39 17.5
6 5 -2 114.59 18.5
6 5 -2 92.69 18
6 5 -2 100.89 14.7
6 5 -2 100.69 9.2
6 5 -2 104.89 21.6
-6 -5 2 97.29 19.4
-6 -5 2 76.19 17
-6 -5 2 108.39 16.8
-6 -5 2 119.69 11.5
5 5 -2 11.9 9.1
5 5 -2 11.5 6.8
5 5 -2 3.8 4.9
5 5 -2 14.7 6.9
5 5 -2 12.7 4.9
5 5 -2 4.5 2.4
5 5 -2 10.6 4
-5 -5 2 7.3 4.7
-5 -5 2 6.3 7.5
-5 -5 2 12.3 6.5
-5 -5 2 2.4 6.5
-5 -5 2 16.8 5.6
4 5 -2 30.4 13.4
4 5 -2 23.6 5.9
4 5 -2 17.8 7.6
4 5 -2 27.6 7.6
4 5 -2 29.9 4
-4 -5 2 28.2 9.3
-4 -5 2 13.5 9.6
-4 -5 2 21.6 5.1
-4 -5 2 17.9 5.9
-4 -5 2 26.5 8.2
3 5 -2 151.38 13.1
3 5 -2 152.38 6.5
3 5 -2 147.99 19.8
3 5 -2 165.78 17.7
3 5 -2 167.68 15.7
-3 -5 2 145.29 20
-3 -5 2 152.08 27.3
-3 -5 2 159.68 12.6
-3 -5 2 161.98 6.1
-3 -5 2 175.98 18.4
-3 -5 2 162.08 14.5
2 5 -2 1110.59 44.3
2 5 -2 1076.19 42.3
2 5 -2 1124.89 43.2
2 5 -2 1183.78 33
2 5 -2 1131.19 48.2
-2 -5 2 1164.48 68.09
-2 -5 2 1187.48 47
-2 -5 2 1151.08 41.8
-2 -5 2 1117.19 47.1
-2 -5 2 1116.49 61.59
-2 -5 2 1154.08 30.2
-2 -5 2 1125.09 41.3
1 5 -2 133.89 19.8
1 5 -2 159.78 14.7
1 5 -2 118.49 17.7
1 5 -2 120.79 15.8
1 5 -2 127.29 12.5
-1 -5 2 136.29 15.2
-1 -5 2 161.38 22.6
-1 -5 2 114.29 12.9
-1 -5 2 137.89 25.5
-1 -5 2 89.99 23.1
-1 -5 2 123.89 12.7
-1 -5 2 130.39 12
0 5 -2 78.39 16.3
0 5 -2 58.49 14.7
0 5 -2 73.89 11.1
0 5 -2 69.09 11.8
0 -5 2 85.29 13.9
0 -5 2 60.49 13.3
0 -5 2 75.89 15.4
0 -5 2 80.29 14.6
0 -5 2 91.29 23.8
0 -5 2 83.29 12.3
0 -5 2 100.59 23.4
0 -5 2 56.29 13.5
-1 5 -2 3.9 3.3
-1 5 -2 10.8 8.3
-1 5 -2 7.1 5.5
-1 5 -2 3.4 6
1 -5 2 8.6 8.5
1 -5 2 10.7 4.7
1 -5 2 12.4 7.3
1 -5 2 6.7 8.5
1 -5 2 -0.9 10.7
1 -5 2 4 7.3
1 -5 2 5 5.4
1 -5 2 9.5 6.8
-2 5 -2 155.78 24.1
-2 5 -2 118.99 23.9
-2 5 -2 176.58 16.9
-2 5 -2 149.59 10.1
2 -5 2 166.58 30.6
2 -5 2 149.49 23.3
2 -5 2 154.98 25.5
2 -5 2 173.18 17.6
2 -5 2 186.38 28.3
2 -5 2 189.68 27.4
2 -5 2 166.68 10.5
2 -5 2 128.39 31.6
-3 5 -2 32.3 9.5
-3 5 -2 17.2 10.7
-3 5 -2 13.7 12.2
3 -5 2 21.7 12.4
3 -5 2 25.1 14.6
3 -5 2 24.3 10.7
3 -5 2 10.7 7.5
3 -5 2 29.7 10.6
3 -5 2 33.4 14
-4 5 -2 8.1 6.6
-4 5 -2 0.3 9.6
4 -5 2 -7.7 6.2
4 -5 2 1.2 6.1
4 -5 2 -6.3 9.4
4 -5 2 1.5 7.3
4 -5 2 -2.3 6.8
4 -5 2 -7.6 11.5
-5 5 -2 87.59 21.9
-5 5 -2 122.49 20.7
5 -5 2 83.79 22.2
5 -5 2 77.79 18.2
5 -5 2 126.69 28.2
5 -5 2 109.99 34.7
-6 5 -2 -1.8 7.2
6 -5 2 -7 8.8
6 -5 2 11.2 16.5
6 -5 2 1.9 10
6 -5 2 4.8 11.2
-7 5 -2 12 9.4
7 -5 2 8.2 13.9
7 -5 2 -0.8 13.8
11 4 -2 3.6 8.8
11 4 -2 7.4 12.4
-11 -4 2 3.2 12.8
10 4 -2 2.8 7.8
10 4 -2 6 10.1
10 4 -2 6.3 7.9
-10 -4 2 2 11
-10 -4 2 0.2 5.8
9 4 -2 5 5.9
9 4 -2 -6.6 7.4
9 4 -2 14 10.5
9 4 -2 5.5 8.3
9 4 -2 -6.3 7.9
9 4 -2 -4.5 3.9
-9 -4 2 -2.3 6.9
-9 -4 2 -5.1 6
-9 -4 2 -4 6
8 4 -2 8.6 6.7
8 4 -2 2.1 4
8 4 -2 1.2 7.1
8 4 -2 -9.7 6.1
8 4 -2 -7.6 4.9
8 4 -2 -1.3 8.5
8 4 -2 1.1 6.4
8 4 -2 -8.2 5
-8 -4 2 -1.9 5.1
-8 -4 2 -1.9 4.7
-8 -4 2 0.3 6.1
7 4 -2 34.4 9.2
7 4 -2 27.1 9.8
7 4 -2 23.9 7.7
7 4 -2 33.3 10.9
7 4 -2 42.5 11.1
7 4 -2 29 11.4
7 4 -2 34.4 12.4
7 4 -2 28.9 9
7 4 -2 29.1 7.2
-7 -4 2 31 8.9
-7 -4 2 12.1 5.7
-7 -4 2 45.5 14.3
6 4 -2 227.48 22.2
6 4 -2 298.47 23.1
6 4 -2 296.77 15.9
6 4 -2 262.27 20.5
6 4 -2 300.57 24.3
6 4 -2 322.37 23.4
6 4 -2 298.37 19.3
6 4 -2 315.47 28.9
6 4 -2 313.67 21.9
-6 -4 2 265.97 25.1
-6 -4 2 303.67 22.5
-6 -4 2 328.67 20.7
5 4 -2 -0.3 3.5
5 4 -2 13.1 6.1
5 4 -2 12.1 5.2
5 4 -2 9.1 5.8
5 4 -2 4.8 5.8
5 4 -2 10.1 3.2
5 4 -2 6.5 5.1
5 4 -2 9 7
-5 -4 2 -4.2 4.7
-5 -4 2 1.2 3.7
-5 -4 2 6.5 5.5
-5 -4 2 11.6 4.3
-5 -4 2 13.5 6
4 4 -2 284.07 22.1
4 4 -2 263.77 13.3
4 4 -2 283.87 13.1
4 4 -2 244.88 26.6
4 4 -2 243.98 18.9
4 4 -2 293.87 19.3
-4 -4 2 265.77 17.7
-4 -4 2 271.17 15.6
-4 -4 2 275.67 18.9
-4 -4 2 298.77 23.9
-4 -4 2 299.67 27
-4 -4 2 270.47 13.1
3 4 -2 276.47 10.7
3 4 -2 242.28 13.5
3 4 -2 229.98 26.9
3 4 -2 242.78 19.7
3 4 -2 264.57 17.8
3 4 -2 253.97 19.2
-3 -4 2 284.17 19.4
-3 -4 2 259.87 11.1
-3 -4 2 270.17 17
-3 -4 2 266.97 21.5
-3 -4 2 289.57 13.6
2 4 -2 245.58 11.5
2 4 -2 292.77 21.1
2 4 -2 256.67 17
2 4 -2 308.17 30.8
2 4 -2 261.27 16.1
2 4 -2 251.57 18.5
-2 -4 2 232.08 27.1
-2 -4 2 264.47 15.4
-2 -4 2 275.97 20
-2 -4 2 253.47 9.9
-2 -4 2 284.17 20.7
-2 -4 2 249.08 16.3
1 4 -2 167.58 14.1
1 4 -2 197.68 17.6
1 4 -2 164.78 13.9
1 4 -2 180.98 16.1
1 4 -2 177.98 12.8
-1 -4 2 192.48 17.2
-1 -4 2 159.88 14.2
-1 -4 2 162.88 12
-1 -4 2 195.18 15.9
-1 -4 2 196.48 14.2
-1 -4 2 160.48 27
-1 -4 2 197.48 23.3
0 4 -2 177.78 15.9
0 4 -2 175.68 17.9
0 4 -2 182.98 17.8
0 4 -2 213.28 15.7
0 4 -2 149.79 12.1
0 -4 2 176.98 14.1
0 -4 2 180.08 13.8
0 -4 2 170.78 17.2
0 -4 2 168.58 15.4
0 -4 2 162.48 27
0 -4 2 191.18 18.1
0 -4 2 149.79 28.4
-1 4 -2 671.33 29.4
-1 4 -2 665.23 24.1
-1 4 -2 641.64 36.1
-1 4 -2 654.33 35.4
-1 4 -2 630.74 38.3
1 -4 2 615.04 36
1 -4 2 643.54 29.2
1 -4 2 635.04 24.5
1 -4 2 691.93 35.6
1 -4 2 597.44 44.7
1 -4 2 595.84 49.2
1 -4 2 641.14 35.2
-2 4 -2 549.35 18.7
-2 4 -2 585.84 28.5
-2 4 -2 557.64 39.5
-2 4 -2 539.65 34.9
2 -4 2 542.65 19.2
2 -4 2 554.94 28.4
2 -4 2 568.54 50.19
2 -4 2 543.35 37.4
2 -4 2 549.35 43.9
2 -4 2 646.74 38.9
2 -4 2 567.84 34.1
2 -4 2 585.64 37.8
-3 4 -2 41.6 10.4
-3 4 -2 35.4 14.9
-3 4 -2 25.6 11.3
3 -4 2 18.8 14.7
3 -4 2 37.2 11.7
3 -4 2 24.2 10.2
3 -4 2 50.19 12.8
3 -4 2 21.7 11.5
3 -4 2 32.5 9.1
3 -4 2 20.5 9.8
-4 4 -2 80.09 20.6
-4 4 -2 70.69 15.8
-4 4 -2 79.49 15.3
4 -4 2 63.09 18.3
4 -4 2 97.39 24.3
4 -4 2 46.3 21.7
4 -4 2 52.89 16.9
4 -4 2 77.79 14.5
4 -4 2 63.29 16.4
-5 4 -2 48.5 15.3
-5 4 -2 79.69 15.6
5 -4 2 64.09 21.3
5 -4 2 19.8 9.5
5 -4 2 36.2 17.4
5 -4 2 71.79 17.9
5 -4 2 51.79 22.3
5 -4 2 50.99 16.7
-6 4 -2 -4.8 5.1
6 -4 2 -8.4 15.3
6 -4 2 10.2 10.3
6 -4 2 22.9 11.5
6 -4 2 6.8 8.7
-7 4 -2 -16.2 8
7 -4 2 -12.6 13.1
7 -4 2 -9.1 8.1
7 -4 2 -2.9 10.7
7 -4 2 2.1 9.7
-8 4 -2 12.1 7.4
8 -4 2 7.7 11.5
8 -4 2 34 21.5
11 3 -2 8.2 11.6
11 3 -2 -4.5 7.9
10 3 -2 3.8 8.9
10 3 -2 -14.8 6.4
-10 -3 2 -1 9.4
-10 -3 2 -2.6 13.3
9 3 -2 10.1 7.7
9 3 -2 22.2 11.3
9 3 -2 -2.3 6.3
9 3 -2 5.2 7.1
9 3 -2 11.4 16.1
-9 -3 2 -5.3 9.3
-9 -3 2 27.9 9
8 3 -2 34.3 11.1
8 3 -2 57.59 12.9
8 3 -2 34.3 11.7
8 3 -2 30.6 10.2
8 3 -2 46.3 14.4
8 3 -2 38 9.8
8 3 -2 67.19 17.7
8 3 -2 35.8 11.8
-8 -3 2 37.7 10.4
-8 -3 2 42.4 10.3
7 3 -2 23.7 9.6
7 3 -2 21.1 9.2
7 3 -2 4.4 5.3
7 3 -2 18.7 8.5
7 3 -2 6.9 9.4
7 3 -2 14.5 7.6
7 3 -2 18.5 6.5
7 3 -2 25.8 8.4
7 3 -2 18.4 7.7
-7 -3 2 21.8 7.4
-7 -3 2 13.6 5.4
-7 -3 2 8.5 7.8
6 3 -2 751.82 40.9
6 3 -2 791.02 40.1
6 3 -2 780.42 34.4
6 3 -2 809.02 37.1
6 3 -2 821.72 43.3
6 3 -2 723.53 38.8
6 3 -2 771.92 31.7
6 3 -2 778.02 32.2
6 3 -2 781.42 37.5
-6 -3 2 774.12 30.3
-6 -3 2 797.82 33.3
-6 -3 2 782.92 41.6
5 3 -2 455.65 28.6
5 3 -2 481.45 26.6
5 3 -2 481.15 22.8
5 3 -2 421.86 30.1
5 3 -2 489.25 20.2
5 3 -2 505.05 24.5
5 3 -2 475.45 25.6
5 3 -2 456.05 26
-5 -3 2 469.95 22.4
-5 -3 2 468.95 25.6
-5 -3 2 470.25 28.5
-5 -3 2 416.66 28.7
4 3 -2 1848.22 52.99
4 3 -2 1802.42 59.39
4 3 -2 1820.72 45.9
4 3 -2 1829.42 54.29
4 3 -2 1777.92 67.49
4 3 -2 1766.52 52.39
4 3 -2 1801.02 40.4
4 3 -2 1785.52 49.9
-4 -3 2 1914.51 62.29
-4 -3 2 1806.62 50.39
-4 -3 2 1801.12 60.69
-4 -3 2 1823.42 53.79
3 3 -2 75.99 15.2
3 3 -2 63.69 4.9
3 3 -2 67.89 10
3 3 -2 72.09 6.5
3 3 -2 55.99 10.4
3 3 -2 71.29 10.6
-3 -3 2 68.79 12.3
-3 -3 2 77.69 15.4
-3 -3 2 66.69 5.2
-3 -3 2 66.89 9.2
-3 -3 2 76.59 7.8
-3 -3 2 76.59 10.6
2 3 -2 1211.48 40.5
2 3 -2 1138.49 31
2 3 -2 1155.38 36.3
2 3 -2 1102.39 53.29
2 3 -2 1176.08 40.8
2 3 -2 1181.58 28.3
-2 -3 2 1175.08 41.5
-2 -3 2 1206.28 39.8
-2 -3 2 1223.28 30.4
-2 -3 2 1199.78 27.9
-2 -3 2 1175.08 35.6
1 3 -2 116.59 10.1
1 3 -2 137.39 22.6
1 3 -2 121.49 11
1 3 -2 139.29 11.3
1 3 -2 134.39 12.6
1 3 -2 129.29 9.3
-1 -3 2 114.69 21.1
-1 -3 2 121.59 8.3
-1 -3 2 130.79 11.8
-1 -3 2 141.69 13
-1 -3 2 117.29 9.8
-1 -3 2 120.29 10.5
0 3 -2 418.56 19.7
0 3 -2 387.66 23.8
0 3 -2 405.16 18.5
0 3 -2 430.06 22
0 3 -2 423.66 24.2
0 -3 2 387.96 30.2
0 -3 2 394.56 23
0 -3 2 443.56 24
0 -3 2 422.26 19.9
0 -3 2 411.06 21.1
0 -3 2 396.56 18.7
0 -3 2 480.65 36.6
-1 3 -2 518.95 29.7
-1 3 -2 615.84 25.1
-1 3 -2 619.14 34
-1 3 -2 599.94 31.4
-1 3 -2 627.34 21.4
1 -3 2 586.14 30.4
1 -3 2 534.15 24.2
1 -3 2 687.53 34.9
1 -3 2 654.03 41.1
1 -3 2 632.34 44.6
1 -3 2 621.84 21.6
1 -3 2 626.44 31.3
-2 3 -2 13.7 3.2
-2 3 -2 -4.6 4.6
-2 3 -2 20.9 7.6
-2 3 -2 8.2 6.3
-2 3 -2 7.1 3.7
2 -3 2 12.5 7.5
2 -3 2 0.4 5.3
2 -3 2 9.8 4.9
2 -3 2 9.1 3
2 -3 2 4.7 7.2
2 -3 2 2.3 7.4
2 -3 2 6.4 5.2
-3 3 -2 282.77 18.9
-3 3 -2 253.47 8
-3 3 -2 260.67 23.4
-3 3 -2 256.37 26.9
3 -3 2 270.57 8.5
3 -3 2 206.08 28
3 -3 2 242.18 25
3 -3 2 268.37 27.8
3 -3 2 218.98 24.1
3 -3 2 254.77 17.9
3 -3 2 219.68 34
3 -3 2 261.37 22.5
-4 3 -2 197.18 21.2
-4 3 -2 261.17 20.1
-4 3 -2 243.58 28.4
4 -3 2 252.67 28.5
4 -3 2 189.98 29.7
4 -3 2 216.68 22
4 -3 2 238.58 39.2
4 -3 2 241.88 27.3
4 -3 2 184.38 29.1
4 -3 2 198.08 16.8
-5 3 -2 55.79 12.7
-5 3 -2 42.8 17
-5 3 -2 45.7 12.8
5 -3 2 78.29 22.6
5 -3 2 73.09 18.4
5 -3 2 82.09 24.4
5 -3 2 68.69 16.2
5 -3 2 55.29 12.4
5 -3 2 35.7 14.8
-6 3 -2 138.39 22.9
-6 3 -2 100.99 18.1
6 -3 2 110.69 25.6
6 -3 2 104.69 20.4
6 -3 2 110.59 26.2
6 -3 2 167.38 35.8
-7 3 -2 2.6 6
7 -3 2 2.5 8.1
7 -3 2 2 11.8
7 -3 2 9 8.5
7 -3 2 -2.5 11.8
-8 3 -2 32.9 14.2
8 -3 2 24.7 15.7
8 -3 2 15.4 14.8
8 -3 2 7.9 16.9
-9 3 -2 16.5 12.7
9 -3 2 9.8 16.4
9 -3 2 43.2 18.1
11 2 -2 10.8 10.6
11 2 -2 3.6 12.7
-11 -2 2 15.1 11.9
10 2 -2 10.8 9.5
-10 -2 2 -1 8.4
9 2 -2 6.6 10.9
9 2 -2 -0.9 7.6
-9 -2 2 -6.7 8.9
-9 -2 2 10.3 8.8
-9 -2 2 -1.1 9.5
8 2 -2 6.2 8.8
8 2 -2 16 8.8
8 2 -2 -1.2 6.8
8 2 -2 15.9 10.3
8 2 -2 17.9 7.3
8 2 -2 17.8 6.9
-8 -2 2 13.2 9.1
-8 -2 2 0.2 8.5
-8 -2 2 3.8 7
7 2 -2 18.8 8.8
7 2 -2 14.9 5.7
7 2 -2 12 8.5
7 2 -2 7.6 5.4
7 2 -2 11.4 10.1
7 2 -2 7.1 7.2
7 2 -2 11.1 5.3
7 2 -2 11.9 7.8
-7 -2 2 13 6.9
-7 -2 2 7.4 6.4
-7 -2 2 0.4 3.8
6 2 -2 823.12 38.7
6 2 -2 852.61 41
6 2 -2 944.41 40.4
6 2 -2 872.91 46
6 2 -2 875.41 48.3
6 2 -2 835.72 38.9
6 2 -2 865.31 31.3
6 2 -2 842.12 39.6
-6 -2 2 912.11 42.7
-6 -2 2 839.32 29.2
-6 -2 2 863.31 40.5
-6 -2 2 841.92 35.6
5 2 -2 -3 3.1
5 2 -2 -3.5 2.6
5 2 -2 3.2 4.4
5 2 -2 -1.7 2.3
5 2 -2 4.9 3.6
5 2 -2 1 3.7
5 2 -2 -1.5 4.2
-5 -2 2 4.2 4.1
-5 -2 2 2.6 4.5
-5 -2 2 0.6 2.8
-5 -2 2 -5.3 2.7
-5 -2 2 6.6 5.5
4 2 -2 60.29 9.5
4 2 -2 72.99 12.9
4 2 -2 74.59 12.3
4 2 -2 70.99 7.6
4 2 -2 84.29 8.4
4 2 -2 101.19 10.9
4 2 -2 77.89 7.9
4 2 -2 108.69 12.1
-4 -2 2 79.09 9.7
-4 -2 2 96.69 15.2
-4 -2 2 91.79 13
-4 -2 2 69.59 7.1
-4 -2 2 92.09 13.8
3 2 -2 3578.74 77.59
3 2 -2 3461.55 83.29
3 2 -2 3454.95 67.89
3 2 -2 3337.37 65.39
3 2 -2 3370.06 74.39
3 2 -2 3381.46 91.09
3 2 -2 3401.56 76.69
3 2 -2 3416.86 78.59
-3 -2 2 3324.67 79.09
-3 -2 2 3314.17 72.39
-3 -2 2 3379.36 84.79
-3 -2 2 3438.56 84.59
2 2 -2 3041.6 72.29
2 2 -2 2976.4 67.69
2 2 -2 3018.8 62.19
2 2 -2 2987.1 65.89
2 2 -2 3105.79 85.49
2 2 -2 2940.91 53.49
-2 -2 2 3194.88 57.69
-2 -2 2 2936.21 72.79
-2 -2 2 3019.8 67.19
-2 -2 2 2987.8 65.29
-2 -2 2 2905.31 62.79
1 2 -2 2193.08 48.5
1 2 -2 2186.08 54.49
1 2 -2 2219.78 55.49
1 2 -2 2307.67 51.09
1 2 -2 2201.88 71.19
1 2 -2 2241.18 47.2
-1 -2 2 2104.69 46.9
-1 -2 2 2255.47 55.29
-1 -2 2 2193.98 45.9
-1 -2 2 2225.88 70.29
-1 -2 2 2244.18 55.19
-1 -2 2 2174.28 49.7
0 2 -2 4622.34 102.09
0 2 -2 4755.42 101.29
0 2 -2 4721.33 93.89
0 2 -2 4593.04 121.49
0 2 -2 4702.83 97.69
0 2 -2 4765.22 92.69
0 -2 2 4695.13 99.59
0 -2 2 4867.61 102.29
0 -2 2 4552.24 92.19
0 -2 2 4714.93 94.19
0 -2 2 4552.84 120.19
0 -2 2 4610.54 95.99
-1 2 -2 3320.47 68.99
-1 2 -2 3285.37 83.59
-1 2 -2 3392.76 87.09
-1 2 -2 3433.76 84.39
-1 2 -2 3413.96 72.09
1 -2 2 3564.44 102.89
1 -2 2 3241.08 71.99
1 -2 2 3356.76 83.19
1 -2 2 3441.66 69.29
1 -2 2 3410.46 83.49
1 -2 2 3523.45 87.29
1 -2 2 3406.86 95.89
-2 2 -2 15.2 3
-2 2 -2 15.3 6.5
-2 2 -2 21 7
-2 2 -2 21.4 5.1
-2 2 -2 21.6 8.3
2 -2 2 20.5 8.2
2 -2 2 19.9 7.1
2 -2 2 13.6 7.1
2 -2 2 13.9 4.4
2 -2 2 12.3 6
2 -2 2 17.9 3.4
-3 2 -2 141.19 7.2
-3 2 -2 181.68 20.8
-3 2 -2 160.38 17
3 -2 2 186.98 18.1
3 -2 2 159.98 8
-4 2 -2 74.29 18.2
-4 2 -2 108.89 18.2
-4 2 -2 121.59 16.1
4 -2 2 127.89 22.6
4 -2 2 95.99 6.5
4 -2 2 91.39 13.1
4 -2 2 116.69 17.9
4 -2 2 103.79 21.4
4 -2 2 121.39 23.2
4 -2 2 88.69 18.8
4 -2 2 106.29 6.5
4 -2 2 91.69 17.4
-5 2 -2 1 3
-5 2 -2 3.7 6.9
5 -2 2 2.7 1.9
5 -2 2 0.6 4.8
5 -2 2 1.9 8
5 -2 2 -1.5 1.5
5 -2 2 -4 3
5 -2 2 5.7 7.8
5 -2 2 -7.1 4
5 -2 2 0.4 5.2
-6 2 -2 107.29 25.5
-6 2 -2 133.39 20.9
-6 2 -2 152.98 21.6
6 -2 2 57.89 18.7
6 -2 2 98.89 19.2
6 -2 2 102.59 6.8
6 -2 2 179.28 30.6
6 -2 2 115.49 20.5
6 -2 2 99.09 15.8
6 -2 2 95.69 6.8
6 -2 2 158.58 30
-7 2 -2 157.38 23.8
-7 2 -2 165.88 23.6
7 -2 2 172.48 34
7 -2 2 142.99 30.9
7 -2 2 199.28 28.4
7 -2 2 175.68 35.7
-8 2 -2 216.48 29.4
8 -2 2 200.78 36.3
8 -2 2 230.78 26.6
8 -2 2 184.98 34.1
8 -2 2 182.28 36.5
-9 2 -2 -6.8 6.6
9 -2 2 -14.6 11.4
9 -2 2 -5.7 17.2
9 -2 2 -13.9 11
10 1 -2 -10.3 8.3
-10 -1 2 15.8 10.6
9 1 -2 27.9 16.2
9 1 -2 38.4 14.8
-9 -1 2 29.7 12.7
8 1 -2 46 13.6
8 1 -2 37.7 17.4
8 1 -2 58.59 15.5
8 1 -2 24.2 10.7
-8 -1 2 35.7 11
-8 -1 2 32.2 10.5
-8 -1 2 9.6 12.3
7 1 -2 278.57 16.5
7 1 -2 275.37 26.5
7 1 -2 278.27 21.9
7 1 -2 275.57 29.6
7 1 -2 294.67 27.8
7 1 -2 279.87 23.6
7 1 -2 338.17 25.7
7 1 -2 327.97 20.7
-7 -1 2 315.87 26.2
-7 -1 2 338.97 33.1
-7 -1 2 322.87 26.2
-7 -1 2 350.46 25.8
6 1 -2 29.4 8
6 1 -2 20 5.5
6 1 -2 13.9 6.7
6 1 -2 6.6 5.6
6 1 -2 7 8.7
6 1 -2 20.4 8.3
6 1 -2 13.8 5
6 1 -2 20.1 8.2
-6 -1 2 22.3 9.7
-6 -1 2 20 7.5
-6 -1 2 25.7 8.4
-6 -1 2 27.7 9.3
5 1 -2 27.4 8.6
5 1 -2 35.5 8.4
5 1 -2 37 6.1
5 1 -2 36.8 9.5
5 1 -2 24.3 7.3
5 1 -2 30.2 6
5 1 -2 54.49 12.2
-5 -1 2 34 10.7
-5 -1 2 31.2 9.9
-5 -1 2 36.4 9.2
-5 -1 2 48.2 9.9
-5 -1 2 51.89 10.8
4 1 -2 -0.5 2
4 1 -2 0.7 1.5
4 1 -2 4 3
4 1 -2 -0.5 2.2
4 1 -2 -3.7 2.1
4 1 -2 5.3 4
-4 -1 2 1.4 3.3
-4 -1 2 1.8 3.5
-4 -1 2 0.2 4.1
-4 -1 2 0.5 1.5
-4 -1 2 3.7 3.2
-4 -1 2 -0.4 3.4
3 1 -2 1775.22 40.6
3 1 -2 1924.91 50.39
3 1 -2 1837.22 50.89
3 1 -2 1820.82 54.39
3 1 -2 1825.92 47.2
3 1 -2 1868.51 54.49
-3 -1 2 1788.62 49.8
-3 -1 2 1842.62 39.6
-3 -1 2 1871.81 49.5
-3 -1 2 1845.02 56.19
-3 -1 2 1799.72 51.69
-3 -1 2 1801.82 50.59
2 1 -2 2266.37 54.89
2 1 -2 2349.86 45.4
2 1 -2 2175.28 51.79
2 1 -2 2158.88 46.7
2 1 -2 2171.58 53.59
2 1 -2 2247.38 60.49
-2 -1 2 2129.59 51.79
-2 -1 2 2232.98 57.09
-2 -1 2 2283.27 55.59
-2 -1 2 2107.79 46
-2 -1 2 2238.08 55.29
-2 -1 2 2231.38 46.1
1 1 -2 792.62 32
1 1 -2 771.52 25.1
1 1 -2 806.52 23.2
1 1 -2 786.72 22.1
1 1 -2 775.32 21.5
-1 -1 2 822.32 21.6
-1 -1 2 788.22 22.2
-1 -1 2 804.82 25.6
-1 -1 2 783.62 22.6
0 1 -2 67.79 6.5
0 1 -2 60.39 5.7
0 1 -2 64.39 6
0 1 -2 68.39 11.5
0 1 -2 72.59 7.2
0 1 -2 58.89 4.4
0 -1 2 64.09 11.1
0 -1 2 70.89 7.1
0 -1 2 55.89 6.1
0 -1 2 69.89 6.1
0 -1 2 62.89 5.5
0 -1 2 64.79 4.5
-1 1 -2 1749.22 48.9
-1 1 -2 1772.22 50.79
-1 1 -2 1769.32 56.79
-1 1 -2 1693.23 47.7
-1 1 -2 1697.03 39
-1 1 -2 1739.53 37.9
1 -1 2 1870.41 49.3
1 -1 2 1701.03 38.1
1 -1 2 1736.13 49.99
1 -1 2 1821.62 49.1
1 -1 2 1743.53 56.39
-2 1 -2 2951.5 58.69
-2 1 -2 2987.8 79.69
-2 1 -2 3062.99 63.19
-2 1 -2 3045.8 75.49
-2 1 -2 2864.91 81.09
2 -1 2 2945.21 83.99
2 -1 2 3002.3 60.19
2 -1 2 3075.59 79.89
2 -1 2 2855.81 79.59
2 -1 2 3078.49 80.69
2 -1 2 2827.52 74.79
2 -1 2 3038.2 63.09
-3 1 -2 318.47 16.4
-3 1 -2 383.56 26.8
-3 1 -2 325.07 21
-3 1 -2 324.87 25.7
3 -1 2 294.77 12.4
3 -1 2 327.27 21.8
3 -1 2 340.17 25.5
3 -1 2 335.57 25.5
3 -1 2 308.97 22.4
3 -1 2 321.07 16.1
3 -1 2 321.97 25.7
3 -1 2 319.07 13.4
-4 1 -2 702.23 33.5
-4 1 -2 638.54 40.9
-4 1 -2 623.34 27.6
-4 1 -2 665.93 40.2
4 -1 2 642.44 27.1
4 -1 2 647.44 20.9
4 -1 2 706.83 41.2
4 -1 2 692.13 41.2
4 -1 2 754.82 36.5
4 -1 2 635.64 34.1
4 -1 2 643.14 22.8
4 -1 2 682.43 40.7
-5 1 -2 12 7.3
-5 1 -2 18.3 9.4
-5 1 -2 22.8 7.3
5 -1 2 25.1 10.8
5 -1 2 13.4 6.2
5 -1 2 15.9 10.1
5 -1 2 22.9 11.8
5 -1 2 15.1 6.7
5 -1 2 32.5 6.2
5 -1 2 26.1 5.1
5 -1 2 34.9 7.9
5 -1 2 29 12.8
-6 1 -2 31.9 10.5
-6 1 -2 19.8 11.2
-6 1 -2 44.4 10.8
6 -1 2 33.9 12.1
6 -1 2 21.8 5.3
6 -1 2 18 11.2
6 -1 2 19.9 12.2
6 -1 2 16.5 5.5
6 -1 2 20.6 7.8
6 -1 2 19.4 6.1
6 -1 2 15.1 9.6
-7 1 -2 9.7 13.8
-7 1 -2 10.4 6.8
7 -1 2 10 10.6
7 -1 2 4.2 6.8
7 -1 2 0.4 7.2
7 -1 2 -0.7 9.3
7 -1 2 13 8.2
7 -1 2 4.4 6
7 -1 2 1.1 5.4
7 -1 2 7.4 3.5
7 -1 2 13.8 6.5
-8 1 -2 28.6 10.6
8 -1 2 4.8 10.8
8 -1 2 4 12.3
8 -1 2 -2.9 8.3
8 -1 2 9.2 13.3
-9 1 -2 -6.6 4.3
9 -1 2 8.2 13.2
9 -1 2 -18.4 8.9
9 -1 2 -0.4 11.7
-10 1 -2 20.8 13.8
10 -1 2 20.4 19.8
10 -1 2 -7.4 16
10 0 -2 -4.1 11.9
-10 0 2 14.7 13.1
9 0 -2 -11.3 8.2
9 0 -2 9.5 11.2
-9 0 2 -2.9 7.6
8 0 -2 131.19 26.3
8 0 -2 179.38 29
-8 0 2 120.79 20.9
-8 0 2 139.69 30.8
7 0 -2 121.79 19.1
7 0 -2 120.19 13.4
7 0 -2 155.88 24.9
7 0 -2 172.58 31.8
7 0 -2 138.69 13.1
-7 0 2 96.59 15.4
-7 0 2 115.49 22.5
-7 0 2 116.39 20.1
-7 0 2 146.59 28.8
6 0 -2 41 8.8
6 0 -2 44.8 10.6
6 0 -2 55.29 11.8
6 0 -2 43.1 8.3
6 0 -2 43.8 6.8
6 0 -2 70.09 15.8
6 0 -2 28.8 14.3
-6 0 2 47.7 10.1
-6 0 2 24.3 9.9
-6 0 2 68.39 13.8
-6 0 2 71.39 15.3
5 0 -2 444.56 34.1
5 0 -2 482.95 21.1
5 0 -2 483.95 28.4
5 0 -2 517.65 24.6
5 0 -2 509.05 37.3
5 0 -2 499.05 27.8
5 0 -2 507.55 31.9
5 0 -2 510.05 18
-5 0 2 491.65 28.5
-5 0 2 460.75 36.2
-5 0 2 501.15 25.4
-5 0 2 483.45 30
-5 0 2 488.75 33.7
4 0 -2 292.37 21.3
4 0 -2 311.17 14.3
4 0 -2 277.07 16.5
4 0 -2 303.87 20.9
4 0 -2 323.67 25.6
4 0 -2 295.87 11.6
4 0 -2 272.97 18.1
-4 0 2 255.47 23.5
-4 0 2 301.67 18.2
-4 0 2 299.87 19.9
-4 0 2 301.67 23.1
-4 0 2 299.47 22.2
3 0 -2 2025.8 41.8
3 0 -2 1959.8 55.69
3 0 -2 1922.51 56.09
3 0 -2 1966.7 52.69
3 0 -2 1954.5 38.6
3 0 -2 1959.4 62.09
3 0 -2 1965 49.99
-3 0 2 1940.21 50.69
-3 0 2 1876.41 62.59
-3 0 2 1935.41 53.19
-3 0 2 1959.8 58.09
-3 0 2 1923.21 57.39
2 0 -2 47.1 7.2
2 0 -2 41.3 7
2 0 -2 47.6 6.8
2 0 -2 44.7 8.3
2 0 -2 37.6 6.8
-2 0 2 42.8 8.8
-2 0 2 57.69 8.9
-2 0 2 46.4 7.4
-2 0 2 44.9 7.1
-2 0 2 43.9 6.9
1 0 -2 2723.73 60.29
1 0 -2 2743.23 48.9
1 0 -2 2712.53 62.89
1 0 -2 2682.93 54.99
1 0 -2 2705.13 57.59
1 0 -2 2708.23 55.79
-1 0 2 2636.54 55.59
-1 0 2 2718.93 60.69
-1 0 2 2781.32 57.99
-1 0 2 2704.23 55.59
0 0 -2 675.73 18.9
0 0 -2 670.63 19.9
0 0 -2 661.13 17.5
0 0 -2 638.34 19
0 0 -2 660.63 23.1
0 0 -2 638.94 14.9
0 0 2 672.43 22.9
0 0 2 647.44 17.3
0 0 2 660.33 19
0 0 2 679.33 20.1
0 0 2 655.33 15.1
-1 0 -2 4007.6 84.39
-1 0 -2 4183.88 86.99
-1 0 -2 4060.39 83.79
1 0 2 4086.99 84.99
1 0 2 4124.49 83.89
1 0 2 4078.69 83.49
-2 0 -2 6275.97 126.19
-2 0 -2 6148.88 131.99
-2 0 -2 6409.56 128.09
2 0 2 6508.55 131.09
2 0 2 6372.86 131.79
2 0 2 6285.77 135.39
2 0 2 6159.98 125.69
-3 0 -2 5647.74 133.49
-3 0 -2 5661.83 109.49
-3 0 -2 5759.72 130.59
-3 0 -2 5609.04 118.69
3 0 2 5674.43 119.79
3 0 2 5297.87 107.39
3 0 2 5563.24 126.89
3 0 2 5556.54 121.49
3 0 2 5597.84 110.09
3 0 2 5585.34 107.29
3 0 2 5546.84 115.39
3 0 2 5505.35 131.09
3 0 2 5501.25 128.79
-4 0 -2 111.99 18.4
-4 0 -2 150.58 22.8
-4 0 -2 116.19 10.4
-4 0 -2 136.29 13.2
4 0 2 127.49 10.6
4 0 2 99.09 17.1
4 0 2 132.49 19.9
4 0 2 108.19 10
4 0 2 129.39 13.7
4 0 2 117.49 13.5
4 0 2 157.48 18.4
4 0 2 120.19 9.2
-5 0 -2 1004.9 54.09
-5 0 -2 1037.7 38.8
-5 0 -2 1030.1 41.1
-5 0 -2 1060.69 53.29
5 0 2 1124.09 54.29
5 0 2 1042.6 54.09
5 0 2 1048.6 37.1
5 0 2 1109.79 34
5 0 2 1007.4 36.9
5 0 2 1011.9 36.7
5 0 2 1097.49 45.7
5 0 2 1048.6 50.99
5 0 2 1025.7 53.09
5 0 2 1052.69 45.5
5 0 2 1043.5 36.6
-6 0 -2 233.68 19.3
6 0 2 195.78 15.5
6 0 2 182.88 15.1
6 0 2 219.08 24.5
6 0 2 199.88 13.9
6 0 2 149.59 22.1
6 0 2 205.18 16.5
6 0 2 241.58 26.7
6 0 2 183.58 29.7
6 0 2 211.48 31.1
6 0 2 217.58 21.6
6 0 2 167.78 15.3
-7 0 -2 81.49 15.5
7 0 2 57.49 10.8
7 0 2 44.7 12.6
7 0 2 63.89 10.6
7 0 2 86.89 18.7
7 0 2 66.59 18
7 0 2 74.69 21.4
7 0 2 36 13.6
7 0 2 75.49 13
7 0 2 53.69 8.9
7 0 2 55.69 11.3
-8 0 -2 78.39 15.7
8 0 2 80.79 12
8 0 2 33.7 15.7
8 0 2 112.69 21.7
8 0 2 53.19 14.7
8 0 2 73.29 22.3
8 0 2 79.49 12.5
8 0 2 66.69 14.2
8 0 2 91.39 24
-9 0 -2 5.7 7.6
9 0 2 -2 7.7
9 0 2 6.6 9.7
9 0 2 5.5 6.8
9 0 2 -11.3 7.6
9 0 2 4.7 5.9
-10 0 -2 -11.8 8.6
10 0 2 -3.5 14
10 0 2 -1.5 10.1
10 0 2 7.4 7.8
9 -1 -2 2.2 12.7
9 -1 -2 10.7 14.7
-9 1 2 2.9 9.9
8 -1 -2 8.9 12.7
8 -1 -2 20.5 13.7
-8 1 2 9.8 9.4
7 -1 -2 3.9 7.2
7 -1 -2 18.1 10.8
-7 1 2 -11.8 9.9
-7 1 2 4.3 7.9
-7 1 2 -1.5 5.6
-7 1 2 -9.7 11.6
6 -1 -2 14.5 9.2
6 -1 -2 28.8 10
6 -1 -2 26.1 6.5
6 -1 -2 23.5 6
6 -1 -2 25.6 9.3
6 -1 -2 25.6 5.4
6 -1 -2 27.4 11.6
-6 1 2 30.4 13.3
-6 1 2 21.1 5.9
-6 1 2 28.8 10.4
5 -1 -2 12.6 7.1
5 -1 -2 41.2 11.1
5 -1 -2 22.5 7.3
5 -1 -2 15.8 3.9
5 -1 -2 22 6
5 -1 -2 17.9 9.1
5 -1 -2 14.6 4.6
-5 1 2 19 9.3
-5 1 2 16.6 5.2
-5 1 2 24.5 10.4
-5 1 2 34.4 9.3
4 -1 -2 0.1 3.2
4 -1 -2 -1.8 3.8
4 -1 -2 -1.4 2
4 -1 -2 3.5 4.4
4 -1 -2 -0.1 2.3
4 -1 -2 8.2 6
-4 1 2 -2.8 2.4
-4 1 2 -3 3.8
-4 1 2 2 2.8
-4 1 2 2.1 7.4
-4 1 2 6 6.4
3 -1 -2 1220.38 33.5
3 -1 -2 1222.88 30.7
3 -1 -2 1204.98 46.3
3 -1 -2 1235.08 40.3
3 -1 -2 1226.08 46.8
3 -1 -2 1210.28 49.99
-3 1 2 1209.08 33.8
-3 1 2 1076.19 46.1
-3 1 2 1201.48 49
-3 1 2 1168.68 50.79
-3 1 2 1299.27 41.9
-3 1 2 1202.78 30.8
2 -1 -2 2.9 1.5
2 -1 -2 1.9 3.3
2 -1 -2 2.6 1.8
2 -1 -2 4.3 2.9
2 -1 -2 8.9 4.3
2 -1 -2 3.5 3.2
-2 1 2 0.9 2.7
-2 1 2 9.9 4.7
-2 1 2 2.5 2.2
-2 1 2 0.4 4
-2 1 2 1.6 1.4
1 -1 -2 248.28 12.2
1 -1 -2 295.97 16.6
1 -1 -2 286.07 17.5
1 -1 -2 272.97 15.3
1 -1 -2 265.47 11.4
-1 1 2 267.97 11.7
-1 1 2 255.87 15.2
-1 1 2 258.77 12.5
-1 1 2 254.57 9.1
-1 1 2 268.87 16.1
-1 1 2 265.07 17.6
0 -1 -2 -0.2 1.4
0 -1 -2 -3 1.3
0 -1 -2 -0.6 0.9
0 -1 -2 -0.4 0.9
0 -1 -2 0.6 1.4
0 -1 -2 0.7 1
0 1 2 -1 1.4
0 1 2 2.4 1.4
0 1 2 0 1
0 1 2 2.4 2
0 1 2 0.4 1.7
0 1 2 0.1 1
-1 -1 -2 3314.57 66.59
-1 -1 -2 3393.66 66.39
-1 -1 -2 3159.48 59.49
-1 -1 -2 3297.77 67.79
-1 -1 -2 3301.47 68.59
-1 -1 -2 3300.57 65.29
1 1 2 3332.57 67.59
1 1 2 3258.97 65.39
1 1 2 3276.67 65.19
1 1 2 3289.87 68.79
-2 -1 -2 476.65 20.8
-2 -1 -2 491.45 18.3
-2 -1 -2 493.25 21.3
-2 -1 -2 472.25 17.8
-2 -1 -2 480.05 15.4
2 1 2 477.25 18
2 1 2 512.65 18.3
2 1 2 473.55 20.1
2 1 2 484.15 20.6
2 1 2 492.75 13.9
2 1 2 489.65 15.1
2 1 2 476.55 14.3
-3 -1 -2 1232.28 41.9
-3 -1 -2 1131.89 41.4
-3 -1 -2 1148.09 31.2
-3 -1 -2 1188.48 27.3
3 1 2 1145.09 37.6
3 1 2 1133.19 33.5
3 1 2 1112.59 30.5
3 1 2 1130.49 23.8
3 1 2 1163.98 39.9
3 1 2 1171.18 41.5
3 1 2 1134.89 35.7
3 1 2 1145.89 33.8
-4 -1 -2 535.55 22.2
-4 -1 -2 514.15 30.3
4 1 2 503.65 24.3
4 1 2 497.35 20.9
4 1 2 532.25 14.4
4 1 2 526.75 22.5
4 1 2 524.95 13.2
4 1 2 507.85 22.6
4 1 2 527.55 28.6
4 1 2 508.25 31.8
4 1 2 529.95 26.7
4 1 2 538.55 31.2
-5 -1 -2 71.39 15.3
-5 -1 -2 80.69 11.9
5 1 2 105.69 14.5
5 1 2 108.39 18.9
5 1 2 90.69 7
5 1 2 116.89 17.1
5 1 2 83.79 5.5
5 1 2 98.39 16.4
5 1 2 85.69 9.9
5 1 2 68.09 10.1
5 1 2 87.09 11.9
5 1 2 90.89 17.3
-6 -1 -2 151.08 14.8
6 1 2 161.78 14.3
6 1 2 197.28 28
6 1 2 172.58 15
6 1 2 197.08 29.7
6 1 2 208.58 23.6
6 1 2 204.68 19.4
6 1 2 164.88 8.9
6 1 2 199.98 15.9
6 1 2 181.88 12.4
6 1 2 155.68 15.2
6 1 2 157.18 23.5
-7 -1 -2 68.69 13.3
7 1 2 80.29 10.7
7 1 2 82.29 14.1
7 1 2 83.99 7.1
7 1 2 104.49 22.1
7 1 2 68.09 12.3
7 1 2 85.99 17.1
7 1 2 102.39 14.6
7 1 2 122.49 23.2
7 1 2 85.59 13.5
7 1 2 101.29 21.1
-8 -1 -2 14.6 7.7
8 1 2 12.4 8.4
8 1 2 13.8 4.2
8 1 2 14 11.4
8 1 2 1.3 4.7
8 1 2 9.8 7.3
8 1 2 19 8.3
8 1 2 23.3 14
8 1 2 11.8 9
8 1 2 16.2 10.2
8 1 2 2.9 4.5
-9 -1 -2 29.5 11.8
9 1 2 40.7 19.1
9 1 2 56.89 19.8
9 1 2 35.8 9.9
9 1 2 44 15.4
-10 -1 -2 18.8 10.4
10 1 2 2.8 14.4
10 1 2 9 10.6
-11 -1 -2 27.4 10.2
11 1 2 -9.2 12.9
11 1 2 18 14.7
9 -2 -2 4.3 14.5
9 -2 -2 35.2 17.3
-9 2 2 9.4 8.5
8 -2 -2 61.09 20.3
8 -2 -2 35.5 16.7
-8 2 2 99.19 21.1
7 -2 -2 -0.6 11.4
7 -2 -2 2.6 7.9
-7 2 2 6.4 7.6
6 -2 -2 55.49 16.4
6 -2 -2 64.59 15.8
6 -2 -2 56.99 9.9
6 -2 -2 62.49 17.4
-6 2 2 80.69 18.6
-6 2 2 76.39 21.2
-6 2 2 63.49 15.4
5 -2 -2 108.59 18.7
5 -2 -2 159.88 16.9
5 -2 -2 118.49 11.3
5 -2 -2 161.38 25.8
5 -2 -2 86.19 19.4
5 -2 -2 126.79 8.3
-5 2 2 116.29 11.7
-5 2 2 112.39 23
-5 2 2 108.69 22.7
-5 2 2 120.29 8.7
-5 2 2 133.59 18.6
4 -2 -2 482.75 35.9
4 -2 -2 495.15 34.6
4 -2 -2 486.35 33.4
4 -2 -2 411.16 25.2
4 -2 -2 412.16 34.5
4 -2 -2 434.06 20.3
4 -2 -2 446.26 15.9
-4 2 2 453.15 16.9
-4 2 2 466.15 21.8
-4 2 2 479.55 37
-4 2 2 458.05 34.5
-4 2 2 464.55 27.4
-4 2 2 360.56 32.7
3 -2 -2 355.06 28.1
3 -2 -2 368.66 13.3
3 -2 -2 335.17 20.4
3 -2 -2 349.27 26.3
3 -2 -2 352.76 16.8
3 -2 -2 347.17 27.1
-3 2 2 347.77 18.6
-3 2 2 378.46 22.1
-3 2 2 329.37 27.8
-3 2 2 330.07 27.1
-3 2 2 363.56 13.9
2 -2 -2 409.86 26.5
2 -2 -2 410.16 17.1
2 -2 -2 374.06 19.7
2 -2 -2 453.35 28.9
2 -2 -2 390.86 25.3
2 -2 -2 367.66 12.7
-2 2 2 381.86 20
-2 2 2 388.66 14
-2 2 2 397.36 18.3
-2 2 2 339.87 26.8
-2 2 2 417.16 27.5
-2 2 2 357.46 24.9
1 -2 -2 69.39 5.2
1 -2 -2 74.39 6.8
1 -2 -2 86.59 12.7
1 -2 -2 76.39 13.6
1 -2 -2 89.59 12.3
1 -2 -2 77.09 8
-1 2 2 76.69 7
-1 2 2 76.79 12.1
-1 2 2 83.19 14.2
-1 2 2 72.99 7.5
-1 2 2 84.59 13.1
-1 2 2 83.49 6.2
-1 -2 -2 1035.1 26.8
-1 -2 -2 982.7 28.3
-1 -2 -2 965.8 35.1
-1 -2 -2 1012.2 31.1
-1 -2 -2 935.61 25.7
-1 -2 -2 946.61 28.2
1 2 2 973.7 27.9
1 2 2 994.9 26.3
1 2 2 950 30.5
1 2 2 972 28.8
1 2 2 959.1 26.1
1 2 2 976.3 36.4
-2 -2 -2 9344.96 175.88
-3 -2 -2 3 2.8
-3 -2 -2 2.2 2
-3 -2 -2 1.4 3.2
-3 -2 -2 3.6 3.2
-3 -2 -2 -3 2.7
-3 -2 -2 0.9 1.7
3 2 2 -0.3 1.5
3 2 2 3.2 2.7
3 2 2 -1.7 2.3
3 2 2 2.6 2.9
3 2 2 1.2 2.9
3 2 2 -0.4 1.4
3 2 2 4.7 3.2
3 2 2 6.5 3.1
-4 -2 -2 105.99 10
-4 -2 -2 95.79 14.3
-4 -2 -2 103.39 14.6
-4 -2 -2 113.29 11.8
4 2 2 110.29 9
4 2 2 98.39 9
4 2 2 117.29 12.2
4 2 2 136.59 11.4
4 2 2 81.79 12.8
4 2 2 112.59 12.8
-5 -2 -2 2.9 3.6
-5 -2 -2 5.4 3.9
-5 -2 -2 2 4.9
-5 -2 -2 3.1 3.6
-5 -2 -2 1.5 3.2
5 2 2 6.2 5.5
5 2 2 5.8 5
5 2 2 -3.8 4.3
5 2 2 3.2 3.2
5 2 2 3.2 4.6
5 2 2 -0.7 3.2
5 2 2 4.9 2.8
-6 -2 -2 -0.2 3.6
-6 -2 -2 1.5 4.1
-6 -2 -2 2.4 5.6
6 2 2 3.4 5.5
6 2 2 -2.1 2.8
6 2 2 -7.9 2.5
6 2 2 -0.9 3.8
6 2 2 -0.6 5.1
6 2 2 -2.2 3.8
6 2 2 4 4.6
6 2 2 -9 3.8
-7 -2 -2 95.59 16
-7 -2 -2 101.49 15.7
7 2 2 74.59 17.5
7 2 2 82.09 14.3
7 2 2 83.99 20.3
7 2 2 77.29 13.8
7 2 2 111.99 19.2
7 2 2 78.19 14.7
7 2 2 81.99 19.4
7 2 2 76.39 13
7 2 2 63.09 17.7
-8 -2 -2 9 5.6
8 2 2 4.6 5
8 2 2 5.2 8.2
8 2 2 -3.7 5.6
8 2 2 -17.2 7.4
8 2 2 5.5 6.5
8 2 2 10.2 7.6
8 2 2 19.2 8.2
-9 -2 -2 20.2 9.6
9 2 2 41.1 13.4
9 2 2 23.2 13.3
9 2 2 18.2 8.6
9 2 2 24 11.6
9 2 2 14.2 10.4
-10 -2 -2 23 10.4
10 2 2 22.4 13.3
10 2 2 33.3 17.5
10 2 2 8.9 13.3
-11 -2 -2 21.8 13.1
11 2 2 -1.9 17.9
11 2 2 -2.5 15.4
8 -3 -2 7.7 12.7
8 -3 -2 -17.7 9.3
-8 3 2 1.7 8.2
7 -3 -2 100.19 25.4
7 -3 -2 54.99 18.6
-7 3 2 68.29 17.9
6 -3 -2 39 15.8
6 -3 -2 25 15
-6 3 2 27.2 10.3
5 -3 -2 11 10.4
5 -3 -2 31.2 13.8
5 -3 -2 15 6.3
5 -3 -2 8.6 9
5 -3 -2 21.4 10.2
-5 3 2 12.7 7.1
-5 3 2 15.1 8.4
-5 3 2 15.3 13.1
-5 3 2 18.5 12.1
4 -3 -2 9.6 5.3
4 -3 -2 9.1 5.3
4 -3 -2 7.2 6.9
4 -3 -2 3.3 6.4
-4 3 2 4.6 7.4
-4 3 2 12.3 11.7
-4 3 2 -1.8 5.2
-4 3 2 1.6 5.8
3 -3 -2 100.09 10.6
3 -3 -2 124.99 21.7
3 -3 -2 101.69 19.9
3 -3 -2 122.59 15.8
3 -3 -2 100.29 19.5
-3 3 2 108.79 20.7
-3 3 2 113.99 15.7
-3 3 2 130.69 13.8
-3 3 2 88.99 19.5
2 -3 -2 1142.39 54.79
2 -3 -2 1182.38 41.4
2 -3 -2 1252.87 52.39
2 -3 -2 1202.68 51.49
2 -3 -2 1156.78 38
-2 3 2 1157.28 27.8
-2 3 2 1170.38 41.4
-2 3 2 1167.58 59.79
-2 3 2 1164.28 40.6
-2 3 2 1198.68 53.09
-2 3 2 1217.88 53.99
1 -3 -2 548.25 24.7
1 -3 -2 534.35 23.1
1 -3 -2 515.95 29.9
1 -3 -2 518.65 28.6
1 -3 -2 580.04 35.9
-1 3 2 569.74 30.8
-1 3 2 592.14 39
-1 3 2 554.04 24.6
-1 3 2 527.55 18.1
-1 3 2 566.94 18.1
-1 3 2 538.45 24.2
-1 3 2 546.75 31.2
0 -3 -2 3450.65 95.59
0 -3 -2 3213.78 77.89
0 -3 -2 3354.26 74.99
0 -3 -2 3365.96 84.19
0 -3 -2 3188.78 74.59
0 3 2 3229.58 98.29
0 3 2 3331.47 80.99
0 3 2 3259.07 68.19
0 3 2 3206.58 76.09
0 3 2 3251.97 70.59
0 3 2 3285.37 73.59
0 3 2 3233.58 84.59
-2 -3 -2 1690.93 48.3
-2 -3 -2 1747.73 43.4
-2 -3 -2 1744.13 55.59
-2 -3 -2 1644.74 46.9
-2 -3 -2 1638.24 39
2 3 2 1659.93 47.5
2 3 2 1663.43 38.3
2 3 2 1719.73 58.19
2 3 2 1754.42 47.8
2 3 2 1757.62 44.4
2 3 2 1706.03 49.9
2 3 2 1666.43 47.9
-3 -3 -2 423.36 22
-3 -3 -2 393.96 20
-3 -3 -2 411.56 22.4
-3 -3 -2 403.96 18
-3 -3 -2 405.86 17.3
-3 -3 -2 370.26 19.7
3 3 2 390.66 16.3
3 3 2 388.06 23.2
3 3 2 393.66 19.5
3 3 2 400.86 20.7
3 3 2 384.56 22.5
3 3 2 380.86 17.4
-4 -3 -2 781.22 26.7
-4 -3 -2 783.62 30.9
-4 -3 -2 791.12 32.9
-4 -3 -2 729.63 33.6
-4 -3 -2 772.12 26.6
-4 -3 -2 797.72 31.7
4 3 2 778.92 30.8
4 3 2 701.93 29.3
4 3 2 832.72 28.4
4 3 2 708.63 30.1
4 3 2 788.42 35.3
-5 -3 -2 942.01 22.4
-5 -3 -2 953.2 36.5
-5 -3 -2 1006.9 42.2
-5 -3 -2 843.62 39
-5 -3 -2 1020.2 42.2
-5 -3 -2 960.6 25.3
5 3 2 961.8 40.8
5 3 2 955.9 33.8
5 3 2 909.81 37.3
5 3 2 977.8 42.7
5 3 2 992.1 38
5 3 2 1003.3 35.5
-6 -3 -2 38.9 10.8
-6 -3 -2 24.8 7.3
-6 -3 -2 24.9 9.8
-6 -3 -2 42.2 11.3
6 3 2 37.9 8.7
6 3 2 19.6 7.2
6 3 2 9.2 5.8
6 3 2 18.1 7.5
6 3 2 20.5 6.4
6 3 2 18.3 6.2
6 3 2 27.2 9.8
-7 -3 -2 6 6.1
-7 -3 -2 3.3 4.5
7 3 2 8.5 5.3
7 3 2 9.2 6.6
7 3 2 -0.7 4.5
7 3 2 13.3 7.9
7 3 2 -4.9 4.1
7 3 2 1.4 6.2
7 3 2 1.6 3.8
7 3 2 4.9 6.1
7 3 2 0.6 4.9
-8 -3 -2 269.77 24.5
8 3 2 309.17 31.5
8 3 2 283.17 26.3
8 3 2 264.97 29.6
8 3 2 277.67 24.4
8 3 2 269.27 26.1
8 3 2 283.97 22.4
8 3 2 292.07 26.4
8 3 2 253.17 21.5
8 3 2 297.67 23
9 3 2 23.8 13.2
9 3 2 5.2 6.7
9 3 2 11.5 11.2
9 3 2 13.5 7.9
9 3 2 31 11
9 3 2 16.9 9.2
9 3 2 37.7 13.1
9 3 2 12.8 11.4
10 3 2 15.3 10.4
10 3 2 7 13.4
10 3 2 17.4 8.8
10 3 2 1.1 9.4
10 3 2 1.6 8
11 3 2 -13 11
11 3 2 -1.7 9.7
11 3 2 7.9 8.6
8 -4 -2 10 11
8 -4 -2 0.7 12
-8 4 2 6.3 8.5
7 -4 -2 19.1 14.6
-7 4 2 17.9 10.5
6 -4 -2 2.3 11.5
6 -4 -2 -1.5 6.6
-6 4 2 0.8 6
5 -4 -2 19.4 8.7
5 -4 -2 52.49 18.8
5 -4 -2 45.3 16.7
-5 4 2 37.6 11.5
4 -4 -2 38.1 14.7
4 -4 -2 24.9 8.6
4 -4 -2 26 10.1
4 -4 -2 31.7 12.4
4 -4 -2 34.8 14.4
-4 4 2 32.4 10.3
-4 4 2 15.4 9.4
3 -4 -2 6.8 5.5
3 -4 -2 9.6 7.5
3 -4 -2 28 11.7
3 -4 -2 14.2 7.3
3 -4 -2 18.1 10.5
-3 4 2 8 7.8
-3 4 2 21.8 11.8
-3 4 2 9 6
-3 4 2 -3.3 10
2 -4 -2 596.64 29.3
2 -4 -2 639.24 40.3
2 -4 -2 620.04 31.2
2 -4 -2 702.63 41
2 -4 -2 640.84 44.4
-2 4 2 672.33 50.29
-2 4 2 658.23 33.1
-2 4 2 641.24 18.3
-2 4 2 627.84 41.3
-2 4 2 623.54 17.8
-2 4 2 687.13 32.3
-2 4 2 612.34 40.1
1 -4 -2 172.08 15.1
1 -4 -2 145.39 21.9
1 -4 -2 159.48 24.8
1 -4 -2 168.18 14.7
1 -4 -2 164.28 17.1
-1 4 2 137.69 20.3
-1 4 2 154.98 15.2
-1 4 2 160.48 14.6
-1 4 2 146.59 10.2
-1 4 2 171.48 19.5
-1 4 2 204.88 32.7
-1 4 2 178.48 9.8
0 -4 -2 1660.93 50.09
0 -4 -2 1595.44 51.89
0 -4 -2 1612.04 50.39
0 -4 -2 1653.43 58.19
0 4 2 1666.03 42.3
0 4 2 1603.24 51.59
0 4 2 1705.53 45.7
0 4 2 1575.14 71.89
0 4 2 1616.14 48.4
0 4 2 1599.24 54.49
0 4 2 1543.35 58.59
-1 -4 -2 425.06 22.8
-1 -4 -2 382.76 20.2
-1 -4 -2 421.86 25.1
-1 -4 -2 392.36 19.1
-1 -4 -2 400.26 30.7
1 4 2 425.16 20.1
1 4 2 386.86 31.9
1 4 2 388.36 20.6
1 4 2 396.06 20.6
1 4 2 364.46 22
1 4 2 375.86 24.4
1 4 2 387.56 20.8
-2 -4 -2 342.07 20.3
-2 -4 -2 338.17 20.9
-2 -4 -2 329.07 17.9
-2 -4 -2 344.07 20.6
-2 -4 -2 320.87 25.6
-2 -4 -2 335.37 14.2
2 4 2 355.16 18.7
2 4 2 346.77 21.5
2 4 2 271.57 19.1
2 4 2 355.26 28.8
2 4 2 360.06 15.5
2 4 2 321.47 20.2
-3 -4 -2 152.18 16.6
-3 -4 -2 151.58 13.9
-3 -4 -2 144.19 9.2
-3 -4 -2 154.48 11.8
-3 -4 -2 142.69 12.8
-3 -4 -2 138.49 14.2
3 4 2 150.48 13.9
3 4 2 116.19 18.8
3 4 2 137.89 14.4
3 4 2 134.19 12.6
3 4 2 144.99 8.1
3 4 2 137.39 11.8
-4 -4 -2 203.88 17.4
-4 -4 -2 187.38 13
-4 -4 -2 216.08 18.6
-4 -4 -2 198.58 16.2
-4 -4 -2 171.88 12.6
-4 -4 -2 167.28 14.8
4 4 2 213.18 17.1
4 4 2 176.28 13.6
4 4 2 194.48 18.3
4 4 2 176.08 17.3
4 4 2 182.98 11.3
4 4 2 203.88 15.5
-5 -4 -2 4.2 4.2
-5 -4 -2 -1.5 2
-5 -4 -2 6.5 3.7
-5 -4 -2 2.7 4.2
-5 -4 -2 -5.8 3.2
-5 -4 -2 1 3.5
-5 -4 -2 -0.1 3.3
5 4 2 2.9 4.3
5 4 2 -8.6 4.4
5 4 2 1 4.3
5 4 2 7.2 3.4
-6 -4 -2 141.39 16.1
-6 -4 -2 126.69 13.9
-6 -4 -2 138.19 18.6
-6 -4 -2 136.09 11.2
-6 -4 -2 101.89 16.5
-6 -4 -2 134.19 9.5
6 4 2 132.49 13.5
6 4 2 139.89 15.4
6 4 2 152.28 15.1
6 4 2 141.09 14.2
6 4 2 133.79 14.8
6 4 2 150.28 21
-7 -4 -2 294.27 25.5
-7 -4 -2 295.07 25.8
-7 -4 -2 269.47 20.9
7 4 2 285.87 21.2
7 4 2 312.87 27.3
7 4 2 263.27 24.6
7 4 2 253.87 19.8
7 4 2 277.47 25.5
7 4 2 321.07 23.7
7 4 2 250.77 21
-8 -4 -2 455.25 33.1
-8 -4 -2 464.35 28.8
8 4 2 495.35 32.5
8 4 2 435.66 28.3
8 4 2 392.36 27.9
8 4 2 471.35 38.6
8 4 2 390.36 33.9
8 4 2 435.76 35
8 4 2 447.96 34
8 4 2 406.36 27.3
-9 -4 -2 -2.7 7.5
9 4 2 5.8 6.2
9 4 2 -3.2 7.6
9 4 2 -16 7
9 4 2 6.4 9.6
9 4 2 7.8 4.9
9 4 2 1.2 7
9 4 2 4.9 7.1
9 4 2 6.9 9.2
10 4 2 88.19 20.5
10 4 2 100.29 20.3
10 4 2 111.69 25.6
10 4 2 52.19 17.4
10 4 2 83.89 16.9
11 4 2 22.9 10.2
11 4 2 50.59 17.7
11 4 2 64.29 18.8
11 4 2 53.19 15.6
12 4 2 -11.1 5.1
12 4 2 -15.5 9
7 -5 -2 37.5 16.2
7 -5 -2 -8.1 9.8
-7 5 2 12.3 10.5
6 -5 -2 -10 6.5
6 -5 -2 0.5 10.3
-6 5 2 2.9 9.7
5 -5 -2 25.6 14.8
5 -5 -2 23.4 15.3
-5 5 2 17.6 9.8
4 -5 -2 4.3 7.2
4 -5 -2 0.4 4.4
4 -5 -2 -1.1 5
-4 5 2 -4.1 4.8
3 -5 -2 122.69 25.5
3 -5 -2 101.59 22.9
3 -5 -2 147.99 15.8
3 -5 -2 103.49 16.7
3 -5 -2 121.59 23.9
-3 5 2 114.39 26.3
-3 5 2 97.69 22
-3 5 2 105.49 19.4
-3 5 2 130.29 19.1
2 -5 -2 5.3 10.4
2 -5 -2 12.5 6
2 -5 -2 6.4 5.4
2 -5 -2 5.4 4.6
2 -5 -2 6.1 7.1
2 -5 -2 1.5 5.4
-2 5 2 -1.7 8.8
-2 5 2 -1.8 7.1
-2 5 2 1.1 4.8
-2 5 2 3.5 2.1
-2 5 2 2.2 2.3
-2 5 2 3.3 5.8
-2 5 2 3 4.8
1 -5 -2 229.18 19.2
1 -5 -2 244.58 25.1
1 -5 -2 231.18 21.7
1 -5 -2 180.58 17.7
1 -5 -2 215.18 25.7
-1 5 2 196.18 28.3
-1 5 2 206.88 13.2
-1 5 2 204.18 22.5
-1 5 2 191.68 11.4
-1 5 2 195.88 19.1
-1 5 2 211.38 18.2
-1 5 2 205.28 36.6
0 -5 -2 -4 3.2
0 -5 -2 -0.3 4.7
0 -5 -2 0.1 3.5
0 -5 -2 5.6 6.9
0 5 2 3.3 4
0 5 2 1.3 2.5
0 5 2 -0.8 5.4
0 5 2 -0.2 4.7
0 5 2 -0.5 4
0 5 2 2.1 4.5
0 5 2 -1.8 5.2
-1 -5 -2 37.7 11.5
-1 -5 -2 22.5 6.3
-1 -5 -2 42.3 10.8
-1 -5 -2 29.9 7.4
-1 -5 -2 40.8 9
1 5 2 38.6 8.9
1 5 2 50.59 10.2
1 5 2 42.3 8.9
1 5 2 31.6 7.8
1 5 2 41.4 15.3
1 5 2 73.19 14.1
-2 -5 -2 101.59 8.8
-2 -5 -2 114.29 16.8
-2 -5 -2 101.99 15.5
-2 -5 -2 107.79 21.1
-2 -5 -2 147.79 14.3
-2 -5 -2 108.59 12.1
2 5 2 125.39 12.8
2 5 2 118.39 10.7
2 5 2 126.49 14.2
2 5 2 100.39 15.8
2 5 2 151.88 26.2
2 5 2 137.69 18.9
-3 -5 -2 354.76 23.8
-3 -5 -2 318.87 22.2
-3 -5 -2 302.37 18.7
-3 -5 -2 305.57 13.2
-3 -5 -2 336.27 22.2
-3 -5 -2 301.17 27.1
3 5 2 326.37 20.3
3 5 2 283.87 20.9
3 5 2 341.47 24.2
3 5 2 293.57 28.9
3 5 2 305.47 13.5
3 5 2 296.87 21.8
-4 -5 -2 -4.2 3.1
-4 -5 -2 8.4 3.6
-4 -5 -2 5.7 5.1
-4 -5 -2 8.6 4.8
-4 -5 -2 6.3 5.4
-4 -5 -2 4.1 2.9
4 5 2 8.5 8
4 5 2 4.6 4.8
4 5 2 2.4 2.2
4 5 2 -1.8 3.7
4 5 2 5.9 4.2
-5 -5 -2 393.96 19.6
-5 -5 -2 408.26 26.1
-5 -5 -2 400.56 32.2
-5 -5 -2 424.46 25.5
-5 -5 -2 405.56 27.9
-5 -5 -2 389.06 28.4
-5 -5 -2 374.26 21.3
5 5 2 361.46 16.9
5 5 2 402.36 23.6
5 5 2 411.86 24.2
5 5 2 426.56 27.3
5 5 2 415.06 29.7
-6 -5 -2 4.2 4.1
-6 -5 -2 2.8 7.3
-6 -5 -2 14.3 7.6
-6 -5 -2 5.8 4.8
-6 -5 -2 16.3 7.6
-6 -5 -2 9.9 5.6
-6 -5 -2 5.3 5.5
6 5 2 10 7.2
6 5 2 11.9 5.9
6 5 2 8 5.2
6 5 2 16.4 8.4
6 5 2 15.7 6.6
-7 -5 -2 128.59 20
-7 -5 -2 125.19 18.2
-7 -5 -2 117.69 12.8
-7 -5 -2 152.88 23.4
-7 -5 -2 126.09 11.8
7 5 2 133.59 15.3
7 5 2 108.59 17.6
7 5 2 118.69 16.9
7 5 2 131.89 18.3
7 5 2 116.19 16.7
7 5 2 129.09 19.5
7 5 2 132.99 22.5
-8 -5 -2 237.78 21.5
-8 -5 -2 226.78 24.8
-8 -5 -2 224.28 24.8
8 5 2 247.78 23.4
8 5 2 240.08 20.8
8 5 2 232.48 26.3
8 5 2 285.77 23
8 5 2 230.78 21.2
8 5 2 268.67 25.7
8 5 2 277.77 25.9
-9 -5 -2 53.09 15.5
-9 -5 -2 40.6 11.4
9 5 2 53.39 16.4
9 5 2 11 8.7
9 5 2 16.3 8.5
9 5 2 39.7 12
9 5 2 33.2 12
9 5 2 40.2 12.6
9 5 2 26.5 8.1
-10 -5 -2 14.1 8.9
10 5 2 0.6 9.4
10 5 2 6.8 10.7
10 5 2 18.9 10.7
10 5 2 -6.2 6
10 5 2 2.5 12.1
11 5 2 -2.8 9.1
11 5 2 -0.5 7.3
11 5 2 -15.1 14.8
11 5 2 3.3 10
11 5 2 1.5 9.5
12 5 2 6.3 8.9
6 -6 -2 1.7 12.7
6 -6 -2 4.3 12.4
-6 6 2 31.5 13.2
5 -6 -2 13.3 10.4
5 -6 -2 -9 11.8
-5 6 2 7.4 9.2
4 -6 -2 16 10.4
4 -6 -2 28.9 16.6
4 -6 -2 27.8 9.9
-4 6 2 18 9.2
3 -6 -2 53.89 17.2
3 -6 -2 68.39 18
3 -6 -2 61.59 14.6
-3 6 2 67.79 16.3
-3 6 2 67.39 16.4
2 -6 -2 107.89 23.6
2 -6 -2 79.09 21.6
2 -6 -2 47.7 12.5
2 -6 -2 63.49 13
2 -6 -2 57.69 16.5
-2 6 2 62.49 5.3
-2 6 2 62.29 14.3
-2 6 2 74.39 17
-2 6 2 62.49 5.3
-2 6 2 38.3 16.4
-2 6 2 40.1 20
1 -6 -2 149.88 30.3
1 -6 -2 133.39 21.8
1 -6 -2 118.89 22.7
1 -6 -2 100.49 17.3
1 -6 -2 108.69 17.5
1 -6 -2 103.09 20.8
-1 6 2 147.89 12.6
-1 6 2 139.09 10.5
-1 6 2 131.59 24.7
-1 6 2 156.68 17.3
-1 6 2 156.28 32.9
-1 6 2 140.69 24.2
-1 6 2 124.89 19.9
0 -6 -2 6.2 9.3
0 -6 -2 26 10.1
0 -6 -2 16 7.8
0 -6 -2 2.5 5.2
0 -6 -2 2.1 5
0 6 2 15.5 9
0 6 2 3.7 3.9
0 6 2 6.1 5.5
0 6 2 13.3 6.9
0 6 2 21.1 10.7
0 6 2 7 6.7
0 6 2 -5.8 9.3
-1 -6 -2 36.7 8.8
-1 -6 -2 26.3 11.1
-1 -6 -2 30.5 12.8
-1 -6 -2 32.8 10
-1 -6 -2 34.4 11.4
1 6 2 43.1 12.9
1 6 2 27.7 10.1
1 6 2 45.9 9.4
1 6 2 53.19 12
1 6 2 27.7 13.5
1 6 2 40.7 12.1
1 6 2 41.3 9.3
-2 -6 -2 3056.99 89.39
-2 -6 -2 2953.9 108.59
-2 -6 -2 3112.09 87.49
-2 -6 -2 2793.02 79.79
-2 -6 -2 3069.49 82.39
-2 -6 -2 3039 70.69
2 6 2 2647.04 78.89
2 6 2 2924.31 83.29
2 6 2 2862.21 88.29
2 6 2 2961.4 80.19
2 6 2 3093.19 118.29
2 6 2 2916.31 90.89
2 6 2 2950.7 76.19
-3 -6 -2 50.09 15.6
-3 -6 -2 40.7 10.6
-3 -6 -2 33.6 8.3
-3 -6 -2 50.49 11.6
-3 -6 -2 32.3 5.6
-3 -6 -2 37.8 10.2
3 6 2 34.5 10.2
3 6 2 31.1 8.7
3 6 2 30.8 9.7
3 6 2 32.8 6.4
3 6 2 32.6 14.8
3 6 2 36.3 11.6
-4 -6 -2 9.2 6
-4 -6 -2 3.9 4.5
-4 -6 -2 10.8 3.4
-4 -6 -2 6.8 5.3
-4 -6 -2 27.5 10.6
-4 -6 -2 -0.2 3.7
4 6 2 1.7 3.9
4 6 2 7.5 2.8
4 6 2 9.4 4.6
4 6 2 13.4 10.8
4 6 2 6.9 6.6
-5 -6 -2 5.8 6
-5 -6 -2 -2.5 4
-5 -6 -2 6.3 8.6
-5 -6 -2 -0.2 2.3
-5 -6 -2 -2.2 2.5
-5 -6 -2 3.3 4.8
-5 -6 -2 0.3 3.5
5 6 2 -4 2.8
5 6 2 -0.4 1.5
5 6 2 -3.5 6.3
5 6 2 0 5.4
5 6 2 0.8 2.6
-6 -6 -2 65.59 17
-6 -6 -2 60.49 15.6
-6 -6 -2 63.69 13.4
-6 -6 -2 42.6 10.2
-6 -6 -2 75.69 16.3
-6 -6 -2 69.09 14
6 6 2 85.09 14.7
6 6 2 63.49 15.8
6 6 2 73.19 13.5
6 6 2 72.59 7.8
6 6 2 48 12.1
6 6 2 60.69 9.7
-7 -6 -2 11.8 8.2
-7 -6 -2 5.1 7.5
-7 -6 -2 28 10.3
-7 -6 -2 40.7 11.7
-7 -6 -2 10.5 6.8
-7 -6 -2 15.8 7.3
7 6 2 33.9 12.4
7 6 2 13.3 6.2
7 6 2 15.7 9.1
7 6 2 13.4 7.2
7 6 2 19.1 7.3
7 6 2 16.2 6
7 6 2 8.4 6.3
-8 -6 -2 64.69 15
-8 -6 -2 42.2 12.2
-8 -6 -2 45.8 10.6
-8 -6 -2 67.59 11.9
-8 -6 -2 76.79 19.6
8 6 2 72.69 15
8 6 2 50.39 12.7
8 6 2 61.39 13.1
8 6 2 61.99 17.9
8 6 2 53.59 14.5
8 6 2 48.2 12.7
-9 -6 -2 5.9 7.3
-9 -6 -2 0.3 10
-9 -6 -2 8.6 11
9 6 2 4.6 6.9
9 6 2 28.4 12.3
9 6 2 16.7 8.7
9 6 2 -7 6
-10 -6 -2 133.69 21.6
-10 -6 -2 191.58 30.5
10 6 2 189.88 26.1
10 6 2 163.28 26.1
10 6 2 176.18 29.8
-11 -6 -2 -5.4 8.9
-11 -6 -2 9.9 10.3
11 6 2 7.5 8.1
11 6 2 6.4 10.4
11 6 2 11.9 11.5
11 6 2 -13.6 6.7
12 6 2 12.1 9.6
12 6 2 -0.3 9.5
5 -7 -2 -8.9 10.8
5 -7 -2 -5.6 10.9
-5 7 2 3.2 9.9
4 -7 -2 6.1 9.4
4 -7 -2 26.9 14.4
-4 7 2 22.8 12.3
3 -7 -2 5.9 7.9
3 -7 -2 4.7 7
3 -7 -2 4.3 11.4
-3 7 2 6.8 6.6
2 -7 -2 163.18 28.3
2 -7 -2 163.18 24.4
2 -7 -2 106.69 21.8
-2 7 2 119.99 25.4
-2 7 2 99.99 17.6
1 -7 -2 1.8 8.2
1 -7 -2 -0.8 5.1
1 -7 -2 0.3 6.4
1 -7 -2 -5 3.3
-1 7 2 2.8 4.4
-1 7 2 -3.7 10.1
-1 7 2 0.4 7.5
-1 7 2 2 3.6
0 -7 -2 -1 6.5
0 -7 -2 0.3 4
0 -7 -2 3.6 7.6
0 -7 -2 1.1 6.6
0 -7 -2 26.1 11.4
0 -7 -2 1.5 6.5
0 7 2 3.2 6
0 7 2 10.6 8.7
0 7 2 12 9.4
0 7 2 22.1 14.5
0 7 2 -2.6 3.7
0 7 2 1.8 5.2
-1 -7 -2 8.6 6.7
-1 -7 -2 18.6 7.3
-1 -7 -2 7.3 8.5
-1 -7 -2 8.6 8.6
-1 -7 -2 18.5 13.4
-1 -7 -2 11.6 6.1
1 7 2 4.2 8.5
1 7 2 13.5 9.2
1 7 2 12.4 5.6
1 7 2 23.5 8.5
1 7 2 7 5.2
1 7 2 16.3 11.4
-2 -7 -2 181.58 20.2
-2 -7 -2 210.38 21.3
-2 -7 -2 134.79 28.6
-2 -7 -2 136.39 12.8
-2 -7 -2 170.78 17.6
-2 -7 -2 161.38 16.9
2 7 2 136.39 15.5
2 7 2 128.39 18.9
2 7 2 94.09 25.4
2 7 2 119.09 21.6
2 7 2 137.69 19.1
2 7 2 153.88 16.9
2 7 2 130.99 22.2
-3 -7 -2 120.89 20.2
-3 -7 -2 79.59 14.7
-3 -7 -2 116.99 25.1
-3 -7 -2 78.49 8.1
-3 -7 -2 96.19 17.7
-3 -7 -2 87.89 14.6
3 7 2 74.09 10.6
3 7 2 119.49 27.7
3 7 2 90.39 17.6
3 7 2 117.79 20.9
3 7 2 121.49 19.8
-4 -7 -2 164.88 29.8
-4 -7 -2 151.28 8.5
-4 -7 -2 150.78 21.3
-4 -7 -2 104.89 18
-4 -7 -2 137.89 22.1
-4 -7 -2 125.29 17.6
4 7 2 146.49 20.8
4 7 2 159.88 17.1
4 7 2 139.99 8.8
4 7 2 150.78 22.4
4 7 2 127.99 30
4 7 2 164.08 24.7
-5 -7 -2 28.2 9.7
-5 -7 -2 21 11.6
-5 -7 -2 33.6 15.7
-5 -7 -2 28.5 9.5
-5 -7 -2 25.8 8.1
-5 -7 -2 40.9 14
5 7 2 25.5 8.3
5 7 2 20.9 10
5 7 2 10.4 7.1
5 7 2 35 11.6
-6 -7 -2 37.9 10
-6 -7 -2 37.6 11.7
-6 -7 -2 34.8 10.8
-6 -7 -2 40.5 18
-6 -7 -2 34.1 11.2
-6 -7 -2 69.09 16.5
6 7 2 39 10.7
6 7 2 37.3 4.1
6 7 2 30.3 11.5
6 7 2 34.6 9.5
6 7 2 40.1 3.7
6 7 2 38.4 12.3
-7 -7 -2 -5.3 4.4
-7 -7 -2 9.8 6.3
-7 -7 -2 2.6 4.2
-7 -7 -2 5.6 7.4
-7 -7 -2 7 8.3
-7 -7 -2 5 14.6
7 7 2 7.4 9.6
7 7 2 6.8 6.6
7 7 2 0.6 7.2
7 7 2 -1.9 4.9
7 7 2 7 4.2
7 7 2 6.4 3.6
-8 -7 -2 55.29 14.4
-8 -7 -2 57.39 17.2
-8 -7 -2 50.89 14.1
-8 -7 -2 39.8 10.6
-8 -7 -2 55.09 14.9
-8 -7 -2 61.39 13.5
8 7 2 58.89 13.4
8 7 2 45 13.2
8 7 2 27 9.6
8 7 2 43.5 12.3
8 7 2 44.7 10.5
-9 -7 -2 32.5 13.1
-9 -7 -2 26.3 8.6
-9 -7 -2 29 9.9
-9 -7 -2 27 12.4
-9 -7 -2 21.9 9.9
9 7 2 21.7 8.3
9 7 2 22.9 11.1
-10 -7 -2 -7.1 7.2
-10 -7 -2 -0.4 8.1
-10 -7 -2 8.5 8.4
10 7 2 6.5 7
10 7 2 -0.7 11.5
-11 -7 -2 34.8 11.1
-11 -7 -2 7.5 11.6
11 7 2 35.2 14.4
-12 -7 -2 13.2 15.9
-12 -7 -2 0.7 13.3
12 7 2 16.7 14.3
12 7 2 9 7.9
12 7 2 6.3 12.2
4 -8 -2 -2 13.2
4 -8 -2 -1.5 12.7
-4 8 2 13.1 10.1
3 -8 -2 -14.7 6.2
3 -8 -2 5.4 14.1
3 -8 -2 -6.5 7
-3 8 2 23.5 11.5
2 -8 -2 4.5 8.8
2 -8 -2 -6.2 7.4
2 -8 -2 4.1 7
-2 8 2 -2.5 4
1 -8 -2 27.5 14.8
1 -8 -2 30.5 10.4
1 -8 -2 28.9 12.7
-1 8 2 13.3 10.4
-1 8 2 11.8 12.3
0 -8 -2 1.6 7.5
0 -8 -2 -4 5.4
0 -8 -2 -18.8 13.6
0 -8 -2 6.6 7.5
0 -8 -2 8.5 6.5
0 8 2 1.6 5.3
0 8 2 -1.6 3.2
0 8 2 -10.1 10.5
0 8 2 -15.3 8.5
-1 -8 -2 48.6 19.9
-1 -8 -2 12.2 8.2
-1 -8 -2 31.8 9.7
-1 -8 -2 49.3 15.8
-1 -8 -2 47 15.7
1 8 2 18.2 12
1 8 2 44.4 10
1 8 2 21.5 13
1 8 2 10.8 8.7
1 8 2 31.6 19
1 8 2 16.6 8.3
-2 -8 -2 589.94 51.59
-2 -8 -2 581.54 38.6
-2 -8 -2 516.55 32.4
-2 -8 -2 642.04 42.5
-2 -8 -2 584.94 35.7
-2 -8 -2 510.95 27.7
2 8 2 543.45 35.2
2 8 2 675.73 35.3
2 8 2 518.55 38.3
2 8 2 478.75 52.79
2 8 2 621.04 36.5
2 8 2 549.25 41.8
-3 -8 -2 -2.7 6.1
-3 -8 -2 14.5 7.6
-3 -8 -2 -0.6 7
-3 -8 -2 17.3 4.3
-3 -8 -2 -0.6 5.1
-3 -8 -2 12.6 8.8
-3 -8 -2 17.4 7.1
3 8 2 5.8 7.7
3 8 2 2.9 5.5
3 8 2 22.4 13.5
3 8 2 21.5 10.3
3 8 2 12.7 8.2
-4 -8 -2 193.68 33.6
-4 -8 -2 166.78 9.7
-4 -8 -2 201.28 21.7
-4 -8 -2 161.58 11.4
-4 -8 -2 147.99 20.7
-4 -8 -2 198.98 28
-4 -8 -2 151.38 23.7
4 8 2 152.68 23.8
4 8 2 174.28 25.8
4 8 2 158.08 21.7
4 8 2 115.29 28.5
4 8 2 150.38 24.2
-5 -8 -2 122.39 22.1
-5 -8 -2 128.59 27.8
-5 -8 -2 88.19 17.7
-5 -8 -2 89.99 15.8
-5 -8 -2 95.29 15.8
5 8 2 70.89 14.4
5 8 2 129.79 23.5
5 8 2 76.49 17.3
5 8 2 99.29 18.7
-6 -8 -2 119.59 21.2
-6 -8 -2 70.29 23.7
-6 -8 -2 139.89 20.5
-6 -8 -2 91.59 21
-6 -8 -2 127.09 19.2
-6 -8 -2 130.29 25.7
6 8 2 126.09 19.9
6 8 2 125.09 20.7
6 8 2 98.79 20.1
6 8 2 113.79 22.5
-7 -8 -2 7.8 9.3
-7 -8 -2 2.5 7.1
-7 -8 -2 -3 5.1
-7 -8 -2 11.4 7.3
-7 -8 -2 -1.5 15.1
-7 -8 -2 -9.7 6.5
7 8 2 0.5 5.8
7 8 2 -1.3 6.8
-8 -8 -2 184.98 32.2
-8 -8 -2 238.78 25.3
-8 -8 -2 238.68 34.5
-8 -8 -2 215.78 26.2
-8 -8 -2 290.07 26.7
8 8 2 222.38 22.3
8 8 2 245.98 24.1
-9 -8 -2 -0.4 11.7
-9 -8 -2 -19.6 13.9
-9 -8 -2 -13.6 5.3
-9 -8 -2 2 8.9
-9 -8 -2 4.3 8.3
9 8 2 10.2 7
-10 -8 -2 1.2 6.3
-10 -8 -2 9.4 6.3
-10 -8 -2 -15.8 12.1
-10 -8 -2 0.7 9.9
-10 -8 -2 -4.4 9.9
10 8 2 10.9 7.3
-11 -8 -2 7 8.5
-11 -8 -2 -3.3 8.6
11 8 2 -2.4 7.3
-12 -8 -2 3 11.7
-12 -8 -2 13.7 15.5
12 8 2 -10.6 9.8
12 8 2 4.3 10.2
3 -9 -2 -0.9 13.7
3 -9 -2 -19.2 12.1
-3 9 2 1.8 8.5
2 -9 -2 31.7 13.8
2 -9 -2 -8.2 9.2
2 -9 -2 18.5 14.8
-2 9 2 7.9 6.7
1 -9 -2 -4.7 8.6
1 -9 -2 9.5 7.7
1 -9 -2 -9.3 7.9
-1 9 2 -0.7 4.2
0 -9 -2 -1.2 8.2
0 -9 -2 -9.3 7.6
0 -9 -2 0.7 8.9
0 9 2 5.4 7
-1 -9 -2 5 9.2
-1 -9 -2 26.5 11
-1 -9 -2 25.3 15.9
-1 -9 -2 40.2 14.9
1 9 2 11.4 8.5
1 9 2 39.7 12.5
1 9 2 32.7 24.2
-2 -9 -2 295.97 29.9
-2 -9 -2 258.07 28.8
-2 -9 -2 255.17 44.6
-2 -9 -2 301.47 22.2
2 9 2 211.78 46.6
2 9 2 273.97 25.3
2 9 2 298.47 24.8
2 9 2 272.57 27.8
-3 -9 -2 1.6 4
-3 -9 -2 5.3 9.3
-3 -9 -2 5.5 8.2
-3 -9 -2 -0.8 6.3
-3 -9 -2 7.6 10.5
3 9 2 6.6 9.7
3 9 2 -12.4 15.5
3 9 2 -11.6 7.7
3 9 2 -1.9 7
3 9 2 -13.3 5.1
-4 -9 -2 4.9 8.1
-4 -9 -2 9.1 6.5
-4 -9 -2 25.8 15.2
-4 -9 -2 -6.3 7.3
4 9 2 -3.1 6.9
4 9 2 7.1 6.6
4 9 2 11.7 8.4
-5 -9 -2 -2 5.3
-5 -9 -2 1.3 6.8
-5 -9 -2 2.5 7.9
-5 -9 -2 1.9 10.8
5 9 2 -8.2 5.5
5 9 2 -8.6 8.2
5 9 2 7 9.9
-6 -9 -2 8.7 13.1
-6 -9 -2 -0.7 5.7
-6 -9 -2 -3.1 6
-6 -9 -2 1 5.3
6 9 2 -0.8 6.4
6 9 2 -2.7 3.8
-7 -9 -2 81.49 17.2
-7 -9 -2 53.79 17.7
-7 -9 -2 93.99 25
-7 -9 -2 69.59 18
7 9 2 81.29 17.8
7 9 2 65.79 15.9
-8 -9 -2 22.9 10.6
-8 -9 -2 34.4 16.4
-8 -9 -2 58.39 15.3
-8 -9 -2 50.89 17.1
8 9 2 55.89 15.3
-9 -9 -2 40.7 14.1
-9 -9 -2 61.09 20.2
-9 -9 -2 59.69 16.9
-9 -9 -2 70.79 19.4
9 9 2 47.3 12.7
-10 -9 -2 26.4 13.9
-10 -9 -2 -17.6 6.6
-10 -9 -2 -4.6 9.2
10 9 2 3.2 8.2
-11 -9 -2 28.1 15.1
-11 -9 -2 50.19 16.2
-11 -9 -2 26.6 10
11 9 2 52.39 12.9
2 -10 -2 -12.9 11.1
-2 10 2 -4.3 6
1 -10 -2 -17.3 10.3
1 -10 -2 2.7 11.4
-1 10 2 -12.2 7.6
0 -10 -2 -8.1 8.9
0 -10 -2 12.1 10.6
0 -10 -2 13.3 13.3
0 10 2 20 10.6
-1 -10 -2 24.3 10.3
-1 -10 -2 21 12.2
-1 -10 -2 14.2 12
1 10 2 27 10.8
-2 -10 -2 -16.7 15.7
-2 -10 -2 0.5 10.9
-2 -10 -2 9.6 11.3
2 10 2 -8.2 4.6
2 10 2 -5.3 6.3
-3 -10 -2 29.8 15.5
-3 -10 -2 -2.8 7.5
-3 -10 -2 9.2 10.1
3 10 2 8.4 9.4
3 10 2 -0.7 8.9
-4 -10 -2 -8.6 6.4
-4 -10 -2 2.9 9.4
-4 -10 -2 16.5 7.6
-4 -10 -2 -8.9 7
4 10 2 -9.5 5.7
4 10 2 -5.2 6.2
4 10 2 -1.2 9.4
-5 -10 -2 17.9 10.6
-5 -10 -2 20.5 12.1
-5 -10 -2 12.1 13.2
-5 -10 -2 4.9 8.2
5 10 2 16.6 8
-6 -10 -2 18.4 12
-6 -10 -2 7.7 9.8
-6 -10 -2 1.3 11.6
-6 -10 -2 15.7 11
6 10 2 12.4 11.6
6 10 2 22.2 10
-7 -10 -2 -4.6 7.2
-7 -10 -2 5.7 9.3
-7 -10 -2 -19.1 5.9
-7 -10 -2 -9.9 13.5
7 10 2 -15.6 6.7
-8 -10 -2 -8.5 8.5
-8 -10 -2 8.2 9
-8 -10 -2 -4.1 9
-8 -10 -2 1.1 14
8 10 2 -4.4 4.8
-9 -10 -2 -16.7 5.4
-9 -10 -2 15.8 12.1
-9 -10 -2 -6.3 9.6
-9 -10 -2 -2.1 12.3
9 10 2 -6.6 6.6
-10 -10 -2 6.7 11.1
-10 -10 -2 3.4 8.7
10 10 2 8.2 8.6
-11 -10 -2 21.2 13.6
-11 -10 -2 -0.2 10.4
11 10 2 14 10.4
0 -11 -2 -20.2 9.9
0 -11 -2 -0.2 12.1
0 11 2 7 10.9
-1 -11 -2 -1.3 11.7
1 11 2 6 7.7
-2 -11 -2 15.6 13.1
-2 -11 -2 13.5 11.9
2 11 2 21.4 9.8
-3 -11 -2 36.3 15.4
-3 -11 -2 47.4 26.1
-3 -11 -2 40 16.1
3 11 2 51.69 18
3 11 2 38.3 14.2
-4 -11 -2 -6.4 6.6
-4 -11 -2 4.5 9.9
-4 -11 -2 -20.5 14
4 11 2 -0.3 9.8
4 11 2 12.6 10.9
-5 -11 -2 10 10.8
-5 -11 -2 5.5 9.9
-5 -11 -2 6.1 11.2
5 11 2 -1.8 7.2
-6 -11 -2 16.6 12.3
-6 -11 -2 5.9 12.5
-6 -11 -2 -2.8 9.9
-6 -11 -2 20.9 10
6 11 2 26.2 11.9
-7 -11 -2 4.3 11.3
-7 -11 -2 -2.1 9.9
-7 -11 -2 -9.4 7.3
-7 -11 -2 -13.2 10.5
7 11 2 7.2 9.3
-8 -11 -2 7.7 11.1
-8 -11 -2 1 10.6
-8 -11 -2 -9.8 14.8
-8 -11 -2 -19.3 7.1
8 11 2 -9.7 7.1
-9 -11 -2 -9.1 8.1
-9 -11 -2 5.4 9.6
9 11 2 4 9.2
-10 -11 -2 9.3 9.1
-10 -11 -2 -7.7 9.6
10 11 2 -7 9.3
-2 -12 -2 -3.4 13.7
-2 -12 -2 9.2 15.2
2 12 2 1 7.2
-3 -12 -2 16.4 15
-3 -12 -2 11.8 11.1
3 12 2 -1.6 8
-4 -12 -2 0.1 10.5
-4 -12 -2 3.8 19.3
-4 -12 -2 -5.7 8.6
4 12 2 -2.1 8.6
4 12 2 -5.2 10.9
-5 -12 -2 -20.5 19.6
-5 -12 -2 6.5 10.9
-5 -12 -2 -15.4 8
5 12 2 -12.6 12.7
5 12 2 17.3 10
-6 -12 -2 -1.4 12.6
-6 -12 -2 -34.2 13.8
-6 -12 -2 18.1 10.8
-6 -12 -2 1.3 7.2
6 12 2 10.3 10.2
6 12 2 15.8 11.6
-7 -12 -2 17 10.9
-7 -12 -2 3.7 11.4
-7 -12 -2 2.5 11
7 12 2 2.5 9.5
7 12 2 17.1 9.4
-8 -12 -2 -11.6 10.4
8 12 2 6.8 9.2
-9 -12 -2 -15.4 9.8
-9 -12 -2 6.7 13.7
9 12 2 -20.7 9.5
8 12 -3 38.7 17.1
-8 -12 3 36.9 22.4
-8 -12 3 19.5 14.8
7 12 -3 8.5 12.4
-7 -12 3 -18.4 8.1
-7 -12 3 -7.4 10.6
6 12 -3 5.1 12
-6 -12 3 -24.1 21
-6 -12 3 2.5 8.5
-6 -12 3 17.8 11.1
5 12 -3 10.2 11.8
-5 -12 3 16.3 12.6
-5 -12 3 3.5 11.2
-5 -12 3 -25.1 20.7
4 12 -3 13.3 14
-4 -12 3 -19.4 11.7
-4 -12 3 10.3 12.6
-4 -12 3 -4.2 10.4
3 12 -3 -7.8 8.6
-3 -12 3 7.6 13.5
2 12 -3 -8.3 7.8
-2 -12 3 -23.9 13.2
-2 -12 3 34.6 15.1
9 11 -3 1.4 12
-9 -11 3 28.3 16
-9 -11 3 -9.2 8.3
8 11 -3 71.89 17.2
-8 -11 3 124.59 27.7
-8 -11 3 141.09 27.1
7 11 -3 14.9 10.6
-7 -11 3 -25 18.4
-7 -11 3 28.7 13.5
-7 -11 3 7.3 14.7
6 11 -3 5 6.5
-6 -11 3 9.9 11
-6 -11 3 4.1 10.2
-6 -11 3 18.5 18.1
5 11 -3 -5.3 7.9
-5 -11 3 4 12.5
-5 -11 3 -7.3 11.6
-5 -11 3 4.1 19.2
-5 -11 3 0.2 8.1
4 11 -3 44.2 14.4
-4 -11 3 40.7 17.6
-4 -11 3 15.9 13.1
-4 -11 3 30.9 23.4
-4 -11 3 14 10
3 11 -3 34.7 15.3
-3 -11 3 -25.4 15.5
-3 -11 3 15.2 13.6
-3 -11 3 10.5 9.6
-3 -11 3 -0.7 10.1
2 11 -3 1.9 6.5
-2 -11 3 -1.4 8.9
-2 -11 3 -16.5 9.8
1 11 -3 7.1 9.1
-1 -11 3 -23.5 9.6
-1 -11 3 6.9 7.2
0 11 -3 2.7 10
0 -11 3 11.6 15.9
0 -11 3 -6.4 11.3
10 10 -3 18 10.2
-10 -10 3 13.9 13.6
-10 -10 3 23.3 15.6
9 10 -3 1.6 10.2
-9 -10 3 14.5 11.8
-9 -10 3 -1.2 10.3
8 10 -3 35.6 13.6
-8 -10 3 15.5 13.3
-8 -10 3 -1.7 12
-8 -10 3 40.4 21.2
7 10 -3 48.3 15.4
-7 -10 3 21.9 14.8
-7 -10 3 82.99 28.1
6 10 -3 16.2 8.2
-6 -10 3 13 13
-6 -10 3 21.1 19.9
-6 -10 3 18.8 11.3
5 10 -3 -8.7 5.5
-5 -10 3 8.7 12.3
-5 -10 3 23 12.1
-5 -10 3 -6.1 6.7
-5 -10 3 9.9 14.5
4 10 -3 54.39 16
-4 -10 3 52.19 14.3
-4 -10 3 76.59 19.8
-4 -10 3 85.99 20.6
-4 -10 3 143.39 38.4
3 10 -3 -5.3 5.2
3 10 -3 20.6 12.3
-3 -10 3 10 17.2
-3 -10 3 9.3 8.4
2 10 -3 3.1 5.3
-2 -10 3 -9.5 6.2
-2 -10 3 29.6 20.8
-2 -10 3 -4.4 9.6
-2 -10 3 3.8 9
1 10 -3 -3.4 8.2
-1 -10 3 21.9 10.6
-1 -10 3 -14.3 7.7
-1 -10 3 -3.3 8.8
0 10 -3 -2.4 7.1
0 -10 3 3.6 8.2
0 -10 3 14.4 11.2
-1 10 -3 5.7 7.5
1 -10 3 -1.3 12.3
1 -10 3 -11.2 10.3
1 -10 3 12.4 12.8
-2 10 -3 -9 5.4
2 -10 3 -5.7 15.7
2 -10 3 5 14.6
2 -10 3 -24.7 9.5
10 9 -3 29.5 12
-10 -9 3 48.7 20.6
-10 -9 3 21.1 14.9
9 9 -3 -10.9 5.5
-9 -9 3 -0.8 13.5
-9 -9 3 -19.2 7.5
-9 -9 3 -5.8 6.3
8 9 -3 -1.4 9.8
-8 -9 3 13.2 10
-8 -9 3 1.1 7.8
-8 -9 3 -2.3 14.8
7 9 -3 31.3 12.3
-7 -9 3 7.5 9.3
-7 -9 3 16 14.3
-7 -9 3 22.9 14.4
6 9 -3 22.3 11.7
-6 -9 3 22.4 16.4
-6 -9 3 10.3 10.3
-6 -9 3 8.1 6.4
-6 -9 3 15.2 9.8
5 9 -3 22.4 10.6
-5 -9 3 54.69 17.7
-5 -9 3 31.2 11.1
-5 -9 3 56.69 18
4 9 -3 72.09 16.8
4 9 -3 77.89 18
4 9 -3 84.09 18.5
-4 -9 3 89.69 19.8
-4 -9 3 75.49 23.2
-4 -9 3 75.29 17.8
-4 -9 3 64.69 14.6
3 9 -3 -8 5.8
3 9 -3 25.3 11
3 9 -3 -2.6 8.7
-3 -9 3 5.3 7.9
-3 -9 3 -0.9 8.4
-3 -9 3 14.9 21.4
-3 -9 3 18.6 14.8
-3 -9 3 -5.7 5.5
2 9 -3 43.7 14.8
2 9 -3 41.2 14.9
2 9 -3 19.1 13
-2 -9 3 52.09 29.7
-2 -9 3 18.6 11
-2 -9 3 8.5 11.8
-2 -9 3 24 19.4
-2 -9 3 53.89 12.3
-2 -9 3 81.49 19.6
1 9 -3 69.39 17.7
-1 -9 3 44.4 25.2
-1 -9 3 84.89 21
-1 -9 3 82.69 21.6
-1 -9 3 56.59 21.9
-1 -9 3 65.59 16.3
-1 -9 3 81.39 16.5
0 9 -3 -8.9 6
0 -9 3 29.5 14
0 -9 3 -16.7 28.3
0 -9 3 32.7 14.7
0 -9 3 4.9 7.8
-1 9 -3 59.19 15
1 -9 3 90.59 23.4
1 -9 3 81.99 20.5
1 -9 3 85.39 34.3
1 -9 3 58.89 20.6
-2 9 -3 -1.9 8.5
2 -9 3 12.5 22.2
2 -9 3 2.3 8.3
2 -9 3 8.6 14.2
2 -9 3 9.4 12.5
3 -9 3 32.5 32.6
3 -9 3 20.3 14.7
3 -9 3 8.5 14.8
3 -9 3 -10.2 12.4
11 8 -3 8.2 9.2
10 8 -3 -9.3 5.5
-10 -8 3 -2.5 10.7
-10 -8 3 -5.6 12.1
-10 -8 3 -4.8 9.3
9 8 -3 -12.8 5.2
-9 -8 3 -3.6 7.6
-9 -8 3 -2 10.9
-9 -8 3 -4.8 13.8
8 8 -3 322.77 30
-8 -8 3 361.26 30.6
-8 -8 3 273.07 39.7
-8 -8 3 285.47 43.7
7 8 -3 34.2 15.5
7 8 -3 25.9 12.1
-7 -8 3 28.4 12.8
-7 -8 3 10.7 14.2
-7 -8 3 10.4 7.3
6 8 -3 0.2 6.1
-6 -8 3 5.6 12.9
-6 -8 3 16 9.8
5 8 -3 47.3 16.4
5 8 -3 71.69 14.1
5 8 -3 94.39 17.7
5 8 -3 62.29 17.5
-5 -8 3 69.99 18
-5 -8 3 53.19 23.1
-5 -8 3 57.69 21.2
-5 -8 3 76.29 19
-5 -8 3 79.39 13.4
4 8 -3 73.19 15.7
4 8 -3 95.59 19
4 8 -3 97.29 18.1
4 8 -3 68.79 18.1
-4 -8 3 92.49 15.9
-4 -8 3 87.79 29.5
-4 -8 3 94.79 19.9
-4 -8 3 67.09 17
-4 -8 3 116.99 27.5
-4 -8 3 81.39 15.9
3 8 -3 107.69 18.6
3 8 -3 155.28 27
3 8 -3 112.89 19.6
3 8 -3 111.59 20.8
-3 -8 3 104.89 22.1
-3 -8 3 110.39 8.7
-3 -8 3 175.18 40.4
-3 -8 3 95.59 18.8
-3 -8 3 144.39 21.2
-3 -8 3 96.79 9.4
-3 -8 3 134.39 32.3
-3 -8 3 120.19 18.4
2 8 -3 -5.4 6.2
2 8 -3 -2.9 8.6
2 8 -3 0.8 6.5
2 8 -3 1.6 5.5
-2 -8 3 -5.7 4.3
-2 -8 3 -2.5 4.6
-2 -8 3 40.7 17.5
-2 -8 3 -10.2 10.1
-2 -8 3 2.9 6.6
-2 -8 3 19.6 10.4
-2 -8 3 -10.2 11.7
-2 -8 3 5.4 7
1 8 -3 7.8 8.7
1 8 -3 7.5 7.8
1 8 -3 -0.7 7.6
-1 -8 3 11.5 9.7
-1 -8 3 -1.2 6.2
-1 -8 3 -8.8 16.2
-1 -8 3 15.3 10.7
-1 -8 3 3.2 7.6
-1 -8 3 -0.2 6
0 8 -3 -8.8 9.8
0 8 -3 0.2 7.6
0 8 -3 9.4 6.7
0 -8 3 0.8 8
0 -8 3 -11.1 5.7
0 -8 3 12.8 12.4
0 -8 3 3.2 6.4
0 -8 3 -5.7 19
0 -8 3 -4.7 5.3
-1 8 -3 4.4 7
1 -8 3 15.3 15.4
1 -8 3 23 13.2
1 -8 3 -11 14.7
1 -8 3 12.2 7.9
1 -8 3 9.4 8.3
-2 8 -3 1.8 6.6
2 -8 3 6.5 11.7
2 -8 3 18.5 12.5
2 -8 3 8.5 9.6
-3 8 -3 6.6 9.3
3 -8 3 15.4 10.4
3 -8 3 -10.2 15.3
3 -8 3 -0.1 9.3
3 -8 3 -0.7 10.3
-4 8 -3 -9.4 6.6
4 -8 3 -11.4 10.6
4 -8 3 36.1 34.7
4 -8 3 -12.3 9.2
4 -8 3 1.3 9.8
11 7 -3 21.5 12.6
-11 -7 3 39.3 19.3
10 7 -3 -6.7 7.7
-10 -7 3 20.4 15.2
-10 -7 3 9.6 11
-10 -7 3 1.1 13.2
9 7 -3 25.4 10.7
-9 -7 3 58.49 21.6
-9 -7 3 35.6 11.1
8 7 -3 8.9 9.9
8 7 -3 0.7 4.5
-8 -7 3 8.1 9.6
-8 -7 3 -1.6 6.8
7 7 -3 33.5 10.8
7 7 -3 24.5 11.3
7 7 -3 33.1 6.1
-7 -7 3 25.5 7.6
-7 -7 3 37.3 17.9
-7 -7 3 43.1 13.3
-7 -7 3 35.9 13.9
6 7 -3 -5.2 7.1
6 7 -3 2.9 5.6
6 7 -3 5.4 4.6
6 7 -3 0.3 1.9
6 7 -3 6 6.6
-6 -7 3 -3.6 3.9
-6 -7 3 4.1 7.7
-6 -7 3 2.1 12.2
-6 -7 3 3.9 5.4
5 7 -3 14.6 8
5 7 -3 3.1 7.8
5 7 -3 15.7 7.3
-5 -7 3 23.2 8.1
-5 -7 3 13.4 9
-5 -7 3 28.5 12.3
-5 -7 3 9.2 10.1
-5 -7 3 16.4 6.6
4 7 -3 51.09 13.3
4 7 -3 41 11.6
4 7 -3 32.5 9.4
4 7 -3 37 11.9
-4 -7 3 14.1 15.5
-4 -7 3 44.9 18.6
-4 -7 3 38.5 9.1
-4 -7 3 29.8 11
-4 -7 3 50.09 11.9
-4 -7 3 48.4 13.8
3 7 -3 135.79 20
3 7 -3 112.39 19.3
3 7 -3 128.59 22.5
3 7 -3 132.19 19.9
-3 -7 3 124.09 9.3
-3 -7 3 118.59 16.8
-3 -7 3 140.49 22.3
-3 -7 3 73.49 22.3
-3 -7 3 88.09 25.6
-3 -7 3 98.89 16
-3 -7 3 124.09 8
-3 -7 3 114.59 19.7
2 7 -3 277.07 28.4
2 7 -3 259.27 23.2
2 7 -3 275.37 26.1
2 7 -3 339.07 25.9
-2 -7 3 265.77 17.2
-2 -7 3 260.57 22.6
-2 -7 3 299.27 19.4
-2 -7 3 279.97 45.5
-2 -7 3 321.47 26.5
-2 -7 3 272.87 46.7
-2 -7 3 243.48 21.2
-2 -7 3 266.47 27
1 7 -3 2.1 4.2
1 7 -3 -9.1 6.9
1 7 -3 -4.9 4.2
1 7 -3 16.7 9.2
-1 -7 3 4.3 11.1
-1 -7 3 8.4 6.2
-1 -7 3 -2.4 8.4
-1 -7 3 1.4 5.1
-1 -7 3 -9.4 3.8
-1 -7 3 5.3 8.1
-1 -7 3 -4.6 3.5
-1 -7 3 10.7 7.3
0 7 -3 3.8 8
0 7 -3 0.5 4.4
0 7 -3 1.5 8.1
0 7 -3 -0.3 5.6
0 -7 3 -25.8 10.7
0 -7 3 -1.2 3.6
0 -7 3 -3 5.5
0 -7 3 -9.4 5.7
0 -7 3 -6.4 6.1
0 -7 3 -6.2 4.1
0 -7 3 8.2 11.7
-1 7 -3 173.48 19.2
-1 7 -3 118.79 26.1
-1 7 -3 166.98 16.1
-1 7 -3 159.08 29
1 -7 3 137.79 25.8
1 -7 3 123.29 31.3
1 -7 3 144.59 41.5
1 -7 3 147.09 15.1
1 -7 3 183.38 28.5
1 -7 3 175.68 26.2
1 -7 3 172.68 29.9
1 -7 3 145.49 21.8
-2 7 -3 106.99 19.5
-2 7 -3 61.79 19.4
2 -7 3 95.99 23.2
2 -7 3 93.79 20.6
2 -7 3 105.79 22.4
2 -7 3 84.79 33.3
-3 7 -3 13.4 8.2
3 -7 3 -2.2 8.9
3 -7 3 -6.6 4.3
3 -7 3 -12.3 7.4
3 -7 3 0.4 18.3
-4 7 -3 -3.1 5.6
4 -7 3 -14.4 7.6
4 -7 3 6.2 8.3
4 -7 3 14.6 12.7
-5 7 -3 20.2 12.2
5 -7 3 -5.2 10.7
5 -7 3 -26.4 20.7
5 -7 3 42.3 14.8
5 -7 3 28 11.7
-6 7 -3 7.6 10.8
6 -7 3 -17.2 8.5
6 -7 3 32.8 16.8
11 6 -3 -1.4 6.8
-11 -6 3 15.8 13
-11 -6 3 3.9 15.7
10 6 -3 -3.1 8.3
-10 -6 3 -17.8 6.8
9 6 -3 11.3 8.6
9 6 -3 5.9 9.5
-9 -6 3 2.9 10.6
-9 -6 3 19.4 9.4
8 6 -3 28.1 10.8
8 6 -3 21.8 10.7
8 6 -3 19 8.5
8 6 -3 12.8 6.5
-8 -6 3 8.8 12.8
-8 -6 3 11.6 8.2
-8 -6 3 16.9 10.3
7 6 -3 14.6 9.6
7 6 -3 3.1 7.1
7 6 -3 3 7
7 6 -3 -0.6 2.9
7 6 -3 9.6 7.9
7 6 -3 -6.4 2.5
7 6 -3 4.6 4.3
-7 -6 3 -13.4 4.4
-7 -6 3 -4.1 8.8
-7 -6 3 0.5 7.6
6 6 -3 15.2 8.7
6 6 -3 1 7
6 6 -3 7.8 3.8
6 6 -3 10.9 4.9
6 6 -3 3.5 4.2
6 6 -3 3.2 3.3
6 6 -3 9.5 9.6
-6 -6 3 1.8 6.5
-6 -6 3 1 3.8
-6 -6 3 3.8 11.8
-6 -6 3 -0.9 5.2
-6 -6 3 -1 8.3
5 6 -3 24.6 13.7
5 6 -3 28.3 5
5 6 -3 25.1 8.2
5 6 -3 23.7 10.4
5 6 -3 35.7 10.7
5 6 -3 18.6 5.8
-5 -6 3 17.2 7.5
-5 -6 3 21.6 10.1
-5 -6 3 17.2 5.1
-5 -6 3 43.3 16.7
-5 -6 3 24.6 5.9
-5 -6 3 16 8.4
4 6 -3 700.63 30.2
4 6 -3 577.74 36.9
4 6 -3 661.23 19.4
4 6 -3 664.13 35.4
4 6 -3 827.42 61.79
4 6 -3 642.64 38.8
-4 -6 3 689.93 19.4
-4 -6 3 712.33 38.9
-4 -6 3 733.93 43.2
-4 -6 3 673.13 27.1
-4 -6 3 702.53 34
3 6 -3 293.57 25.9
3 6 -3 260.47 13.1
3 6 -3 247.48 21.4
3 6 -3 264.47 23.4
3 6 -3 254.67 20.1
-3 -6 3 255.67 10.7
-3 -6 3 252.47 18.5
-3 -6 3 300.67 25.5
-3 -6 3 240.78 19.6
-3 -6 3 208.48 36.7
-3 -6 3 284.27 25.1
2 6 -3 -2.7 3
2 6 -3 -1.1 5.1
2 6 -3 -4.8 2.5
2 6 -3 0.4 5.2
2 6 -3 -2.1 4.3
-2 -6 3 -0.3 3.7
-2 -6 3 -0.9 4.8
-2 -6 3 2.7 4.9
-2 -6 3 5.1 10.3
-2 -6 3 -4.8 10.7
-2 -6 3 -0.8 4.5
-2 -6 3 7.6 5.7
1 6 -3 872.41 39.8
1 6 -3 770.32 43.5
1 6 -3 828.42 37
1 6 -3 857.11 38.5
1 6 -3 762.32 45
-1 -6 3 841.92 45.5
-1 -6 3 963.4 64.59
-1 -6 3 759.22 40.8
-1 -6 3 771.52 36.8
-1 -6 3 817.92 39.4
-1 -6 3 813.72 35.6
-1 -6 3 852.01 65.59
0 6 -3 435.86 29.7
0 6 -3 293.77 28.4
0 6 -3 350.96 31
0 6 -3 355.46 24.7
0 6 -3 334.77 22.3
0 -6 3 346.97 23.2
0 -6 3 357.56 29.8
0 -6 3 320.27 26.3
0 -6 3 418.76 47.5
0 -6 3 356.46 25
0 -6 3 357.46 30.3
0 -6 3 309.77 36.7
0 -6 3 332.77 25.9
-1 6 -3 -5.3 7
-1 6 -3 -3.5 6.3
-1 6 -3 8.6 5.5
1 -6 3 8.2 8.2
1 -6 3 -3.3 6.6
1 -6 3 10.6 6.6
1 -6 3 0 3.9
1 -6 3 -2.8 6.8
1 -6 3 -17.3 7.1
1 -6 3 10.7 12
1 -6 3 -0.4 3.9
-2 6 -3 146.49 12.1
-2 6 -3 123.89 17.8
-2 6 -3 122.19 25.6
-2 6 -3 158.78 28.2
2 -6 3 116.19 11.3
2 -6 3 113.49 34.2
2 -6 3 159.78 28.6
2 -6 3 99.59 20.6
2 -6 3 127.59 19.1
2 -6 3 113.19 27.2
2 -6 3 159.18 28.4
2 -6 3 103.09 27.4
-3 6 -3 2.9 8.4
-3 6 -3 -4.1 3.7
3 -6 3 -7 8.3
3 -6 3 -3.3 6
3 -6 3 -0.1 7
-4 6 -3 -4.2 11.5
-4 6 -3 5.9 6.3
4 -6 3 -1.8 10
4 -6 3 -4.2 16.1
4 -6 3 4 11.2
-5 6 -3 44.3 14.4
5 -6 3 49.9 19.4
5 -6 3 71.49 18.8
5 -6 3 77.09 34.6
5 -6 3 60.49 21.9
-6 6 -3 -3.4 7.5
6 -6 3 -3.5 25.9
6 -6 3 -8.3 11.7
6 -6 3 20 15.6
6 -6 3 -0.4 8.8
11 5 -3 -10.8 6.1
11 5 -3 -2.8 9.2
-11 -5 3 17.9 14.4
10 5 -3 4.1 7.8
-10 -5 3 -0.2 11.2
9 5 -3 -1.4 7.2
9 5 -3 15.5 8.2
-9 -5 3 24.3 10.1
-9 -5 3 9.7 11.9
-9 -5 3 21.6 11.4
8 5 -3 -5 7.5
8 5 -3 0.1 9
8 5 -3 4.5 5.3
8 5 -3 -5.5 4.8
8 5 -3 -0.2 4.9
8 5 -3 1.9 6.3
-8 -5 3 2.7 8.2
-8 -5 3 2.5 5.8
-8 -5 3 -4.5 7.1
7 5 -3 136.09 21.6
7 5 -3 156.98 21.9
7 5 -3 128.09 9.9
7 5 -3 123.99 22.4
7 5 -3 137.49 15.3
7 5 -3 98.19 17.2
7 5 -3 165.18 22.7
7 5 -3 136.39 25.6
7 5 -3 148.79 12.6
-7 -5 3 150.58 15.6
-7 -5 3 135.89 24.5
-7 -5 3 166.28 24.5
6 5 -3 306.17 22.7
6 5 -3 301.27 13.6
6 5 -3 343.87 34.6
6 5 -3 319.77 24.3
6 5 -3 280.67 15.7
6 5 -3 289.87 27
6 5 -3 327.77 19.9
6 5 -3 286.27 23.9
6 5 -3 277.07 22.9
-6 -5 3 295.37 22.2
-6 -5 3 312.47 23.4
-6 -5 3 271.07 26.9
-6 -5 3 358.16 29.6
5 5 -3 51.79 16.8
5 5 -3 71.29 9.5
5 5 -3 56.29 5.9
5 5 -3 58.09 13.4
5 5 -3 67.79 14.5
5 5 -3 56.79 11.7
-5 -5 3 43.2 10.4
-5 -5 3 59.59 16.5
-5 -5 3 59.79 6.6
-5 -5 3 70.59 12.2
-5 -5 3 70.79 16.5
-5 -5 3 56.29 10.7
4 5 -3 194.88 17.6
4 5 -3 172.38 29.7
4 5 -3 221.18 21.7
4 5 -3 166.78 11.2
4 5 -3 161.58 17.5
4 5 -3 186.28 10.5
-4 -5 3 175.78 17.5
-4 -5 3 166.18 14.9
-4 -5 3 178.88 11.6
-4 -5 3 185.68 25.7
-4 -5 3 179.68 10.8
-4 -5 3 166.58 28.7
3 5 -3 492.75 30.9
3 5 -3 499.25 18.9
3 5 -3 485.25 23.8
3 5 -3 531.05 46.7
3 5 -3 502.75 30.9
3 5 -3 543.65 28.7
-3 -5 3 492.85 43.4
-3 -5 3 491.95 30.2
-3 -5 3 543.45 33.4
-3 -5 3 506.25 17.1
-3 -5 3 487.65 26.2
-3 -5 3 483.45 21.5
2 5 -3 43 9.6
2 5 -3 22.8 12.6
2 5 -3 38.5 7.4
2 5 -3 52.69 11.1
2 5 -3 13.6 7.1
2 5 -3 40.8 10
-2 -5 3 61.29 13.1
-2 -5 3 36.7 6
-2 -5 3 30.6 13.9
-2 -5 3 66.29 14.6
-2 -5 3 36.2 8.6
-2 -5 3 34.9 8.2
1 5 -3 21.7 8.6
1 5 -3 15.1 7.7
1 5 -3 15 6.6
1 5 -3 14.9 6
1 5 -3 14 5.5
-1 -5 3 13.5 6.9
-1 -5 3 9.5 5.6
-1 -5 3 15.6 7.1
-1 -5 3 12.2 6
-1 -5 3 26.6 7.4
-1 -5 3 4.6 11.2
-1 -5 3 11.4 10.7
0 5 -3 10.5 6.5
0 5 -3 23.7 6.9
0 5 -3 5.3 4.2
0 5 -3 5.2 6.7
0 5 -3 -1.3 3.8
0 -5 3 9.2 6.1
0 -5 3 8 4.3
0 -5 3 2.4 4.9
0 -5 3 16.4 7.8
0 -5 3 3.6 7.4
0 -5 3 7.2 8.4
-1 5 -3 -1.7 4.9
-1 5 -3 -6.1 4.5
-1 5 -3 3.9 3.7
-1 5 -3 -1.9 6.1
-1 5 -3 0.3 4.5
1 -5 3 1.5 4.9
1 -5 3 1.5 3.9
1 -5 3 -1.7 7.2
1 -5 3 5.4 3.4
1 -5 3 -2 5.3
1 -5 3 6.6 6.3
1 -5 3 1.1 4.7
-2 5 -3 -0.9 4.7
-2 5 -3 0.6 6.3
-2 5 -3 -3.3 5
-2 5 -3 -0.4 2.9
-2 5 -3 -3 3.1
2 -5 3 14.2 9.7
2 -5 3 -15.5 6.5
2 -5 3 2.8 6.7
2 -5 3 5.3 8.6
2 -5 3 10.7 9.8
2 -5 3 -9.7 6.2
2 -5 3 -2 2.8
2 -5 3 1 4.2
-3 5 -3 278.37 39.8
-3 5 -3 233.88 10.3
-3 5 -3 199.88 30.8
-3 5 -3 229.08 20
3 -5 3 264.47 25.9
3 -5 3 242.88 45.9
3 -5 3 266.77 30.1
3 -5 3 223.38 20.8
3 -5 3 228.28 36.5
3 -5 3 215.28 10.8
3 -5 3 193.08 30
-4 5 -3 17.8 7.5
-4 5 -3 34.5 15.3
4 -5 3 8.3 17
4 -5 3 39.6 15.4
4 -5 3 32.9 13.4
4 -5 3 24.8 10.4
4 -5 3 26.5 13
-5 5 -3 72.29 15.8
-5 5 -3 48.2 19.9
5 -5 3 57.79 19.8
5 -5 3 63.09 20.7
5 -5 3 23.8 21.4
5 -5 3 81.09 19.6
-6 5 -3 137.79 22.8
6 -5 3 132.39 32.6
6 -5 3 131.99 30
6 -5 3 148.79 28.4
-7 5 -3 5.1 8.6
7 -5 3 21.3 15.4
7 -5 3 -5.3 10.4
11 4 -3 -7.6 11.7
11 4 -3 11.5 13
-11 -4 3 -12.3 16.8
10 4 -3 -8.3 4.9
10 4 -3 -1.8 8.2
-10 -4 3 2.5 9.8
9 4 -3 4.1 7.2
9 4 -3 13.2 11.2
9 4 -3 3.8 9.3
-9 -4 3 4.1 7.7
-9 -4 3 6.6 8.8
8 4 -3 89.69 21.4
8 4 -3 62.89 16
8 4 -3 60.59 13.8
8 4 -3 57.09 11.2
8 4 -3 50.39 13.1
-8 -4 3 81.79 18.5
-8 -4 3 74.19 15.2
-8 -4 3 54.69 11
7 4 -3 8.8 6.6
7 4 -3 14.1 7.9
7 4 -3 3.6 5.8
7 4 -3 26.7 8.8
7 4 -3 -0.3 4.4
7 4 -3 5.3 7.5
7 4 -3 3 9.4
7 4 -3 5.7 4.4
7 4 -3 7.4 6.4
-7 -4 3 4.4 4.6
-7 -4 3 12 7.3
-7 -4 3 3.8 5.8
6 4 -3 158.58 10
6 4 -3 166.98 23.7
6 4 -3 182.78 16.9
6 4 -3 186.08 18.4
6 4 -3 158.18 15.5
6 4 -3 187.18 18
6 4 -3 169.28 12.2
6 4 -3 184.48 28.3
-6 -4 3 234.68 24.8
-6 -4 3 145.59 20.2
-6 -4 3 159.48 15
-6 -4 3 139.69 20.5
5 4 -3 37.7 8.1
5 4 -3 39.7 10.4
5 4 -3 48.3 10.7
5 4 -3 30.8 8.6
5 4 -3 8.3 8.5
5 4 -3 28.2 5
5 4 -3 38 4.1
5 4 -3 28.4 9.8
-5 -4 3 25.9 9.6
-5 -4 3 35 11.1
-5 -4 3 30 8.1
-5 -4 3 44.8 10.3
4 4 -3 95.69 16.3
4 4 -3 92.89 14.7
4 4 -3 73.49 5.3
4 4 -3 81.09 18.6
4 4 -3 67.89 7.5
4 4 -3 94.59 13.6
-4 -4 3 76.39 11.8
-4 -4 3 76.29 17.6
-4 -4 3 77.69 5.8
-4 -4 3 82.19 11.2
-4 -4 3 100.59 14.4
-4 -4 3 60.69 13.5
3 4 -3 235.28 19.7
3 4 -3 246.08 19.4
3 4 -3 205.48 16.1
3 4 -3 245.98 12.2
3 4 -3 254.97 28.3
3 4 -3 230.18 12.3
-3 -4 3 223.58 19.9
-3 -4 3 229.88 10.9
-3 -4 3 224.68 12.2
-3 -4 3 211.78 15.2
-3 -4 3 211.68 17.6
2 4 -3 533.75 23.8
2 4 -3 542.85 43.2
2 4 -3 556.54 26.3
2 4 -3 523.05 20.7
2 4 -3 508.25 27.9
2 4 -3 551.54 30.1
-2 -4 3 563.44 30.1
-2 -4 3 530.65 18.4
-2 -4 3 584.84 30.8
-2 -4 3 610.64 44.6
-2 -4 3 499.35 24.2
-2 -4 3 579.14 23.2
1 4 -3 248.48 17.8
1 4 -3 272.87 17.2
1 4 -3 296.67 32.9
1 4 -3 249.97 17.5
1 4 -3 305.57 20.8
1 4 -3 263.07 21.2
-1 -4 3 247.18 20.4
-1 -4 3 279.37 19.1
-1 -4 3 266.27 17.1
-1 -4 3 275.17 15.6
-1 -4 3 262.17 30.2
-1 -4 3 294.77 20.1
0 4 -3 120.19 18.1
0 4 -3 117.79 16.2
0 4 -3 101.09 17.4
0 4 -3 139.79 13
0 4 -3 99.49 11
0 -4 3 120.39 23.6
0 -4 3 116.79 17.5
0 -4 3 111.19 15.1
0 -4 3 124.79 17.6
0 -4 3 128.29 25.9
0 -4 3 116.09 11.8
0 -4 3 107.49 11.5
-1 4 -3 15.5 5.9
-1 4 -3 0.6 4.6
-1 4 -3 5.6 5.9
-1 4 -3 9 4.1
-1 4 -3 11.3 6.9
1 -4 3 2.5 5.5
1 -4 3 4.1 6.4
1 -4 3 11.9 7
1 -4 3 6.6 3.6
1 -4 3 8.2 8.2
1 -4 3 8.4 7.4
1 -4 3 9.7 4.9
-2 4 -3 968.4 53.89
-2 4 -3 1120.59 33
-2 4 -3 1065.49 51.79
-2 4 -3 1064.29 39.8
-2 4 -3 1027 51.89
2 -4 3 1056.29 51.79
2 -4 3 1053.39 54.09
2 -4 3 967 66.39
2 -4 3 1038.5 32.2
2 -4 3 1144.29 65.59
2 -4 3 1093.19 50.39
2 -4 3 1078.69 41.6
-3 4 -3 7.4 6.4
-3 4 -3 21.5 12
-3 4 -3 9.4 5.4
-3 4 -3 0.4 2
-3 4 -3 8.4 8.3
3 -4 3 4.8 6.9
3 -4 3 -0.9 12.4
3 -4 3 -4.9 6.8
3 -4 3 5 4.6
3 -4 3 3.4 2.4
3 -4 3 5.7 7.2
3 -4 3 3.1 8.1
3 -4 3 3.5 5.1
-4 4 -3 108.79 21.1
-4 4 -3 82.79 14.4
-4 4 -3 99.99 23.5
4 -4 3 70.69 20
4 -4 3 57.39 17.6
4 -4 3 92.39 19.7
4 -4 3 106.39 25.1
4 -4 3 98.99 15.1
4 -4 3 44.3 19.6
-5 4 -3 14.3 7.8
-5 4 -3 35.8 13.3
5 -4 3 41.9 19.7
5 -4 3 48.6 14.8
5 -4 3 22.1 11.4
5 -4 3 12.7 8.8
5 -4 3 18.9 7.6
5 -4 3 24 19.8
-6 4 -3 137.59 21.3
-6 4 -3 126.99 25.9
6 -4 3 157.78 34.7
6 -4 3 157.98 32.5
6 -4 3 127.69 24.1
6 -4 3 81.69 27.1
-7 4 -3 -5.9 7.8
7 -4 3 0.5 10.9
7 -4 3 -19.4 10.5
7 -4 3 -5.6 14.1
7 -4 3 -8.5 9
-8 4 -3 3.7 7.1
8 -4 3 31.4 19.6
8 -4 3 -7.3 10
11 3 -3 0.9 10.6
11 3 -3 -7.2 4.8
10 3 -3 8.1 7.7
10 3 -3 -4.7 9.8
-10 -3 3 14.2 12.4
9 3 -3 23.4 10.4
9 3 -3 17.6 9.9
-9 -3 3 -1.3 11.2
8 3 -3 1.3 4.9
8 3 -3 -5.6 7.1
8 3 -3 -4.8 4.4
8 3 -3 9.6 8.2
8 3 -3 4.2 6.1
8 3 -3 -9 7.3
-8 -3 3 -3.8 7.1
-8 -3 3 -8.7 6.3
7 3 -3 657.23 31.8
7 3 -3 650.73 30.4
7 3 -3 680.63 33.4
7 3 -3 715.03 42.3
7 3 -3 655.23 37.1
7 3 -3 755.62 44.5
7 3 -3 703.73 45.6
7 3 -3 725.13 38.6
7 3 -3 559.64 36.4
-7 -3 3 724.03 35.8
-7 -3 3 661.53 40.7
-7 -3 3 716.53 28.6
6 3 -3 -0.9 3.8
6 3 -3 7.5 3.7
6 3 -3 -0.2 4.1
6 3 -3 6.9 6.7
6 3 -3 -3 3
6 3 -3 -2.5 2.2
6 3 -3 0.8 2.8
6 3 -3 4.6 4.2
-6 -3 3 5.5 3.2
-6 -3 3 -0.1 8
-6 -3 3 -1.6 4.6
-6 -3 3 3 7.4
5 3 -3 201.58 12.4
5 3 -3 210.78 11.4
5 3 -3 220.88 15.8
5 3 -3 199.58 19.3
5 3 -3 253.57 18.9
5 3 -3 208.58 17.5
5 3 -3 194.68 22.3
5 3 -3 237.28 18.7
-5 -3 3 225.78 21.2
-5 -3 3 189.18 13.7
-5 -3 3 175.68 18.1
-5 -3 3 209.08 18.9
4 3 -3 105.69 11.5
4 3 -3 90.09 12.4
4 3 -3 112.79 12.5
4 3 -3 121.09 6.3
4 3 -3 94.19 12.5
4 3 -3 113.59 16.2
4 3 -3 147.69 22.9
4 3 -3 112.29 5.3
-4 -3 3 137.09 18.6
-4 -3 3 86.19 12.9
-4 -3 3 101.09 16.2
-4 -3 3 126.39 11.5
3 3 -3 3660.43 87.69
3 3 -3 3679.23 112.89
3 3 -3 3693.33 93.39
3 3 -3 3758.02 78.99
3 3 -3 3773.22 86.19
-3 -3 3 3623.64 85.69
-3 -3 3 3594.24 83.39
-3 -3 3 3642.44 95.19
-3 -3 3 3672.73 81.19
-3 -3 3 3782.62 107.59
2 3 -3 133.59 11.3
2 3 -3 145.39 9.4
2 3 -3 89.69 13.3
2 3 -3 142.19 23.8
2 3 -3 139.79 8.8
2 3 -3 139.09 13.1
-2 -3 3 128.19 7.5
-2 -3 3 135.19 8.9
-2 -3 3 142.59 10.9
-2 -3 3 120.49 20.3
-2 -3 3 136.09 12.7
-2 -3 3 146.49 13.8
1 3 -3 355.46 19.4
1 3 -3 365.06 20.3
1 3 -3 377.86 18.2
1 3 -3 372.56 18.6
1 3 -3 368.86 22.6
1 3 -3 387.46 33.4
-1 -3 3 392.76 16.8
-1 -3 3 390.06 18.4
-1 -3 3 410.06 19.1
-1 -3 3 411.36 23.1
-1 -3 3 336.77 30.8
-1 -3 3 390.66 21.6
0 3 -3 415.86 19.9
0 3 -3 452.65 21.2
0 3 -3 434.36 36.6
0 3 -3 455.55 25.5
0 3 -3 464.55 24.1
0 -3 3 437.86 21.3
0 -3 3 424.06 25.1
0 -3 3 429.56 20
0 -3 3 428.76 22.2
0 -3 3 415.76 23.9
0 -3 3 456.25 36.3
-1 3 -3 134.89 19.3
-1 3 -3 150.68 15.9
-1 3 -3 129.29 10.4
-1 3 -3 150.08 20.3
-1 3 -3 130.29 11
1 -3 3 131.29 11.1
1 -3 3 137.29 14.5
1 -3 3 103.19 21.6
1 -3 3 132.79 15.4
1 -3 3 134.09 14.9
1 -3 3 122.59 10.3
-2 3 -3 39.1 11.2
-2 3 -3 35.4 6.3
-2 3 -3 37.9 11.4
-2 3 -3 37.2 10.6
-2 3 -3 49.5 8.8
2 -3 3 45.1 13.9
2 -3 3 21.7 11
2 -3 3 35.2 9.9
2 -3 3 48.7 9.3
2 -3 3 30.5 5.7
2 -3 3 47.6 12
2 -3 3 39.6 11.8
-3 3 -3 28.2 4.3
-3 3 -3 35.4 13.2
-3 3 -3 43.6 15.4
-3 3 -3 32.3 7.9
-3 3 -3 39.6 12.2
3 -3 3 38.7 8.5
3 -3 3 38.2 5.7
3 -3 3 32.3 12.2
3 -3 3 12.2 9.8
3 -3 3 41.3 12
3 -3 3 32.7 11.5
3 -3 3 24 12.3
-4 3 -3 402.66 35.6
-4 3 -3 399.96 37.4
-4 3 -3 492.35 27.3
-4 3 -3 501.55 35.3
4 -3 3 455.85 15.2
4 -3 3 396.66 35.3
4 -3 3 420.26 31.1
4 -3 3 459.55 39.2
4 -3 3 442.46 38.2
4 -3 3 456.45 37.8
4 -3 3 484.55 45.4
4 -3 3 469.05 26.3
4 -3 3 460.05 15.1
-5 3 -3 213.18 34.8
-5 3 -3 156.98 25.2
-5 3 -3 149.29 20
5 -3 3 202.58 28.3
5 -3 3 141.39 18.2
5 -3 3 127.39 24.7
5 -3 3 152.98 32.4
5 -3 3 145.09 27.2
5 -3 3 147.69 26.3
-6 3 -3 71.79 15.2
-6 3 -3 51.39 14.8
6 -3 3 42.6 18
6 -3 3 64.89 19.3
6 -3 3 72.69 22.6
6 -3 3 107.29 20.7
6 -3 3 39.1 11.3
6 -3 3 28.7 16.3
-7 3 -3 0.7 6.2
7 -3 3 -3.2 7.8
7 -3 3 3.9 10.7
7 -3 3 -7.7 11.1
7 -3 3 -12.7 7.2
-8 3 -3 -4.1 6.8
8 -3 3 -7 9
8 -3 3 8.5 19.7
8 -3 3 -0.7 8.6
-9 3 -3 7.1 8.3
9 -3 3 4.6 16.1
9 -3 3 -18 8.7
10 2 -3 16.2 11.2
-10 -2 3 10.6 9.4
9 2 -3 0.4 9.2
9 2 -3 -1.8 7.9
-9 -2 3 -8 10
-9 -2 3 2.1 6.2
8 2 -3 233.38 22.8
8 2 -3 187.58 30.7
8 2 -3 174.08 26.2
8 2 -3 151.98 22.4
-8 -2 3 172.98 23.6
-8 -2 3 165.98 25
-8 -2 3 171.98 25.1
7 2 -3 239.18 22.5
7 2 -3 264.17 26
7 2 -3 292.27 24.4
7 2 -3 280.87 18.3
7 2 -3 242.88 22.1
7 2 -3 250.17 25.5
7 2 -3 283.47 23
7 2 -3 270.07 16.7
-7 -2 3 303.07 26.4
-7 -2 3 223.98 22.3
-7 -2 3 273.57 23.4
6 2 -3 8.6 4.6
6 2 -3 10.5 5.5
6 2 -3 4.5 3.5
6 2 -3 9.6 6.3
6 2 -3 7.6 6.3
6 2 -3 6.4 4.1
6 2 -3 11.1 7.5
-6 -2 3 8 3.6
-6 -2 3 -7.1 5
-6 -2 3 14.6 7.7
5 2 -3 67.19 13.3
5 2 -3 105.69 10.8
5 2 -3 102.99 16.2
5 2 -3 78.59 11.4
5 2 -3 98.19 9.1
5 2 -3 84.19 13.6
5 2 -3 91.29 17.3
-5 -2 3 87.39 14
-5 -2 3 115.09 18
-5 -2 3 105.19 12.2
-5 -2 3 91.29 18
-5 -2 3 80.89 7.7
4 2 -3 2595.24 61.59
4 2 -3 2592.24 82.59
4 2 -3 2565.04 59.19
4 2 -3 2605.44 67.79
4 2 -3 2542.35 69.09
4 2 -3 2617.64 73.79
4 2 -3 2641.94 72.39
4 2 -3 2522.15 58.09
-4 -2 3 2554.14 74.79
-4 -2 3 2612.44 75.59
-4 -2 3 2584.54 72.79
-4 -2 3 2606.84 70.99
-4 -2 3 2612.14 58.79
3 2 -3 303.37 19.8
3 2 -3 271.97 17
3 2 -3 270.87 15.1
3 2 -3 275.77 17
3 2 -3 296.37 9.1
3 2 -3 278.97 23.6
3 2 -3 299.07 9
3 2 -3 296.97 17.1
-3 -2 3 287.17 14.7
-3 -2 3 277.97 18.1
-3 -2 3 323.57 22.5
-3 -2 3 305.07 20.3
2 2 -3 286.07 24.3
2 2 -3 278.67 16
2 2 -3 305.47 15.5
2 2 -3 315.97 15.2
2 2 -3 328.97 19.3
-2 -2 3 348.27 16.2
-2 -2 3 338.27 20.1
-2 -2 3 330.87 15.6
-2 -2 3 320.47 16.6
1 2 -3 3006.8 64.69
1 2 -3 3055.39 66.19
1 2 -3 3109.79 72.89
1 2 -3 3022.4 65.89
1 2 -3 3134.69 93.49
1 2 -3 3030.6 73.29
-1 -2 3 2984.8 89.29
-1 -2 3 3069.19 65.39
-1 -2 3 3021.2 64.29
-1 -2 3 3059.89 63.59
-1 -2 3 3172.48 73.99
-1 -2 3 2982.4 71.79
0 2 -3 260.47 16
0 2 -3 284.07 15.5
0 2 -3 269.47 13.4
0 2 -3 284.37 18.6
0 2 -3 263.77 17
0 2 -3 256.07 24.3
0 -2 3 268.87 13.2
0 -2 3 252.57 23.4
0 -2 3 254.27 14.9
0 -2 3 276.07 16.7
0 -2 3 274.07 15.4
0 -2 3 257.67 17.6
-1 2 -3 606.54 31.7
-1 2 -3 690.63 32.5
-1 2 -3 689.23 24.5
-1 2 -3 708.73 23.4
-1 2 -3 662.13 41.2
-1 2 -3 705.83 32.2
1 -2 3 704.23 30.9
1 -2 3 647.64 31.2
1 -2 3 693.33 32.9
1 -2 3 676.63 23.2
1 -2 3 666.83 24
1 -2 3 700.83 41.9
-2 2 -3 44.1 12
-2 2 -3 43.8 11.4
-2 2 -3 39.6 6.2
-2 2 -3 30.9 5.9
-2 2 -3 17.6 6.9
2 -2 3 30.3 9.2
2 -2 3 33.3 5.6
2 -2 3 33.7 10
2 -2 3 28.4 5.6
2 -2 3 41.5 10.8
2 -2 3 20.4 8.3
2 -2 3 31.8 11.8
-3 2 -3 2054.69 54.49
-3 2 -3 2056.99 45.9
-3 2 -3 2013.8 68.39
-3 2 -3 1973.1 76.49
-3 2 -3 1988.9 73.99
3 -2 3 2088.29 54.99
3 -2 3 2128.19 48.9
3 -2 3 2115.79 69.89
3 -2 3 2015.6 76.39
3 -2 3 2004 82.29
3 -2 3 2037.9 73.49
3 -2 3 2058.39 75.19
-4 2 -3 40.9 12
-4 2 -3 64.19 17.3
-4 2 -3 32.9 7.8
-4 2 -3 24.1 10.6
4 -2 3 33.4 5.7
4 -2 3 33.9 5.5
4 -2 3 24.7 9.9
4 -2 3 32.8 12.6
4 -2 3 28.5 10.5
4 -2 3 26.9 11.9
4 -2 3 19.5 10.5
4 -2 3 21.3 6.7
-5 2 -3 177.98 32.7
-5 2 -3 178.08 24.3
-5 2 -3 141.39 25.1
-5 2 -3 174.08 16.6
5 -2 3 172.78 25.4
5 -2 3 153.68 26.6
5 -2 3 157.78 24
5 -2 3 192.48 30.9
5 -2 3 176.08 10.8
5 -2 3 148.69 10
5 -2 3 123.49 24.8
5 -2 3 168.48 15.1
-6 2 -3 526.15 47.4
-6 2 -3 588.24 33.3
-6 2 -3 490.45 34.2
6 -2 3 514.65 19.6
6 -2 3 507.25 43.8
6 -2 3 487.85 36.4
6 -2 3 504.55 19.7
6 -2 3 518.35 45.4
6 -2 3 423.86 41.9
6 -2 3 506.15 37.3
6 -2 3 468.95 28.1
-7 2 -3 41.5 12.8
-7 2 -3 30.9 10.6
7 -2 3 38.8 16.8
7 -2 3 40.5 16.3
7 -2 3 41.7 17.4
7 -2 3 18.4 13.2
7 -2 3 47.7 15.8
-8 2 -3 22.7 9.1
8 -2 3 46.8 20.3
8 -2 3 44 20.2
8 -2 3 8.1 13.6
8 -2 3 59.49 17.7
-9 2 -3 -1.7 5.9
9 -2 3 6.1 13.6
9 -2 3 10.2 11.7
9 -2 3 2.9 13.9
10 1 -3 -16.2 8
-10 -1 3 -6.1 4.8
9 1 -3 -5.9 9.5
9 1 -3 13.2 9.7
-9 -1 3 -6.7 6.2
8 1 -3 20.3 10.5
8 1 -3 25.6 11.6
-8 -1 3 9.5 17
-8 -1 3 6.1 7.6
-8 -1 3 24.6 11.1
7 1 -3 12.3 4.8
7 1 -3 -3 6
7 1 -3 10.2 9.3
7 1 -3 3.5 6.3
7 1 -3 10.3 8.9
-7 -1 3 -4.6 9
-7 -1 3 -0.3 8.6
-7 -1 3 3.4 6.9
-7 -1 3 -4.4 5.6
6 1 -3 13.6 4.2
6 1 -3 2.1 4
6 1 -3 8.1 5.7
6 1 -3 -4.6 5.6
6 1 -3 1.1 4.8
6 1 -3 1.9 5.2
6 1 -3 3.5 3.1
-6 -1 3 2.1 6.7
-6 -1 3 2.6 5.3
-6 -1 3 4.6 5.9
-6 -1 3 -7.4 3.3
5 1 -3 170.48 10.8
5 1 -3 171.88 16.2
5 1 -3 190.88 16.7
5 1 -3 185.08 20.2
5 1 -3 193.68 17.4
5 1 -3 186.88 10.3
5 1 -3 227.28 19.9
-5 -1 3 146.89 23.4
-5 -1 3 186.28 17.4
-5 -1 3 151.28 15.5
-5 -1 3 175.48 17.2
-5 -1 3 179.68 17.9
4 1 -3 23.1 8.3
4 1 -3 22.3 6.6
4 1 -3 31.9 8.1
4 1 -3 32.8 4.9
4 1 -3 19.6 5.9
4 1 -3 15.6 6.2
-4 -1 3 23.8 6.9
-4 -1 3 20.7 6.7
-4 -1 3 31.1 8.7
-4 -1 3 23 3.7
-4 -1 3 35.8 8.9
-4 -1 3 39.6 11.2
3 1 -3 1026.9 36.9
3 1 -3 1059.89 42.9
3 1 -3 1036.3 26.9
3 1 -3 1038.2 35.5
3 1 -3 1049.59 30.8
3 1 -3 1041.6 39.1
-3 -1 3 1053.39 39.5
-3 -1 3 1058.79 33
-3 -1 3 1051.29 38
-3 -1 3 1044.3 25.4
-3 -1 3 1025 36
-3 -1 3 1101.59 41.8
2 1 -3 2314.37 66.89
2 1 -3 2137.29 55.79
2 1 -3 2179.68 44.5
2 1 -3 2198.88 57.69
2 1 -3 2229.68 53.89
2 1 -3 2242.98 48.8
-2 -1 3 2161.28 47.5
-2 -1 3 2210.08 46.3
-2 -1 3 2305.37 58.79
-2 -1 3 2207.78 57.39
-2 -1 3 2225.28 54.19
1 1 -3 296.97 12.5
1 1 -3 291.97 21
1 1 -3 302.37 13.1
1 1 -3 304.77 14.3
1 1 -3 307.47 14.8
1 1 -3 327.17 16.7
-1 -1 3 291.67 9.4
-1 -1 3 281.07 19.3
-1 -1 3 333.27 14.7
-1 -1 3 282.07 15.8
-1 -1 3 290.17 13.9
0 1 -3 6100.79 122.29
0 1 -3 5961.4 115.49
0 1 -3 5991.3 136.19
0 1 -3 5984.7 117.09
0 -1 3 5740.23 113.69
0 -1 3 6020.7 134.39
0 -1 3 5914.81 115.29
0 -1 3 6170.38 122.09
0 -1 3 5914.61 118.89
-1 1 -3 283.47 18.1
-1 1 -3 273.57 10.7
-1 1 -3 298.27 22.8
-1 1 -3 252.87 13.2
-1 1 -3 277.57 19
1 -1 3 296.67 18.9
1 -1 3 255.77 10.5
1 -1 3 241.68 16
1 -1 3 265.57 21
1 -1 3 278.97 14.1
1 -1 3 258.97 17.5
1 -1 3 268.77 16.6
-2 1 -3 1907.21 63.89
-2 1 -3 1849.21 57.99
-2 1 -3 2002.9 45.6
-2 1 -3 1964.1 67.69
-2 1 -3 2008 62.49
-2 1 -3 1963.9 44.5
2 -1 3 1953.2 63.19
2 -1 3 1917.51 44.5
2 -1 3 1993.7 47.5
2 -1 3 2044 61.49
2 -1 3 1964.4 67.19
2 -1 3 1940.21 59.59
-3 1 -3 1901.71 44.2
-3 1 -3 1973.7 61.19
-3 1 -3 1874.21 69.39
-3 1 -3 1858.91 66.29
-3 1 -3 1813.52 46.6
3 -1 3 1830.92 45.4
3 -1 3 1789.72 66.89
3 -1 3 1835.92 64.99
3 -1 3 1814.42 62.99
3 -1 3 1781.72 46.1
3 -1 3 1893.31 61.89
3 -1 3 1848.62 67.09
-4 1 -3 -8.4 4.8
-4 1 -3 -0.6 4.6
-4 1 -3 3.9 3.6
-4 1 -3 4.7 8.3
4 -1 3 0.5 5.7
4 -1 3 1.8 5.2
4 -1 3 1.4 5.2
4 -1 3 1.3 2.4
4 -1 3 -0.2 2.2
4 -1 3 -1.8 2.9
4 -1 3 5.3 4.5
4 -1 3 1.1 2.7
-5 1 -3 185.68 28.7
-5 1 -3 181.58 15.6
-5 1 -3 154.18 17.6
-5 1 -3 240.68 28.2
5 -1 3 174.28 14.8
5 -1 3 200.08 12.3
5 -1 3 184.38 19.7
5 -1 3 187.38 13.4
5 -1 3 187.08 29
5 -1 3 163.28 18.3
5 -1 3 228.38 25.2
5 -1 3 162.28 26.8
-6 1 -3 36 14
-6 1 -3 19.5 9.7
-6 1 -3 42.4 10.9
-6 1 -3 37.9 10
6 -1 3 13.5 10.6
6 -1 3 57.39 14.4
6 -1 3 21 12.5
6 -1 3 22.6 7.2
6 -1 3 22.2 8
6 -1 3 32.1 7.2
6 -1 3 18.8 11.5
6 -1 3 27.9 6.1
6 -1 3 78.69 19.9
-7 1 -3 176.28 19.1
-7 1 -3 133.59 21.2
7 -1 3 197.28 32.2
7 -1 3 171.68 17.9
7 -1 3 163.78 12.5
7 -1 3 168.68 18.7
7 -1 3 125.69 25.5
7 -1 3 180.78 27.3
7 -1 3 159.18 33
7 -1 3 178.28 17.7
7 -1 3 203.38 35.6
-8 1 -3 -3.6 6.3
8 -1 3 5.8 11.7
8 -1 3 14.5 11.7
8 -1 3 -5.6 6.1
8 -1 3 -10.8 9.5
8 -1 3 -4.2 5.4
-9 1 -3 4.1 10.2
9 -1 3 28.7 17.7
9 -1 3 -6.4 13.1
9 -1 3 -7.1 13.4
9 -1 3 4.7 10.8
-10 1 -3 28 13.2
10 -1 3 -11.6 12.5
10 -1 3 -11 13.4
10 0 -3 -7.4 11
-10 0 3 4.1 9.6
9 0 -3 9.5 11.7
9 0 -3 9.9 11.5
-9 0 3 5.5 9.3
8 0 -3 65.09 18.8
8 0 -3 92.39 23.6
-8 0 3 97.49 19
7 0 -3 2.5 6.8
7 0 -3 6 7.2
7 0 -3 15.6 9.2
-7 0 3 27.8 11.2
-7 0 3 10.9 11.9
-7 0 3 7.1 7.5
-7 0 3 6.3 9
6 0 -3 21.8 6.7
6 0 -3 27.7 5.3
6 0 -3 26.8 9.8
6 0 -3 26.7 8.7
6 0 -3 39.1 13.8
6 0 -3 35.4 4.7
6 0 -3 14 7.9
-6 0 3 14.5 7.5
-6 0 3 36.4 14.4
-6 0 3 9.1 8.4
-6 0 3 27.1 9.3
5 0 -3 491.95 30.6
5 0 -3 525.65 25.9
5 0 -3 479.45 14.6
5 0 -3 465.55 27.5
5 0 -3 463.45 34.5
5 0 -3 483.05 16.5
5 0 -3 505.25 31.4
-5 0 3 483.15 29
-5 0 3 513.65 34.1
-5 0 3 438.46 30.7
-5 0 3 472.35 26.4
-5 0 3 465.95 36.8
4 0 -3 970.5 45.8
4 0 -3 892.81 36.2
4 0 -3 949.8 41.3
4 0 -3 965.6 40
4 0 -3 904.51 21.3
4 0 -3 953.9 35
4 0 -3 931.81 20.3
-4 0 3 902.71 41.4
-4 0 3 866.71 45.5
-4 0 3 937.11 35.8
-4 0 3 952.6 38.3
-4 0 3 926.11 42.4
3 0 -3 2018.2 55.99
3 0 -3 1950.5 53.19
3 0 -3 1972.2 60.89
3 0 -3 1981.8 54.49
3 0 -3 2011.6 63.59
-3 0 3 1996.9 58.29
-3 0 3 1928.71 60.99
-3 0 3 1990.3 55.39
-3 0 3 1908.61 53.19
-3 0 3 1882.71 63.89
2 0 -3 20.2 5.3
2 0 -3 29.4 6.4
2 0 -3 18 5
2 0 -3 9.4 4.3
2 0 -3 7.1 4.2
-2 0 3 17.8 4.8
-2 0 3 13.7 5.5
-2 0 3 19.3 5.3
-2 0 3 19.3 5.1
1 0 -3 4997 101.89
1 0 -3 4990.1 91.79
1 0 -3 5085.49 95.99
1 0 -3 5110.29 103.29
1 0 -3 5211.78 110.99
-1 0 3 5047.9 108.79
-1 0 3 4889.81 92.29
-1 0 3 4924.61 103.29
-1 0 3 4883.11 96.29
0 0 -3 1292.67 35.4
0 0 -3 1337.87 32.2
0 0 -3 1250.77 27.4
0 0 -3 1282.47 33.6
0 0 -3 1271.37 40.7
0 0 -3 1282.17 34.5
0 0 3 1260.67 33.9
0 0 3 1233.48 33.9
0 0 3 1273.47 39.8
0 0 3 1314.07 31.6
0 0 3 1281.57 35.6
0 0 3 1255.37 27.7
-1 0 -3 8453.45 167.68
1 0 3 8394.66 165.08
-2 0 -3 69.19 12.3
-2 0 -3 79.89 5
-2 0 -3 85.19 12.4
-2 0 -3 77.49 11.1
-2 0 -3 67.79 10.9
-2 0 -3 72.69 6.7
2 0 3 80.29 11.8
2 0 3 68.89 11
2 0 3 75.89 10.9
2 0 3 77.89 9.2
2 0 3 65.69 6.6
2 0 3 66.59 4.5
-3 0 -3 395.26 15.6
-3 0 -3 375.36 16.5
-3 0 -3 377.46 21.8
-3 0 -3 379.56 25.5
-3 0 -3 347.77 22.1
3 0 3 359.36 16.3
3 0 3 366.36 24.7
3 0 3 346.57 14.4
3 0 3 330.97 21.9
3 0 3 386.46 24.6
3 0 3 356.06 21.2
3 0 3 366.66 26.4
-4 0 -3 68.79 15.8
-4 0 -3 60.59 9
-4 0 -3 73.39 12.8
4 0 3 81.69 16.8
4 0 3 64.39 8.6
4 0 3 54.09 10.1
4 0 3 66.19 12.2
4 0 3 57.49 12.6
4 0 3 88.49 16.8
4 0 3 66.89 14.1
4 0 3 76.39 7.9
4 0 3 55.99 9
-5 0 -3 149.49 13.4
-5 0 -3 131.89 22.5
-5 0 -3 162.78 16.4
5 0 3 139.69 12.3
5 0 3 145.89 16
5 0 3 165.28 23.8
5 0 3 136.99 13.9
5 0 3 166.08 17.9
5 0 3 130.49 12.6
5 0 3 183.18 26.9
5 0 3 135.39 11
5 0 3 180.18 27.1
-6 0 -3 9.4 5.1
-6 0 -3 14.2 9.6
6 0 3 7.6 4
6 0 3 13.7 8.2
6 0 3 15.5 9.1
6 0 3 11 9
6 0 3 12.6 5.9
6 0 3 2.7 3.6
6 0 3 8.5 4.5
6 0 3 16 7.6
6 0 3 16.7 14.2
6 0 3 9.5 4.6
6 0 3 17.2 8.3
-7 0 -3 294.67 22.7
7 0 3 274.57 17.9
7 0 3 281.57 32.1
7 0 3 308.07 28.5
7 0 3 294.97 33.5
7 0 3 294.17 22.4
7 0 3 307.47 20
7 0 3 282.27 21.2
7 0 3 281.17 25
7 0 3 351.06 33.9
7 0 3 294.07 21
-8 0 -3 250.77 23.8
8 0 3 252.37 38.2
8 0 3 188.48 21.1
8 0 3 242.48 38.9
8 0 3 254.27 21.3
8 0 3 190.28 19.8
8 0 3 236.28 26.9
8 0 3 234.58 17.1
8 0 3 258.17 17.9
-9 0 -3 26.5 12.4
9 0 3 33.8 16.1
9 0 3 25.2 13.3
9 0 3 25.8 7.3
9 0 3 9.4 14.2
9 0 3 33.2 9.1
-10 0 -3 28.4 13.5
10 0 3 25.7 7.7
10 0 3 37.4 19.4
10 0 3 32.1 18.5
9 -1 -3 -11.7 9.2
9 -1 -3 14.6 9.9
-9 1 3 20.4 11.9
8 -1 -3 41.4 17.3
8 -1 -3 54.99 16.4
-8 1 3 19.5 11.2
7 -1 -3 23 11.3
7 -1 -3 7.9 10.7
-7 1 3 19.2 10.4
-7 1 3 -3.2 12.4
6 -1 -3 2.1 8.6
6 -1 -3 2.7 4.7
6 -1 -3 2.5 4.8
6 -1 -3 10.3 3.3
6 -1 -3 -2.8 4.8
6 -1 -3 4 2.5
6 -1 -3 10.4 8.4
-6 1 3 -8.3 9.5
-6 1 3 2.7 5.4
-6 1 3 5.8 10
-6 1 3 13 7.4
5 -1 -3 168.78 13.3
5 -1 -3 179.48 17.8
5 -1 -3 176.78 19.5
5 -1 -3 192.58 21.9
5 -1 -3 184.08 9.3
5 -1 -3 180.18 8.4
5 -1 -3 169.58 25.7
-5 1 3 194.88 19.2
-5 1 3 183.78 26.6
-5 1 3 191.28 15.3
-5 1 3 155.58 25.2
4 -1 -3 92.29 13.7
4 -1 -3 104.49 5.9
4 -1 -3 105.49 5.3
4 -1 -3 100.09 9.9
4 -1 -3 90.39 17.5
4 -1 -3 134.49 19.5
4 -1 -3 86.89 15.3
-4 1 3 88.89 11.5
-4 1 3 86.69 13.6
-4 1 3 107.19 19.8
-4 1 3 122.79 22.4
-4 1 3 119.99 19.8
3 -1 -3 10.4 4.1
3 -1 -3 3 4.1
3 -1 -3 9.4 1.5
3 -1 -3 -0.1 3.4
3 -1 -3 8.3 1.6
3 -1 -3 6.2 4.6
-3 1 3 6.4 3.4
-3 1 3 10 5.5
-3 1 3 11.4 5.7
-3 1 3 3.9 3.7
-3 1 3 15.7 7.1
2 -1 -3 1916.91 60.59
2 -1 -3 1849.71 58.79
2 -1 -3 1954.1 50.39
2 -1 -3 1846.72 34.3
2 -1 -3 1948.8 55.69
2 -1 -3 1817.62 47.2
-2 1 3 1936.81 61.69
-2 1 3 1918.71 51.09
-2 1 3 1897.21 47.7
-2 1 3 1847.52 35.9
-2 1 3 1791.22 55.09
1 -1 -3 4531.25 104.89
1 -1 -3 4604.34 91.19
1 -1 -3 4908.41 81.59
1 -1 -3 4419.56 95.69
1 -1 -3 4589.04 100.09
1 -1 -3 4339.57 91.09
-1 1 3 4404.96 105.29
-1 1 3 4571.44 97.59
-1 1 3 4510.15 100.79
-1 1 3 4579.74 91.39
-1 1 3 4521.35 82.19
-1 1 3 4372.26 91.89
0 -1 -3 182.48 10.7
0 -1 -3 211.38 14.8
0 -1 -3 198.28 11.8
0 -1 -3 188.88 8.7
0 -1 -3 197.28 9
0 -1 -3 207.28 12.4
0 1 3 197.98 11.5
0 1 3 198.48 12.3
0 1 3 215.78 12.4
0 1 3 206.78 9.1
0 1 3 184.38 8.7
0 1 3 200.28 14.6
-2 -1 -3 2443.76 56.59
-2 -1 -3 2519.55 62.79
-2 -1 -3 2357.16 55.99
-2 -1 -3 2473.75 62.79
-2 -1 -3 2649.24 58.79
2 1 3 2446.36 56.89
2 1 3 2483.25 60.89
2 1 3 2461.65 46.6
2 1 3 2505.55 61.29
2 1 3 2559.94 56.79
2 1 3 2499.85 61.69
2 1 3 2412.96 46.9
2 1 3 2482.55 56.89
-3 -1 -3 16.1 4.6
-3 -1 -3 21.5 7.3
-3 -1 -3 16.2 3.6
-3 -1 -3 18.1 4.7
-3 -1 -3 19.5 6.4
3 1 3 17.1 5.1
3 1 3 20.3 6.1
3 1 3 19.5 5.9
3 1 3 15.9 5.7
3 1 3 13.6 4
3 1 3 18.7 4
3 1 3 19 3.8
-4 -1 -3 644.84 23.4
-4 -1 -3 593.04 33.7
-4 -1 -3 573.04 32.4
4 1 3 594.74 30.5
4 1 3 626.04 27.7
4 1 3 595.54 22.2
4 1 3 675.13 38.9
4 1 3 610.24 32.1
4 1 3 503.35 24.3
4 1 3 622.84 33.7
4 1 3 630.24 25.3
4 1 3 607.64 19.2
-5 -1 -3 250.17 24.2
-5 -1 -3 230.38 16
5 1 3 296.27 24.1
5 1 3 263.37 16.9
5 1 3 274.27 22.3
5 1 3 271.17 16.3
5 1 3 273.87 18.3
5 1 3 247.98 11.4
5 1 3 199.78 16.2
5 1 3 283.37 25.3
5 1 3 249.08 11.6
5 1 3 256.47 25.7
-6 -1 -3 175.48 15.6
-6 -1 -3 191.48 28.8
6 1 3 176.18 19
6 1 3 179.18 28
6 1 3 160.78 9.9
6 1 3 175.18 14.6
6 1 3 206.68 18.2
6 1 3 173.88 8.7
6 1 3 130.59 23.9
6 1 3 163.78 15
6 1 3 167.18 14.3
6 1 3 150.28 22.7
-7 -1 -3 49.5 11
-7 -1 -3 57.09 17.2
7 1 3 44.5 10.6
7 1 3 68.39 13.1
7 1 3 82.89 19.2
7 1 3 53.89 4.8
7 1 3 58.89 18.2
7 1 3 53.29 5.7
7 1 3 48.4 10.5
7 1 3 44.1 10
7 1 3 50.79 14.7
7 1 3 62.79 17.2
-8 -1 -3 104.79 17.5
8 1 3 132.49 18.4
8 1 3 97.69 21.4
8 1 3 174.28 18.2
8 1 3 156.58 15.8
8 1 3 158.28 30
8 1 3 155.48 31.5
8 1 3 167.78 18.6
8 1 3 187.38 27.9
-9 -1 -3 96.39 18.9
9 1 3 125.79 30.4
9 1 3 84.29 15
9 1 3 108.09 27.1
9 1 3 158.78 28.7
-10 -1 -3 3.9 6.8
10 1 3 9.6 12.1
10 1 3 11.2 13
-11 -1 -3 -2.2 12
11 1 3 41.2 17.2
11 1 3 -2.3 13.5
9 -2 -3 8.1 13.2
9 -2 -3 14.8 12.4
-9 2 3 -4.5 9.1
8 -2 -3 19.6 14.6
8 -2 -3 0 14.8
-8 2 3 28.9 12.6
7 -2 -3 18.4 13.7
7 -2 -3 10.5 11.5
-7 2 3 25.7 11.2
6 -2 -3 95.79 21.7
6 -2 -3 88.49 22.4
-6 2 3 89.19 19.1
-6 2 3 61.19 18.6
-6 2 3 81.89 12.3
5 -2 -3 1.5 6.7
5 -2 -3 -0.8 2
5 -2 -3 2.1 5.6
5 -2 -3 -3.6 2.2
5 -2 -3 6.9 7.5
5 -2 -3 -1.2 3
5 -2 -3 1.8 7.1
-5 2 3 1 5.3
-5 2 3 -11.2 7.9
-5 2 3 -8.5 6.5
-5 2 3 -1.3 3.9
4 -2 -3 6.7 7
4 -2 -3 5.7 3.4
4 -2 -3 5.3 5
4 -2 -3 7.7 3.3
4 -2 -3 -0.8 2.3
4 -2 -3 15.1 8
-4 2 3 8.3 3
-4 2 3 2.3 3.3
-4 2 3 22.3 11.1
-4 2 3 1 7
-4 2 3 2.3 4.9
3 -2 -3 48.5 5.2
3 -2 -3 50.99 10
3 -2 -3 36 6
3 -2 -3 59.79 14
3 -2 -3 55.49 13.1
3 -2 -3 53.99 14
-3 2 3 45.1 9.9
-3 2 3 42.7 6.7
-3 2 3 40 11.7
-3 2 3 30.4 5.8
-3 2 3 42.6 12.7
2 -2 -3 530.25 32.6
2 -2 -3 551.14 25
2 -2 -3 594.34 31.2
2 -2 -3 522.35 19.2
2 -2 -3 532.55 18
2 -2 -3 539.35 31.2
-2 2 3 577.54 33.4
-2 2 3 535.45 30.6
-2 2 3 554.04 20.2
-2 2 3 552.84 25.4
-2 2 3 526.15 34.2
-2 2 3 568.04 20.8
1 -2 -3 945.01 27.3
1 -2 -3 961.1 42.1
1 -2 -3 1041.8 38.8
1 -2 -3 932.51 30.9
1 -2 -3 926.21 26.1
1 -2 -3 1006.4 37.9
-1 2 3 927.21 37.7
-1 2 3 938.31 28.9
-1 2 3 901.41 43.1
-1 2 3 965.1 27.7
-1 2 3 1015.3 39.6
-1 2 3 944.41 31.3
0 -2 -3 310.77 14.3
0 -2 -3 329.37 14.6
0 -2 -3 312.37 13.8
0 -2 -3 313.27 18
0 -2 -3 323.87 21.7
0 -2 -3 319.67 17.4
0 2 3 325.37 18.8
0 2 3 334.87 23
0 2 3 332.47 17.9
0 2 3 302.07 14.6
0 2 3 290.57 13.7
0 2 3 333.57 14.6
-1 -2 -3 124.29 9.3
-1 -2 -3 119.69 9.6
-1 -2 -3 149.09 13.2
-1 -2 -3 122.69 10.4
-1 -2 -3 124.19 7.9
-1 -2 -3 136.09 9.6
1 2 3 132.19 9.5
1 2 3 146.69 13.7
1 2 3 138.69 9.9
1 2 3 132.39 7.9
1 2 3 156.38 11.9
1 2 3 127.79 9.6
-2 -2 -3 4939.81 105.49
-2 -2 -3 4884.61 102.99
-2 -2 -3 5113.79 102.29
-2 -2 -3 5013.4 102.39
-2 -2 -3 4951.7 93.49
-2 -2 -3 5070.49 105.49
2 2 3 5011.6 108.09
2 2 3 4929.91 100.19
2 2 3 4991.7 102.79
2 2 3 5042.4 102.69
2 2 3 5175.78 105.59
2 2 3 5130.19 94.49
-3 -2 -3 4039.4 92.29
-3 -2 -3 3884.01 90.49
-3 -2 -3 3814.92 75.19
-3 -2 -3 3852.81 79.59
3 2 3 3882.21 76.49
3 2 3 3912.31 87.99
3 2 3 3797.42 85.19
3 2 3 3914.51 86.49
3 2 3 3737.63 88.59
3 2 3 3864.81 88.79
3 2 3 3774.62 81.99
-4 -2 -3 474.35 27.5
-4 -2 -3 478.35 22.9
-4 -2 -3 438.76 26.7
-4 -2 -3 467.85 16.1
4 2 3 463.75 25.4
4 2 3 458.85 19
4 2 3 464.95 26.3
4 2 3 460.45 18.5
4 2 3 466.85 22.8
4 2 3 467.15 16
4 2 3 469.75 25.3
4 2 3 464.45 23.1
-5 -2 -3 392.86 20.2
-5 -2 -3 385.06 28
-5 -2 -3 366.36 27.3
5 2 3 395.56 19
5 2 3 391.16 19.7
5 2 3 402.26 28.3
5 2 3 377.96 22.2
5 2 3 401.06 22.5
5 2 3 364.66 24.7
5 2 3 391.66 26.2
5 2 3 350.06 23.5
-6 -2 -3 127.39 21.7
-6 -2 -3 144.99 13.9
6 2 3 144.79 25.2
6 2 3 151.48 21.8
6 2 3 147.59 13.4
6 2 3 150.78 21.7
6 2 3 159.18 15.1
6 2 3 160.68 15
6 2 3 147.09 23.2
6 2 3 141.09 15.6
-7 -2 -3 147.29 24.9
-7 -2 -3 158.38 15.7
7 2 3 122.19 13.6
7 2 3 156.68 15.7
7 2 3 92.09 20.2
7 2 3 146.89 23.4
7 2 3 108.09 21.7
7 2 3 121.99 18.3
7 2 3 120.79 24.8
7 2 3 138.29 22.4
7 2 3 125.29 17.4
-8 -2 -3 53.29 11.8
8 2 3 45 10.4
8 2 3 61.89 19.4
8 2 3 64.39 18.5
8 2 3 69.49 16.3
8 2 3 31.8 9.6
8 2 3 38.3 12.4
8 2 3 47.7 14.2
8 2 3 59.59 12.5
-9 -2 -3 38 11.3
9 2 3 36 10.7
9 2 3 64.99 14.6
9 2 3 34.5 14.7
9 2 3 48.8 14.8
9 2 3 51.19 16.3
9 2 3 65.19 21.8
-10 -2 -3 -1.9 9
10 2 3 51.99 26.7
10 2 3 2 10.3
10 2 3 18.8 8.8
10 2 3 -21.9 8.6
-11 -2 -3 71.49 17.6
11 2 3 98.69 25.7
11 2 3 48.7 20
8 -3 -3 -4.9 8.6
8 -3 -3 25.3 15.5
-8 3 3 -3.1 7.7
7 -3 -3 54.59 18.4
7 -3 -3 76.89 22.4
-7 3 3 40.1 14.7
6 -3 -3 -9.8 7.1
6 -3 -3 -8 7.9
-6 3 3 7.8 9
5 -3 -3 -4.8 2.8
5 -3 -3 -8.7 5.3
5 -3 -3 7.7 8.1
5 -3 -3 -2 7
-5 3 3 -10.8 9.3
-5 3 3 2.2 6.6
-5 3 3 -20.8 9.6
4 -3 -3 3.6 7.9
4 -3 -3 12.4 5.3
4 -3 -3 0.2 1.5
4 -3 -3 -3.1 4.5
4 -3 -3 -1.5 5.6
4 -3 -3 -7.2 4.7
-4 3 3 -7.8 4.1
-4 3 3 4.7 8
-4 3 3 0.8 2.4
-4 3 3 -2.1 3.4
3 -3 -3 85.09 16.7
3 -3 -3 91.99 6.3
3 -3 -3 60.19 11.7
3 -3 -3 97.69 18.5
3 -3 -3 82.19 8.8
3 -3 -3 94.59 20.2
-3 3 3 90.79 14.6
-3 3 3 83.99 12
-3 3 3 84.79 20
-3 3 3 66.29 16.1
-3 3 3 84.39 19.7
-3 3 3 87.69 7.1
2 -3 -3 16.4 6.5
2 -3 -3 15.3 3.7
2 -3 -3 21.9 8.5
2 -3 -3 5.6 6.4
2 -3 -3 21.4 8.2
2 -3 -3 21.6 5.5
-2 3 3 19.8 8.1
-2 3 3 11 6.8
-2 3 3 22.4 4.7
-2 3 3 13.4 4.8
-2 3 3 1.7 7.1
-2 3 3 25.6 7.1
1 -3 -3 95.19 17.3
1 -3 -3 95.19 9
1 -3 -3 92.39 14
1 -3 -3 106.69 8
1 -3 -3 117.09 17.1
1 -3 -3 101.19 10.7
-1 3 3 96.79 19.5
-1 3 3 111.89 11.2
-1 3 3 84.49 9.3
-1 3 3 103.39 8.5
-1 3 3 120.29 18.3
-1 3 3 101.89 16.6
0 -3 -3 1545.05 43.4
0 -3 -3 1533.15 42.5
0 -3 -3 1530.55 47.6
0 -3 -3 1551.44 51.59
0 -3 -3 1432.16 39.3
0 -3 -3 1452.15 58.29
0 3 3 1474.05 51.49
0 3 3 1482.85 43.5
0 3 3 1509.75 61.49
0 3 3 1541.25 49.7
0 3 3 1595.24 43.3
0 3 3 1608.64 40.9
-1 -3 -3 3406.56 77.39
-1 -3 -3 3548.04 95.49
-1 -3 -3 3510.05 76.09
-1 -3 -3 3524.15 77.79
-1 -3 -3 3457.45 84.59
-1 -3 -3 3498.25 78.89
1 3 3 3556.54 77.39
1 3 3 3527.95 75.29
1 3 3 3687.03 99.89
1 3 3 3423.26 78.39
1 3 3 3472.65 85.89
1 3 3 3474.25 79.69
-2 -3 -3 3276.17 85.89
-2 -3 -3 3292.87 70.09
-2 -3 -3 3246.28 70.69
-2 -3 -3 3277.47 78.49
-2 -3 -3 3251.47 75.99
2 3 3 3266.27 78.69
2 3 3 3250.97 75.99
2 3 3 3398.46 70.69
2 3 3 3277.27 76.79
2 3 3 3311.97 79.29
2 3 3 3066.09 69.29
2 3 3 3256.57 89.09
-3 -3 -3 39.3 6
-3 -3 -3 43.7 7.8
-3 -3 -3 53.69 9.5
-3 -3 -3 46.5 8.5
-3 -3 -3 46.5 9.2
3 3 3 55.39 9.6
3 3 3 36.9 6.3
3 3 3 28.7 6.6
3 3 3 35.9 7.8
3 3 3 36.1 5.9
3 3 3 32.5 8.4
3 3 3 33.8 8.1
-4 -3 -3 711.63 29.9
-4 -3 -3 715.43 31.8
-4 -3 -3 720.33 33.2
-4 -3 -3 721.63 24.7
-4 -3 -3 733.13 26
4 3 3 701.83 29.6
4 3 3 674.23 30.3
4 3 3 744.03 25.9
4 3 3 757.12 32.6
4 3 3 710.63 30.9
4 3 3 767.42 35.2
4 3 3 706.93 29.4
-5 -3 -3 190.68 18.9
-5 -3 -3 175.88 17.3
-5 -3 -3 170.38 14.8
-5 -3 -3 194.88 9.1
5 3 3 180.78 13.6
5 3 3 151.08 11.9
5 3 3 188.88 17
5 3 3 189.08 16.7
5 3 3 164.68 14.8
5 3 3 156.48 17.1
5 3 3 190.88 16.9
-6 -3 -3 158.88 15.5
-6 -3 -3 172.58 24.1
-6 -3 -3 153.08 22.1
6 3 3 200.68 18.7
6 3 3 188.48 14.5
6 3 3 162.28 15.7
6 3 3 172.78 19.1
6 3 3 156.28 21.8
6 3 3 172.68 14.5
6 3 3 168.88 17.5
-7 -3 -3 216.98 29.7
7 3 3 219.48 17.5
7 3 3 185.38 20.8
7 3 3 142.79 23.6
7 3 3 200.88 17.4
7 3 3 180.98 26
7 3 3 221.98 20.5
7 3 3 171.88 17.2
7 3 3 240.78 22.9
7 3 3 244.08 23.2
8 3 3 29.8 9.1
8 3 3 24.9 9
8 3 3 28.7 12.1
8 3 3 9.9 9.3
8 3 3 40.9 10.4
8 3 3 19.1 7.4
8 3 3 31.7 14.6
8 3 3 20.8 12
8 3 3 17.5 10
9 3 3 2.2 10.8
9 3 3 2 8.9
9 3 3 -7.6 4.1
9 3 3 -2.6 5.9
9 3 3 -20.2 6.8
9 3 3 -8.3 5.4
9 3 3 -7.7 4.1
9 3 3 -0.9 8.6
9 3 3 -8.7 7.1
10 3 3 6.4 12.5
10 3 3 2.5 5.6
10 3 3 1.5 9
10 3 3 6.7 12.7
11 3 3 -3.3 11.8
11 3 3 -6.1 11.3
11 3 3 8 8.3
7 -4 -3 1.8 8.1
7 -4 -3 3.5 10.6
-7 4 3 -7.4 5.8
6 -4 -3 40.4 15.2
6 -4 -3 0.4 6.4
-6 4 3 8.7 7.5
5 -4 -3 96.39 23.6
5 -4 -3 102.89 23
-5 4 3 146.99 23.2
4 -4 -3 93.59 20.9
4 -4 -3 98.69 22.1
4 -4 -3 85.79 12.8
4 -4 -3 104.79 22.7
-4 4 3 39 19.6
-4 4 3 94.49 23.1
-4 4 3 98.69 17.6
-4 4 3 103.79 16.4
3 -4 -3 17.1 10.9
3 -4 -3 17.5 10.7
3 -4 -3 11 4.8
3 -4 -3 4.8 7.7
3 -4 -3 16.7 7.4
-3 4 3 11.7 5.9
-3 4 3 15.9 8.1
-3 4 3 15.4 2.9
-3 4 3 10.3 2.5
-3 4 3 19 9.9
-3 4 3 8.1 10.5
2 -4 -3 626.44 38.7
2 -4 -3 625.34 27.9
2 -4 -3 582.54 30.5
2 -4 -3 667.23 41
2 -4 -3 581.34 42.3
-2 4 3 633.64 32
-2 4 3 614.64 21.1
-2 4 3 565.44 20.4
-2 4 3 581.64 40.3
-2 4 3 601.34 30.1
-2 4 3 598.24 40.6
-2 4 3 639.94 49.3
1 -4 -3 82.69 13.2
1 -4 -3 90.29 17.6
1 -4 -3 83.29 15.4
1 -4 -3 82.79 11.8
1 -4 -3 80.99 19.2
-1 4 3 92.19 20.3
-1 4 3 91.39 18.3
-1 4 3 95.29 17.3
-1 4 3 98.39 14.3
-1 4 3 87.39 13.2
-1 4 3 78.29 7.8
-1 4 3 91.29 8.6
0 -4 -3 1418.16 62.59
0 -4 -3 1395.16 53.39
0 -4 -3 1407.36 44.5
0 -4 -3 1305.17 44.5
0 -4 -3 1425.86 48.9
0 4 3 1408.26 39.4
0 4 3 1337.37 65.99
0 4 3 1327.77 45.9
0 4 3 1402.56 51.39
0 4 3 1398.86 44
0 4 3 1361.16 54.59
0 4 3 1344.97 41.2
-1 -4 -3 634.44 26.6
-1 -4 -3 634.64 28.3
-1 -4 -3 590.14 37.7
-1 -4 -3 603.44 25.9
-1 -4 -3 632.44 32
1 4 3 681.13 26.2
1 4 3 645.74 28.5
1 4 3 607.84 32.3
1 4 3 598.24 25.6
1 4 3 580.84 26.9
1 4 3 705.33 43.6
-2 -4 -3 -1.6 1.7
-2 -4 -3 0.1 3.4
-2 -4 -3 0.4 3.1
-2 -4 -3 -0.7 2.6
-2 -4 -3 0.4 2.7
2 4 3 2.6 5.1
2 4 3 1.5 3.5
2 4 3 2.4 4.3
2 4 3 -1.2 3.1
2 4 3 2 2.8
2 4 3 3.1 2.6
2 4 3 -2.2 2.5
-3 -4 -3 43.7 10.3
-3 -4 -3 39.4 8.4
-3 -4 -3 53.49 10
-3 -4 -3 47.9 7.7
-3 -4 -3 55.09 8
3 4 3 41.2 7.2
3 4 3 46.2 8.9
3 4 3 36.9 10.7
3 4 3 38 9
3 4 3 51.19 6.9
3 4 3 51.69 9.9
3 4 3 54.29 11.3
-4 -4 -3 324.77 21.5
-4 -4 -3 313.97 16.7
-4 -4 -3 291.17 20.2
-4 -4 -3 282.17 21.1
-4 -4 -3 349.17 22.3
-4 -4 -3 268.37 17.3
4 4 3 308.67 16.2
4 4 3 325.77 21.4
4 4 3 317.27 17.8
4 4 3 326.17 24.4
4 4 3 303.07 22.9
4 4 3 321.97 21
4 4 3 362.36 23.3
-5 -4 -3 661.63 34.9
-5 -4 -3 624.74 26.8
-5 -4 -3 676.33 32
-5 -4 -3 581.64 30
-5 -4 -3 640.24 26.1
-5 -4 -3 641.14 33.5
5 4 3 682.73 33.1
5 4 3 636.14 31.5
5 4 3 571.94 26.2
5 4 3 613.14 34.9
5 4 3 628.44 28.7
5 4 3 603.24 30.3
5 4 3 642.14 33.5
-6 -4 -3 74.99 14.2
-6 -4 -3 53.79 9.2
-6 -4 -3 50.39 12.4
-6 -4 -3 54.89 12.9
-6 -4 -3 57.29 6
-6 -4 -3 27.9 8.9
6 4 3 48.3 9.3
6 4 3 53.39 10.2
6 4 3 55.09 12
6 4 3 61.19 12
6 4 3 57.29 14.5
6 4 3 63.29 12.9
6 4 3 49.1 11.7
-7 -4 -3 4.8 5.5
-7 -4 -3 8 6.5
-7 -4 -3 3.4 6.1
-7 -4 -3 16.7 7.5
7 4 3 4.3 4.3
7 4 3 8 6.9
7 4 3 9.1 5.9
7 4 3 5.8 5.2
7 4 3 3.1 5.3
7 4 3 9.2 6.2
-8 -4 -3 148.79 22.4
-8 -4 -3 176.08 18.5
8 4 3 153.68 24.5
8 4 3 194.38 18
8 4 3 176.28 27.3
8 4 3 147.29 19.5
8 4 3 137.99 21.3
8 4 3 162.98 29
8 4 3 179.78 19
8 4 3 182.38 27.4
8 4 3 149.09 22.9
8 4 3 158.78 26.6
9 4 3 62.39 17.2
9 4 3 51.09 14.5
9 4 3 46.8 15.4
9 4 3 37 15.9
9 4 3 61.09 15.9
9 4 3 58.99 13.4
9 4 3 69.19 17.8
9 4 3 53.29 15.1
9 4 3 47.3 12.7
10 4 3 -1.6 8.6
10 4 3 17.7 9.1
10 4 3 29.5 13.8
10 4 3 17.2 8.9
10 4 3 11.6 12.2
11 4 3 35.6 16.9
11 4 3 13.6 8.1
11 4 3 7.7 11
11 4 3 8.7 13.2
12 4 3 -19.4 6.8
12 4 3 15.2 9.2
7 -5 -3 36 19.5
7 -5 -3 30.9 20.3
-7 5 3 16.4 11.9
6 -5 -3 -4.7 10.2
6 -5 -3 -4.1 9.7
-6 5 3 -9.8 4.8
5 -5 -3 47.9 18.8
5 -5 -3 23 10.2
-5 5 3 15.5 9.1
4 -5 -3 49.3 18
4 -5 -3 73.29 20.7
4 -5 -3 89.29 14.9
-4 5 3 86.19 17.5
3 -5 -3 11.6 7.7
3 -5 -3 29.7 13.5
3 -5 -3 14.5 10.9
3 -5 -3 27.8 9.4
-3 5 3 17 10.6
-3 5 3 20.9 9.1
-3 5 3 19.5 10.2
2 -5 -3 425.96 39.2
2 -5 -3 374.66 32.7
2 -5 -3 371.96 23.7
2 -5 -3 377.46 31.3
2 -5 -3 291.87 23.1
-2 5 3 381.76 35.2
-2 5 3 358.96 16.1
-2 5 3 352.86 15.1
-2 5 3 361.36 40.7
-2 5 3 356.56 26.2
-2 5 3 337.97 24.6
1 -5 -3 -0.1 3.6
1 -5 -3 -1.3 5.5
1 -5 -3 4 8.3
1 -5 -3 3.5 7.1
1 -5 -3 1.9 4.3
-1 5 3 0.7 5.1
-1 5 3 2.3 3.8
-1 5 3 3.7 4.3
-1 5 3 2.4 2.9
-1 5 3 10 8.1
-1 5 3 1.5 5.9
-1 5 3 -7 5.4
0 -5 -3 379.56 28.7
0 -5 -3 323.87 22.3
0 -5 -3 317.87 31.4
0 -5 -3 337.47 22.3
0 -5 -3 305.57 22.8
0 5 3 278.87 21.7
0 5 3 329.37 28.3
0 5 3 284.67 33.2
0 5 3 356.46 26.7
0 5 3 331.17 19.6
0 5 3 320.17 17.1
-1 -5 -3 1238.18 51.89
-1 -5 -3 1235.88 43.1
-1 -5 -3 1231.78 45.8
-1 -5 -3 1256.57 44.5
-1 -5 -3 1184.18 60.49
1 5 3 1202.98 47.5
1 5 3 1263.97 53.69
1 5 3 1292.17 47.4
1 5 3 1357.46 45.8
1 5 3 1280.37 44
1 5 3 1220.08 40.5
1 5 3 1319.67 69.49
-2 -5 -3 10.7 6
-2 -5 -3 6.3 3.4
-2 -5 -3 6.1 6.1
-2 -5 -3 1 3.8
-2 -5 -3 4.1 5.5
2 5 3 2.8 3.7
2 5 3 4.7 5.6
2 5 3 6.7 6
2 5 3 5.9 4.1
2 5 3 0.5 3.6
2 5 3 -4.1 3.2
2 5 3 6.9 6.1
-3 -5 -3 942.71 35.5
-3 -5 -3 964.3 30.3
-3 -5 -3 966.5 49.1
-3 -5 -3 1016.1 41.6
-3 -5 -3 964.4 40.4
3 5 3 933.21 41.4
3 5 3 950.2 41.3
3 5 3 947.21 53.49
3 5 3 926.21 29.7
3 5 3 1024.1 40.9
3 5 3 1048.3 44.3
3 5 3 981.4 36.8
-4 -5 -3 62.99 13.2
-4 -5 -3 51.99 11.2
-4 -5 -3 71.09 13.3
-4 -5 -3 45.2 8.9
-4 -5 -3 48.3 12.6
-4 -5 -3 61.49 9.2
4 5 3 43.1 6.5
4 5 3 35 9.5
4 5 3 42.7 9.9
4 5 3 35.8 11.6
4 5 3 46.6 9.3
4 5 3 36.9 10
4 5 3 49.2 10.9
-5 -5 -3 257.67 22.4
-5 -5 -3 257.37 17.6
-5 -5 -3 277.17 21.4
-5 -5 -3 295.77 22.8
-5 -5 -3 263.07 21
-5 -5 -3 282.97 17.7
5 5 3 240.28 19.3
5 5 3 264.07 21.8
5 5 3 239.48 23.5
5 5 3 263.77 18.6
5 5 3 242.88 14.9
5 5 3 228.88 22.4
-6 -5 -3 509.85 28.5
-6 -5 -3 526.05 33.9
-6 -5 -3 548.75 27.6
-6 -5 -3 615.64 34.9
-6 -5 -3 513.75 25.8
-6 -5 -3 489.45 33
-6 -5 -3 501.45 30.1
6 5 3 532.75 29.8
6 5 3 514.75 35.7
6 5 3 530.45 27.6
6 5 3 507.45 26.2
6 5 3 539.75 32.3
-7 -5 -3 53.49 8.1
-7 -5 -3 35.6 11.1
-7 -5 -3 49.5 9.9
-7 -5 -3 45.1 11.3
-7 -5 -3 50.89 12
7 5 3 50.39 11.5
7 5 3 49.4 10.9
7 5 3 48.6 12.5
7 5 3 66.19 16.3
7 5 3 61.09 12.9
7 5 3 36.1 9.6
-8 -5 -3 184.68 26.7
-8 -5 -3 166.38 18.1
-8 -5 -3 217.88 25
8 5 3 182.68 28.8
8 5 3 178.98 19.9
8 5 3 180.78 18.5
8 5 3 169.78 19
8 5 3 189.88 21.4
8 5 3 181.08 25.8
8 5 3 214.28 23.9
8 5 3 211.68 19.7
-9 -5 -3 49.6 16.3
-9 -5 -3 19.8 10.2
9 5 3 32.6 11.7
9 5 3 20.8 12.1
9 5 3 38.9 13.7
9 5 3 58.49 18.6
9 5 3 38.3 12.8
9 5 3 26.4 15
9 5 3 47.4 12.1
9 5 3 54.09 14.6
10 5 3 38.6 13.5
10 5 3 45.5 13.1
10 5 3 11.5 9.9
10 5 3 37.2 15.2
11 5 3 -11.8 8.8
11 5 3 8.9 10.9
11 5 3 18.1 8.4
12 5 3 2 8.3
12 5 3 -0.7 9.9
12 5 3 -6.8 7.8
6 -6 -3 4.2 14
6 -6 -3 11.5 11.8
-6 6 3 25.6 13.3
5 -6 -3 -11 9.8
5 -6 -3 14.8 14.7
-5 6 3 11.6 5.5
4 -6 -3 -5.4 7.7
4 -6 -3 0.8 5.7
-4 6 3 -0.4 3.7
3 -6 -3 0.1 4.6
3 -6 -3 -6.9 4.4
3 -6 -3 -6 6.1
-3 6 3 4.7 7.1
2 -6 -3 -2 6.6
2 -6 -3 1.1 7
2 -6 -3 -0.8 5.9
2 -6 -3 3.3 4.4
-2 6 3 -4.8 3.3
-2 6 3 -0.8 7.5
-2 6 3 1.4 3
-2 6 3 -4.1 4.9
-2 6 3 -11.1 12.1
1 -6 -3 27.4 9.2
1 -6 -3 7.4 7.4
1 -6 -3 20.6 12
1 -6 -3 36.3 14.8
1 -6 -3 27.8 9.3
-1 6 3 21.1 5.1
-1 6 3 -2.1 7.1
-1 6 3 14.4 5.5
-1 6 3 12.9 8.7
-1 6 3 11.4 8.7
-1 6 3 25.8 8.6
-1 6 3 38 13.4
0 -6 -3 14.2 7.4
0 -6 -3 5 5.8
0 -6 -3 12.4 9.6
0 -6 -3 18.4 9.8
0 -6 -3 22.1 8.3
0 6 3 9.6 7.4
0 6 3 13.3 4.9
0 6 3 9.4 6.3
0 6 3 29.1 15.9
0 6 3 14.8 6.6
0 6 3 15 6.7
0 6 3 3.2 7.1
-1 -6 -3 214.88 17.8
-1 -6 -3 208.48 22.9
-1 -6 -3 192.38 18.7
-1 -6 -3 203.18 18.3
-1 -6 -3 233.08 34.4
1 6 3 220.08 37.4
1 6 3 182.28 26.4
1 6 3 197.98 20.8
1 6 3 207.68 18.3
1 6 3 231.28 19.4
1 6 3 205.08 16.1
1 6 3 204.68 19.8
-2 -6 -3 8643.33 182.28
-2 -6 -3 8984.3 194.98
-2 -6 -3 9097.39 189.58
-2 -6 -3 8719.33 171.38
-2 -6 -3 8893.71 219.78
2 6 3 8878.31 199.18
2 6 3 8752.42 179.88
2 6 3 8483.75 230.68
2 6 3 8729.63 186.78
2 6 3 8433.66 191.08
2 6 3 8741.03 179.08
2 6 3 7873.41 178.88
-3 -6 -3 60.49 13
-3 -6 -3 67.89 11.8
-3 -6 -3 59.09 8.7
-3 -6 -3 75.19 18.7
-3 -6 -3 88.99 15.6
3 6 3 60.29 13
3 6 3 79.39 19.4
3 6 3 79.19 12.9
3 6 3 98.09 17.5
3 6 3 57.89 9.4
3 6 3 65.79 13.5
3 6 3 49.3 12.3
-4 -6 -3 563.84 33.6
-4 -6 -3 536.15 21.6
-4 -6 -3 558.64 39.1
-4 -6 -3 580.74 33.2
-4 -6 -3 500.65 26.9
-4 -6 -3 549.54 31.4
4 6 3 603.74 33.8
4 6 3 572.24 30.1
4 6 3 575.34 21
4 6 3 564.44 43.1
4 6 3 493.65 33.2
4 6 3 587.94 33.7
4 6 3 577.64 34.6
-5 -6 -3 187.28 21.5
-5 -6 -3 189.28 16.3
-5 -6 -3 210.08 20.4
-5 -6 -3 197.28 13.9
-5 -6 -3 132.99 18.7
-5 -6 -3 199.28 20.7
5 6 3 202.18 21.8
5 6 3 172.18 10.6
5 6 3 172.18 19
5 6 3 189.88 18.4
5 6 3 265.17 28.5
5 6 3 207.38 18
-6 -6 -3 391.26 23.7
-6 -6 -3 497.65 39.4
-6 -6 -3 424.46 31.8
-6 -6 -3 412.06 28.2
-6 -6 -3 493.85 31.8
-6 -6 -3 443.86 29.6
-6 -6 -3 442.06 23.7
6 6 3 385.06 31.5
6 6 3 483.35 27.8
6 6 3 401.86 27.4
6 6 3 421.06 30
6 6 3 407.76 19.4
-7 -6 -3 32.4 9.9
-7 -6 -3 38.2 9.8
-7 -6 -3 24.6 8.2
-7 -6 -3 54.49 14.2
-7 -6 -3 55.19 13
-7 -6 -3 41.6 10.8
-7 -6 -3 25.4 7.5
7 6 3 29.8 8.6
7 6 3 31.7 11.1
7 6 3 42.4 11.1
7 6 3 17.2 12
7 6 3 23.7 9.3
-8 -6 -3 40 10.3
-8 -6 -3 14.1 8.5
-8 -6 -3 30.7 12.4
-8 -6 -3 28.3 6.5
-8 -6 -3 33.8 12.9
8 6 3 23.8 10.5
8 6 3 21.4 8.6
8 6 3 23.7 8.1
8 6 3 30.4 9.6
8 6 3 19.5 7.7
8 6 3 19.9 8.8
-9 -6 -3 56.49 16.3
-9 -6 -3 46.4 15.3
-9 -6 -3 60.19 14.7
9 6 3 58.89 17.2
9 6 3 53.99 13.9
9 6 3 44.1 12.7
9 6 3 71.39 17.6
9 6 3 53.69 13.7
9 6 3 21.3 9.6
-10 -6 -3 28.6 13.2
-10 -6 -3 52.69 13.9
10 6 3 64.39 17.9
10 6 3 54.09 17.2
10 6 3 44.9 17.2
10 6 3 89.69 17.7
11 6 3 -6.8 7.5
11 6 3 1.9 6.9
11 6 3 15.3 10.3
11 6 3 9.7 7.8
11 6 3 -8.4 10.2
12 6 3 5.9 10
12 6 3 43.6 12.9
12 6 3 -0.1 12.8
5 -7 -3 26.1 16.9
5 -7 -3 -10.9 11.8
-5 7 3 -5.6 8
4 -7 -3 14.5 15.2
4 -7 -3 -3.1 10
-4 7 3 3.7 8.4
3 -7 -3 6.3 7.1
3 -7 -3 -8.9 9.7
3 -7 -3 -4.4 9
-3 7 3 -2.6 5.7
2 -7 -3 2.3 7.1
2 -7 -3 21.9 13.6
2 -7 -3 0.1 8.3
-2 7 3 25.8 15.3
-2 7 3 21.3 9.8
1 -7 -3 0.1 5.1
1 -7 -3 44.6 18.4
1 -7 -3 10.9 7.3
1 -7 -3 17 9.3
-1 7 3 11.4 5.7
-1 7 3 3.6 8.9
-1 7 3 -5.9 13.6
0 -7 -3 13 6.4
0 -7 -3 -6.8 5
0 -7 -3 4.2 9
0 -7 -3 10.2 8.9
0 -7 -3 -1.6 5.1
0 7 3 10.6 6.9
0 7 3 2.1 10
0 7 3 -8.8 6.4
0 7 3 0.8 4.2
0 7 3 -5.8 5.8
0 7 3 6.8 9.8
-1 -7 -3 17.3 9.1
-1 -7 -3 22.9 9.5
-1 -7 -3 10 5.3
-1 -7 -3 40.7 16.2
-1 -7 -3 26.2 9
1 7 3 24.4 8.6
1 7 3 25.6 8.2
1 7 3 21.7 7.8
1 7 3 17 9.2
1 7 3 19.1 9.2
1 7 3 17.7 13.6
1 7 3 26.1 10.2
-2 -7 -3 133.69 20.7
-2 -7 -3 144.59 23.6
-2 -7 -3 124.89 18.6
-2 -7 -3 151.08 14.2
-2 -7 -3 160.88 31.6
2 7 3 134.39 22.8
2 7 3 121.29 30.5
2 7 3 94.39 15.7
2 7 3 130.09 17.8
2 7 3 168.18 18.4
2 7 3 137.49 22.9
2 7 3 145.59 19.4
-3 -7 -3 1.1 8.9
-3 -7 -3 5.6 5.5
-3 -7 -3 3.5 5.6
-3 -7 -3 1.9 3.8
-3 -7 -3 -5.8 5
3 7 3 -1.2 4.8
3 7 3 -5.8 5.3
3 7 3 3.4 4.1
3 7 3 1.1 4.8
3 7 3 6 6.2
3 7 3 0.7 8.1
-4 -7 -3 58.39 13.7
-4 -7 -3 34 8.9
-4 -7 -3 29.8 11.8
-4 -7 -3 55.79 12.9
-4 -7 -3 39.4 7
-4 -7 -3 41.7 12.3
4 7 3 43.8 10.2
4 7 3 48.4 13.1
4 7 3 44 12.8
4 7 3 50.99 13.8
4 7 3 38.9 6.7
4 7 3 37.7 11.8
4 7 3 16.8 12.9
-5 -7 -3 1.7 4.6
-5 -7 -3 5.3 3.5
-5 -7 -3 2.7 5.6
-5 -7 -3 13.9 10.3
-5 -7 -3 -7.3 5.1
-5 -7 -3 11.2 6.5
5 7 3 9.3 7.1
5 7 3 2.5 6
5 7 3 -2.3 2
5 7 3 -2.6 6
5 7 3 -1.6 4
5 7 3 13.1 10.2
-6 -7 -3 11.7 6.7
-6 -7 -3 7.5 6.4
-6 -7 -3 -0.8 9.4
-6 -7 -3 19.7 9
-6 -7 -3 13.4 4.7
-6 -7 -3 12.5 6.5
-6 -7 -3 33.6 11.8
6 7 3 12 8.8
6 7 3 11.1 4
6 7 3 10 7.2
6 7 3 6.7 9.4
6 7 3 13.4 5.9
-7 -7 -3 34.9 11.4
-7 -7 -3 19.9 6.9
-7 -7 -3 20.1 15.4
-7 -7 -3 9.8 8.6
-7 -7 -3 26 10.9
-7 -7 -3 7.9 8.3
7 7 3 23.3 9.8
7 7 3 11.1 4.7
7 7 3 23.1 9.8
7 7 3 23.2 12.8
7 7 3 23.7 7.9
-8 -7 -3 117.99 18.4
-8 -7 -3 105.49 19.5
-8 -7 -3 90.89 18.8
-8 -7 -3 66.39 17.1
-8 -7 -3 95.09 19
-8 -7 -3 73.59 14.4
8 7 3 68.89 14.9
8 7 3 78.49 15.5
8 7 3 102.59 15.2
8 7 3 68.69 16.7
8 7 3 88.49 16.1
-9 -7 -3 101.69 19.5
-9 -7 -3 110.29 12.6
-9 -7 -3 77.79 19.6
-9 -7 -3 121.69 24.4
-9 -7 -3 90.39 14.6
9 7 3 69.89 13.9
9 7 3 105.29 18.8
9 7 3 88.69 16.7
-10 -7 -3 -5.6 11.4
-10 -7 -3 22.6 13
10 7 3 7.8 10.3
10 7 3 11 8.3
-11 -7 -3 45.2 15
11 7 3 36.9 10.8
11 7 3 46.5 18.7
12 7 3 18.3 10.9
12 7 3 16.1 14
12 7 3 11.9 15.4
4 -8 -3 13.9 13.1
4 -8 -3 -12.6 9.1
-4 8 3 6.9 9.4
3 -8 -3 4.8 14
3 -8 -3 12 9.6
-3 8 3 19.9 10.5
2 -8 -3 31.2 13.9
2 -8 -3 27.8 10
2 -8 -3 10.9 7.6
-2 8 3 6.9 8.6
1 -8 -3 16.4 10.7
1 -8 -3 30.4 11.2
1 -8 -3 6.5 8
-1 8 3 26.7 9.4
-1 8 3 16.7 14.6
0 -8 -3 -7.7 4.9
0 -8 -3 11.3 8.1
0 -8 -3 -1.8 8.7
0 -8 -3 -10.2 9.1
0 8 3 -3.2 9.5
0 8 3 1.1 5.5
0 8 3 -1 15.6
0 8 3 -1 5.3
-1 -8 -3 36.3 10.9
-1 -8 -3 33 15.6
-1 -8 -3 34.7 11.4
-1 -8 -3 29.6 14.9
-1 -8 -3 31.8 15.6
1 8 3 27.4 9
1 8 3 42 10.7
1 8 3 44.9 25.2
1 8 3 10.6 10
1 8 3 33.4 10.3
1 8 3 13.8 9.6
-2 -8 -3 305.37 37.2
-2 -8 -3 286.07 29.2
-2 -8 -3 294.67 24.7
-2 -8 -3 285.17 21
-2 -8 -3 259.77 25.5
2 8 3 242.78 23.4
2 8 3 293.47 24.4
2 8 3 262.17 48.3
2 8 3 296.47 23.3
2 8 3 224.98 32.9
2 8 3 281.77 27.4
2 8 3 307.77 26.2
-3 -8 -3 23.3 10.9
-3 -8 -3 11.4 9.1
-3 -8 -3 41.8 18.2
-3 -8 -3 21.6 7
-3 -8 -3 23.5 7.4
3 8 3 41.9 20
3 8 3 26.8 9.6
3 8 3 10.4 8.6
3 8 3 9.9 7.3
3 8 3 19 10
3 8 3 21.7 9.3
3 8 3 27.2 11.9
-4 -8 -3 27 10.6
-4 -8 -3 35.6 13.6
-4 -8 -3 34.3 10.1
-4 -8 -3 25.6 5.7
-4 -8 -3 15.4 9.5
-4 -8 -3 22 9.6
4 8 3 3.7 12.3
4 8 3 28.6 10.5
4 8 3 12.5 7.4
4 8 3 39.8 7.7
4 8 3 3.9 8
4 8 3 15.5 8.9
4 8 3 14.8 10.9
-5 -8 -3 -1.4 6.9
-5 -8 -3 2.1 2.8
-5 -8 -3 12.5 7
-5 -8 -3 0 6.8
-5 -8 -3 -1.1 5.5
-5 -8 -3 19.4 12.2
5 8 3 -5.9 3.4
5 8 3 1 2.6
5 8 3 1.6 7.6
5 8 3 4.7 5.8
5 8 3 -0.6 7.8
5 8 3 6.2 7.6
5 8 3 5.2 8.6
-6 -8 -3 126.99 20.7
-6 -8 -3 161.68 25.8
-6 -8 -3 164.08 27
-6 -8 -3 99.49 26.5
-6 -8 -3 133.99 18.6
-6 -8 -3 139.69 26.1
6 8 3 122.59 20.4
6 8 3 107.99 18
6 8 3 117.49 22.8
6 8 3 137.89 23.7
-7 -8 -3 48.4 13.3
-7 -8 -3 31.4 12.6
-7 -8 -3 31.5 10.2
-7 -8 -3 30.3 12.9
-7 -8 -3 43.4 22.5
-7 -8 -3 42.1 12.8
7 8 3 17.3 9.4
7 8 3 25.1 8.7
-8 -8 -3 52.79 22.8
-8 -8 -3 62.79 16.5
-8 -8 -3 88.19 18.6
-8 -8 -3 53.59 14.9
-8 -8 -3 82.49 17.9
-8 -8 -3 59.59 17.3
8 8 3 53.49 14.2
8 8 3 80.09 18.1
-9 -8 -3 -6.3 5.1
-9 -8 -3 4.9 10.9
-9 -8 -3 -6.3 7.9
-9 -8 -3 -5.6 8.5
-9 -8 -3 -0.1 13.9
9 8 3 1.5 6.2
-10 -8 -3 -5.2 6.4
-10 -8 -3 -5.9 6.2
-10 -8 -3 8 9.2
-10 -8 -3 0.8 9
-10 -8 -3 15 16
10 8 3 -8.7 5
10 8 3 26.7 14
-11 -8 -3 11.7 9.4
-11 -8 -3 -3.3 10.6
11 8 3 -6.2 6.8
11 8 3 -2.1 6.9
-12 -8 -3 0.2 10.8
12 8 3 9.1 9.4
12 8 3 9 10.7
3 -9 -3 6.2 13.3
3 -9 -3 -22.8 13
-3 9 3 -3.1 8.8
2 -9 -3 10.7 14.9
2 -9 -3 14.3 15
2 -9 -3 -0.4 10.7
-2 9 3 13.9 10.3
1 -9 -3 0.8 13.2
1 -9 -3 9.8 11.2
1 -9 -3 15.2 8.2
-1 9 3 8.2 9.5
0 -9 -3 2 8.1
0 -9 -3 21.9 11.7
0 -9 -3 25.5 11.4
0 9 3 17.1 9.7
-1 -9 -3 13.5 10.3
-1 -9 -3 -3.1 9.1
-1 -9 -3 -3.2 5.6
-1 -9 -3 -6.4 10.1
1 9 3 -1 5.8
1 9 3 -2.6 5.8
1 9 3 -27.5 16.1
-2 -9 -3 118.09 23.4
-2 -9 -3 132.39 18.6
-2 -9 -3 148.59 34
-2 -9 -3 90.89 19.4
2 9 3 64.39 16.5
2 9 3 116.59 36.9
2 9 3 122.09 21.7
2 9 3 99.49 18.2
-3 -9 -3 367.16 32.5
-3 -9 -3 437.46 45.2
-3 -9 -3 384.66 23.3
-3 -9 -3 409.66 35.9
3 9 3 405.66 62.89
3 9 3 357.56 31.7
3 9 3 486.75 33
3 9 3 429.86 32.2
-4 -9 -3 -2.3 3.4
-4 -9 -3 -0.3 6.5
-4 -9 -3 -1.2 5.1
-4 -9 -3 10.7 9.4
4 9 3 7.1 7.1
4 9 3 -9.1 8.5
4 9 3 30.5 15.6
4 9 3 -15.5 8
4 9 3 9.4 8
-5 -9 -3 0.2 8.6
-5 -9 -3 10.1 9.9
-5 -9 -3 -1.2 7
-5 -9 -3 5.5 8
5 9 3 7.7 8.2
5 9 3 0.1 9.5
5 9 3 -1.9 5.2
5 9 3 -13.2 9.3
-6 -9 -3 5.9 10.2
-6 -9 -3 3.7 7.8
-6 -9 -3 -8.7 5.6
-6 -9 -3 -0.5 6.1
6 9 3 3.6 9.6
6 9 3 2.2 7.2
6 9 3 -10.1 4.3
-7 -9 -3 63.29 17.3
-7 -9 -3 39.7 14
-7 -9 -3 52.69 18.2
-7 -9 -3 40.2 13.9
7 9 3 65.49 16.5
7 9 3 56.69 14.8
-8 -9 -3 4.3 8.7
-8 -9 -3 21.1 12.1
-8 -9 -3 7.8 7.9
-8 -9 -3 7.9 12.5
8 9 3 25.3 11.3
8 9 3 8.4 11.2
-9 -9 -3 12.5 12.9
-9 -9 -3 40.3 13.1
-9 -9 -3 27.1 12.1
-9 -9 -3 20.5 13.4
9 9 3 29.3 10.3
-10 -9 -3 -3 10.3
-10 -9 -3 3.4 8.1
-10 -9 -3 10.9 9.6
-10 -9 -3 -6.9 12.4
10 9 3 18.7 14.4
10 9 3 -9.2 7.4
-11 -9 -3 33.4 13.9
-11 -9 -3 45.6 10.7
-11 -9 -3 76.39 20.3
11 9 3 41.2 17.6
11 9 3 56.09 15.5
1 -10 -3 55.09 17.6
1 -10 -3 -3.5 12.2
-1 10 3 25.9 11.6
0 -10 -3 3.6 9.6
0 -10 -3 -6.6 8.6
0 10 3 13.4 10.7
-1 -10 -3 -1.6 8.5
-1 -10 -3 -7.7 5.2
-1 -10 -3 -5.5 12.3
1 10 3 9.6 9.4
-2 -10 -3 -1.9 6.4
-2 -10 -3 13.7 8.5
-2 -10 -3 9.5 13
-2 -10 -3 10.4 8.6
2 10 3 9.7 9.7
2 10 3 22 27
2 10 3 11.7 9
-3 -10 -3 28.8 15.5
-3 -10 -3 19.8 14.2
-3 -10 -3 8.1 13.3
3 10 3 11.3 15.5
3 10 3 8.7 6.7
3 10 3 18.5 10.9
-4 -10 -3 10.8 8.4
-4 -10 -3 9.4 14.7
-4 -10 -3 -7.2 7.8
4 10 3 1.3 7.2
4 10 3 -24.5 15
4 10 3 7.9 12.3
4 10 3 -2.2 5.8
-5 -10 -3 -6.6 5.6
-5 -10 -3 2.9 7.2
-5 -10 -3 -12.9 11
5 10 3 -1.1 8.1
5 10 3 5 8.2
-6 -10 -3 13.6 10.4
-6 -10 -3 9.1 12.5
-6 -10 -3 9.5 9
-6 -10 -3 15 10.6
6 10 3 25.3 13.6
6 10 3 16.6 9.7
-7 -10 -3 0.5 12.6
-7 -10 -3 10.3 9
-7 -10 -3 6.5 9.4
-7 -10 -3 -2.6 5.9
7 10 3 -4.4 8.4
7 10 3 22.9 12.7
-8 -10 -3 -7.3 7.3
-8 -10 -3 2 8.9
-8 -10 -3 -2.6 8
-8 -10 -3 -14.3 8.4
8 10 3 -2.7 7
8 10 3 -4.6 7
-9 -10 -3 28.5 16.6
-9 -10 -3 19.6 12.7
-9 -10 -3 19.9 13.5
-9 -10 -3 26.7 12.8
9 10 3 31.5 12
9 10 3 37.6 17.8
-10 -10 -3 22 16.7
-10 -10 -3 -8.7 13.8
-10 -10 -3 12 12.3
10 10 3 12.1 11.6
10 10 3 21.2 10.2
-11 -10 -3 11.7 11.6
-11 -10 -3 -7.2 6.8
11 10 3 20.4 13
11 10 3 0 10.7
0 -11 -3 -2.9 12.4
0 -11 -3 -3.1 13.3
0 11 3 9.9 8.9
-1 -11 -3 -9.7 7.3
-1 -11 -3 -20.7 9.9
1 11 3 5.2 7.4
-2 -11 -3 31.5 15.6
-2 -11 -3 -0.9 8.7
2 11 3 -6.8 6.8
-3 -11 -3 84.99 21.3
-3 -11 -3 53.19 19.9
-3 -11 -3 78.29 27.8
3 11 3 59.59 17.2
3 11 3 95.19 21.1
-4 -11 -3 8.4 9.5
-4 -11 -3 -19 11.1
-4 -11 -3 8.6 5.6
4 11 3 2.6 8
4 11 3 -7.6 8.4
-5 -11 -3 1.5 13.5
-5 -11 -3 13.7 9.7
5 11 3 1 12.7
5 11 3 -6 7.4
-6 -11 -3 0.5 7
-6 -11 -3 -12.1 11.2
-6 -11 -3 -5.3 10.2
6 11 3 -4.3 9.5
6 11 3 17.6 12.1
-7 -11 -3 5.1 9.6
-7 -11 -3 -6 6
-7 -11 -3 31.4 13.3
-7 -11 -3 4.8 11.7
7 11 3 2.4 8.1
7 11 3 -5.3 11.4
-8 -11 -3 0.2 7.3
-8 -11 -3 1 15
-8 -11 -3 -10.8 10
-8 -11 -3 5.9 12.4
8 11 3 -2.3 7.9
8 11 3 5.2 9.7
-9 -11 -3 21 12
-9 -11 -3 23.2 11.3
-9 -11 -3 14.1 17.1
9 11 3 7.6 11.3
9 11 3 17.1 12.3
-10 -11 -3 10.8 9.4
-10 -11 -3 18.9 13.8
10 11 3 1.2 7.1
10 11 3 -0.8 9.5
-2 -12 -3 -4 15
-2 -12 -3 24.9 18.3
2 12 3 -18.7 8.9
-3 -12 -3 1.7 12.6
-3 -12 -3 11.6 13.2
3 12 3 15.3 11.9
-4 -12 -3 1.1 28.4
-4 -12 -3 -5.8 11.9
-4 -12 -3 33.9 11.1
4 12 3 -17.7 5.7
4 12 3 -9.1 12.6
-5 -12 -3 -33.4 16.4
-5 -12 -3 9.9 9.9
-5 -12 -3 -6.2 10.9
5 12 3 -7 10.5
5 12 3 1 6
-6 -12 -3 6.3 9.3
-6 -12 -3 -26.2 13.3
-6 -12 -3 -4.8 10.8
6 12 3 1 10.5
-7 -12 -3 5 11
-7 -12 -3 -11.6 9.3
7 12 3 -5.4 8.3
7 12 3 6.2 12.1
-8 -12 -3 -7.7 9.5
-8 -12 -3 -16.8 12.6
8 12 3 8.9 6.7
8 12 3 0.8 8.4
-9 -12 -3 9.1 12
9 12 3 2.5 11.3
9 12 3 5.1 9.5
7 12 -4 3.8 10.5
-7 -12 4 -1.6 11
-7 -12 4 1.6 10
6 12 -4 6.2 8.2
-6 -12 4 -4.2 10.7
-6 -12 4 -21.9 23
-6 -12 4 -20.8 8.6
-5 -12 4 -20.7 9.2
-5 -12 4 17.4 29
-5 -12 4 0.8 14.6
4 12 -4 15.9 12.6
-4 -12 4 3.6 11.2
3 12 -4 3.2 8.5
-3 -12 4 14.1 12.3
-3 -12 4 2.2 16.3
9 11 -4 18.3 11.2
-9 -11 4 -3.8 12.5
-9 -11 4 24.1 18.1
8 11 -4 15.9 13.4
-8 -11 4 10.9 12.6
-8 -11 4 13.7 10.6
7 11 -4 8.2 8.9
-7 -11 4 1.4 9.1
-7 -11 4 -45.6 16.3
-7 -11 4 -7 10.7
6 11 -4 -5.4 8
-6 -11 4 10.6 12
-6 -11 4 -6.8 10.6
-6 -11 4 -14.5 22.2
5 11 -4 3.1 5.9
-5 -11 4 18.3 13.2
-5 -11 4 -7.9 23.7
-5 -11 4 8.2 11.9
4 11 -4 5.8 9.2
-4 -11 4 57.49 18.9
-4 -11 4 49.99 28.6
-4 -11 4 17.3 11.9
-4 -11 4 8.7 12.4
3 11 -4 6.7 10.3
-3 -11 4 15.5 10.5
-3 -11 4 51.79 17.2
-3 -11 4 15.5 11.7
2 11 -4 -13.6 8.4
-2 -11 4 9.7 12.8
-2 -11 4 -3.4 13.9
1 11 -4 19 10.5
-1 -11 4 2.5 10
-1 -11 4 31.8 17.5
0 11 -4 7.8 9.4
0 -11 4 -21.2 9.9
0 -11 4 4.5 10.1
10 10 -4 6.5 8.2
-10 -10 4 -22.4 10
-10 -10 4 -2.4 14.2
9 10 -4 -4.5 6.5
-9 -10 4 0 10
-9 -10 4 11.3 12.6
8 10 -4 17.5 10.3
-8 -10 4 48.2 20.1
-8 -10 4 12.3 11.7
-8 -10 4 8 19.2
7 10 -4 5.6 9.9
-7 -10 4 9.4 12.8
-7 -10 4 9.7 10.9
6 10 -4 35.4 14.1
-6 -10 4 21.9 21.2
-6 -10 4 25.9 13.4
-6 -10 4 39.4 15.9
5 10 -4 10.5 7.4
-5 -10 4 -10.4 7.7
-5 -10 4 2.7 8.1
-5 -10 4 4.4 16.8
-5 -10 4 5.7 10.9
4 10 -4 25.9 10.8
-4 -10 4 62.89 23
-4 -10 4 8.8 10.6
-4 -10 4 33.8 13.8
-4 -10 4 10.3 10.4
3 10 -4 12.1 8.1
-3 -10 4 3.8 17.6
-3 -10 4 -2.2 9
-3 -10 4 6.6 9.9
-3 -10 4 4 10
2 10 -4 -13.3 6.2
-2 -10 4 -0.2 11.1
-2 -10 4 15.1 17.1
-2 -10 4 -2 7.9
-2 -10 4 5.3 8.5
1 10 -4 -0.2 5.9
-1 -10 4 20.7 12.3
-1 -10 4 -17.6 8.1
-1 -10 4 -10.3 7.6
0 10 -4 11.7 5.6
0 -10 4 14.8 13.4
0 -10 4 29.7 16.1
-1 10 -4 -3.1 5.9
1 -10 4 9 11
1 -10 4 -13 7.6
-2 10 -4 23.8 13.2
2 -10 4 17.3 15.8
2 -10 4 -24.2 12.6
2 -10 4 1.9 11.1
10 9 -4 16.6 9.8
-10 -9 4 -7.4 9.9
-10 -9 4 23.2 15
9 9 -4 18 9.2
-9 -9 4 28.4 18.4
-9 -9 4 21 12
-9 -9 4 10.1 13.1
8 9 -4 26.7 11.5
-8 -9 4 70.59 25
-8 -9 4 38.6 15.2
-8 -9 4 29 16.3
7 9 -4 65.99 17.1
-7 -9 4 45.2 18.2
-7 -9 4 67.49 26.9
-7 -9 4 52.99 11.3
-6 -9 4 120.59 32.6
-6 -9 4 62.59 17
-6 -9 4 93.39 22.7
5 9 -4 -6.1 4.9
-5 -9 4 -12.6 6.2
-5 -9 4 8.8 10.2
-5 -9 4 -1.5 7.1
-5 -9 4 -1.1 13.2
4 9 -4 62.39 16.1
-4 -9 4 84.29 17.1
-4 -9 4 28.3 13.8
-4 -9 4 65.29 16
-4 -9 4 74.49 19.1
3 9 -4 -0.6 9.3
3 9 -4 4.7 7.2
3 9 -4 -4.7 6.9
-3 -9 4 4.6 8.3
-3 -9 4 1.7 10
-3 -9 4 -1.3 7.8
2 9 -4 50.69 16.1
2 9 -4 15.1 11.3
2 9 -4 21 11.9
-2 -9 4 14.6 9.6
-2 -9 4 19.4 8.4
-2 -9 4 7.4 10.9
-2 -9 4 14.2 25.2
-2 -9 4 41.8 19.9
-2 -9 4 26.7 12.9
1 9 -4 50.59 13.9
-1 -9 4 32.7 14
-1 -9 4 48 23.3
-1 -9 4 121.39 28.9
-1 -9 4 25.9 10.3
-1 -9 4 24.8 24.5
-1 -9 4 29.4 14.2
0 9 -4 0.4 5.9
0 -9 4 8.6 6.8
0 -9 4 -8.6 6.9
0 -9 4 12.4 7.6
0 -9 4 -1 25.7
0 -9 4 -7.9 8.2
-1 9 -4 40 13.5
1 -9 4 44.6 16.8
1 -9 4 54.99 26.4
1 -9 4 53.39 17.1
1 -9 4 33.1 14.3
-2 9 -4 13.9 8.7
2 -9 4 21.9 30.7
2 -9 4 -0.1 10.6
2 -9 4 -9.3 9.4
2 -9 4 19 13.2
-3 9 -4 -4.4 4.1
3 -9 4 9.1 9.9
3 -9 4 -24.1 13.5
3 -9 4 24.4 27.2
3 -9 4 -1.8 14
10 8 -4 -3.5 8.4
-10 -8 4 -18 7.4
-10 -8 4 -12.5 19.7
-9 -8 4 12.6 16.2
-9 -8 4 9 11.3
-9 -8 4 -6.2 11.3
8 8 -4 125.59 22.2
-8 -8 4 102.99 24.4
-8 -8 4 130.99 23.8
7 8 -4 196.38 28.8
-7 -8 4 169.78 26.6
-7 -8 4 192.28 33.8
6 8 -4 -5.8 6.3
6 8 -4 25.8 11.4
-6 -8 4 0.7 5.3
-6 -8 4 9 8.3
-6 -8 4 4.9 7.6
-6 -8 4 33.2 16.8
5 8 -4 65.29 18.2
5 8 -4 38.4 12.8
5 8 -4 70.99 15.8
-5 -8 4 67.79 11.9
-5 -8 4 62.49 27.4
-5 -8 4 61.89 17.9
-5 -8 4 28.4 18.5
-5 -8 4 70.99 18.4
4 8 -4 125.39 19.6
4 8 -4 131.09 24.2
4 8 -4 140.59 23.2
4 8 -4 127.69 20.5
-4 -8 4 134.09 37.2
-4 -8 4 126.69 17.6
-4 -8 4 121.59 22.8
-4 -8 4 136.89 33.5
-4 -8 4 181.98 28.6
3 8 -4 215.28 33.6
3 8 -4 236.68 30.2
3 8 -4 228.68 23.5
3 8 -4 257.67 26
-3 -8 4 291.67 24.6
-3 -8 4 229.78 21.7
-3 -8 4 226.18 43.1
-3 -8 4 243.18 48.6
-3 -8 4 234.58 34.7
-3 -8 4 265.17 27.2
-3 -8 4 233.58 15.6
2 8 -4 101.19 19
2 8 -4 137.59 24
2 8 -4 92.79 18.6
-2 -8 4 117.69 21.7
-2 -8 4 68.09 14.1
-2 -8 4 67.99 25.4
-2 -8 4 104.39 16
-2 -8 4 97.69 21.4
-2 -8 4 93.19 19.9
-2 -8 4 98.29 29.3
1 8 -4 6.2 8.6
1 8 -4 7 10.8
1 8 -4 -2.1 6.1
-1 -8 4 2.6 5.6
-1 -8 4 8 18.1
-1 -8 4 20.8 17
-1 -8 4 6.8 8.5
-1 -8 4 19.7 9.5
-1 -8 4 11.5 10.4
0 8 -4 4 6.8
0 8 -4 -3.6 10.5
0 8 -4 18.7 10.2
0 -8 4 7.8 16.9
0 -8 4 6.9 9
0 -8 4 34.7 12.2
0 -8 4 30.8 10.6
0 -8 4 11.7 21.4
0 -8 4 5.6 5.9
-1 8 -4 16 9.7
1 -8 4 19.9 22.7
1 -8 4 43.6 16.1
1 -8 4 30.5 15.6
1 -8 4 29.8 14.6
1 -8 4 18 7.7
-2 8 -4 1.8 4.5
2 -8 4 4.3 25.4
2 -8 4 6.8 10
2 -8 4 9.4 9.8
2 -8 4 1.1 7.8
-3 8 -4 -7 4.7
3 -8 4 6.2 7.5
3 -8 4 7.9 12.8
3 -8 4 9.4 24.2
3 -8 4 2.3 7.9
-4 8 -4 0 4.5
4 -8 4 -8.7 9.5
4 -8 4 -1.9 34.7
4 -8 4 -4.6 13.8
4 -8 4 -2.7 9.9
11 7 -4 10.9 9.4
10 7 -4 14 11.9
-10 -7 4 5.3 10.5
9 7 -4 27.3 11
-9 -7 4 15.9 9.7
-9 -7 4 17 15
8 7 -4 29.2 13
8 7 -4 23.7 11.8
-8 -7 4 18.2 12.4
-8 -7 4 29 11
7 7 -4 61.69 16.9
7 7 -4 61.49 9.9
7 7 -4 73.09 15.3
-7 -7 4 44.3 15.7
-7 -7 4 56.39 14.2
6 7 -4 141.99 21.5
6 7 -4 86.29 26.5
6 7 -4 135.59 10.2
6 7 -4 151.38 25.3
-6 -7 4 138.09 22.8
-6 -7 4 110.99 10
-6 -7 4 93.99 30.9
-6 -7 4 113.29 23.9
5 7 -4 17.7 4.1
5 7 -4 17.1 8.5
5 7 -4 16.6 5.8
5 7 -4 41.2 13.3
5 7 -4 16.5 13
5 7 -4 29.4 12
-5 -7 4 12.8 4.1
-5 -7 4 14 4.9
-5 -7 4 30.9 9.3
-5 -7 4 4.7 6.9
-5 -7 4 15.7 9.7
4 7 -4 4.7 4.6
4 7 -4 23.9 10.3
4 7 -4 30.7 11.4
4 7 -4 21.5 10.1
4 7 -4 20 4.7
-4 -7 4 16.6 8.7
-4 -7 4 8.9 3.5
-4 -7 4 -0.2 5.6
-4 -7 4 8.3 6.8
-4 -7 4 -0.3 10.7
-4 -7 4 13.3 5.5
3 7 -4 453.05 21.5
3 7 -4 433.56 35.1
3 7 -4 468.85 33.9
3 7 -4 502.25 32.8
3 7 -4 424.96 29.9
-3 -7 4 456.15 18.2
-3 -7 4 482.65 29.9
-3 -7 4 419.26 33.6
-3 -7 4 482.25 28.1
-3 -7 4 515.85 49.2
-3 -7 4 502.65 36.2
-3 -7 4 465.75 52.39
2 7 -4 24.6 8.7
2 7 -4 27.1 8.3
2 7 -4 26.8 9.2
2 7 -4 35 12.4
2 7 -4 33.5 14.6
-2 -7 4 19.9 9.1
-2 -7 4 30.8 12.4
-2 -7 4 4.8 16.5
-2 -7 4 30.6 15.6
-2 -7 4 38.6 11.5
-2 -7 4 9.6 6.1
-2 -7 4 32.5 8.2
1 7 -4 24.2 11.7
1 7 -4 9.7 7.2
1 7 -4 16.7 9
1 7 -4 17.6 10.6
1 7 -4 24.1 9.3
-1 -7 4 25.8 9.1
-1 -7 4 12.7 10.5
-1 -7 4 24.6 11.7
-1 -7 4 31.5 13.8
-1 -7 4 13.6 6
-1 -7 4 33 18.1
-1 -7 4 15 8.5
0 7 -4 -17.9 8.3
0 7 -4 6.7 5.8
0 7 -4 4.2 7.1
0 7 -4 12.5 9.5
0 7 -4 11.3 7.2
0 -7 4 -1.3 5.5
0 -7 4 4.4 6.1
0 -7 4 -2.3 6.3
0 -7 4 24.1 11
0 -7 4 4 6.1
0 -7 4 6.5 10.4
0 -7 4 1.7 6.7
0 -7 4 0.6 16.5
-1 7 -4 0 5.3
-1 7 -4 8 10.3
-1 7 -4 -2.1 10.7
-1 7 -4 -11.8 5.4
1 -7 4 -9.5 10.1
1 -7 4 27.8 10.1
1 -7 4 1.1 4.2
1 -7 4 -1.7 7.5
1 -7 4 -7.7 8
1 -7 4 -3.1 4.8
1 -7 4 0.2 14.1
-2 7 -4 51.69 14.1
2 -7 4 18.2 22.7
2 -7 4 54.49 10.2
2 -7 4 42.9 16.3
2 -7 4 47.5 16.8
2 -7 4 32.8 15
-3 7 -4 28.2 11
3 -7 4 54.69 18.2
3 -7 4 32.5 14.3
3 -7 4 30.8 12.5
3 -7 4 3.9 21.7
-4 7 -4 45.5 14.1
4 -7 4 7.6 12.4
4 -7 4 29.1 12.1
4 -7 4 24 17.1
4 -7 4 -10.2 28.2
-5 7 -4 17.1 8
5 -7 4 -6.7 12.5
5 -7 4 18.3 10.9
5 -7 4 2.1 29.1
5 -7 4 2.5 10.5
-6 7 -4 28.7 12.5
6 -7 4 43.3 22.2
6 -7 4 30.1 19.8
6 -7 4 16.2 13.6
11 6 -4 3.1 7.1
-11 -6 4 -15.7 14.5
10 6 -4 -0.3 8.6
-10 -6 4 6.1 12
9 6 -4 18.8 10.5
-9 -6 4 11.3 7.3
-9 -6 4 25.6 12.6
8 6 -4 -2.4 5.4
8 6 -4 1.7 5.4
-8 -6 4 -5.7 7.6
-8 -6 4 5.9 4.6
7 6 -4 18.3 8.1
7 6 -4 25.7 12
7 6 -4 25.9 8
7 6 -4 6.9 7
-7 -6 4 5.3 6.3
-7 -6 4 -1.7 11.9
-7 -6 4 8.5 6.5
6 6 -4 11.5 7.2
6 6 -4 -14.6 6
6 6 -4 18.1 13.8
6 6 -4 -0.6 4.9
6 6 -4 3.5 1.6
6 6 -4 1.3 1.8
6 6 -4 1 3.9
6 6 -4 5.3 5.9
-6 -6 4 -0.9 5
-6 -6 4 -5.3 10.9
-6 -6 4 1.3 6.1
-6 -6 4 6.4 5.9
-6 -6 4 2.8 6.3
5 6 -4 145.39 10.4
5 6 -4 137.89 20.2
5 6 -4 155.18 23.4
5 6 -4 178.58 18.5
5 6 -4 169.28 36.9
5 6 -4 117.09 9.9
-5 -6 4 166.88 19.1
-5 -6 4 141.09 12.7
-5 -6 4 149.79 9.6
-5 -6 4 177.88 26.9
-5 -6 4 187.08 17.8
-5 -6 4 161.88 29.9
4 6 -4 -0.1 10.6
4 6 -4 28.2 6.7
4 6 -4 11.1 6.2
4 6 -4 29 5.9
4 6 -4 32.2 10.1
4 6 -4 19.2 8.5
-4 -6 4 40.2 14.3
-4 -6 4 33.9 11.2
-4 -6 4 34 10.5
-4 -6 4 31.9 8.3
-4 -6 4 24 5.7
-4 -6 4 40.8 6.8
3 6 -4 462.55 27.1
3 6 -4 460.75 29
3 6 -4 408.16 31.6
3 6 -4 416.56 20.4
3 6 -4 440.36 47.2
3 6 -4 435.46 31
-3 -6 4 465.55 17.8
-3 -6 4 381.36 30.5
-3 -6 4 453.05 31.8
-3 -6 4 446.36 26.8
-3 -6 4 400.16 22.5
-3 -6 4 404.66 44.4
2 6 -4 0 3.4
2 6 -4 4.7 5.6
2 6 -4 1.4 5.1
2 6 -4 0.8 5.8
2 6 -4 -6.4 3.6
-2 -6 4 1.8 4.7
-2 -6 4 4.3 4.7
-2 -6 4 2.8 5.4
-2 -6 4 12.3 8.5
-2 -6 4 -2.7 3.4
-2 -6 4 -0.5 8.5
1 6 -4 416.26 31.5
1 6 -4 448.46 27.7
1 6 -4 434.86 34.6
1 6 -4 442.56 28.4
1 6 -4 471.65 28.3
-1 -6 4 455.85 29.7
-1 -6 4 437.16 25.4
-1 -6 4 387.16 41.6
-1 -6 4 448.56 48
-1 -6 4 492.75 32
-1 -6 4 458.15 27.5
-1 -6 4 425.66 32.9
0 6 -4 24.3 8.2
0 6 -4 52.49 12.9
0 6 -4 44.5 10.9
0 6 -4 68.29 16.5
0 -6 4 39.9 11.2
0 -6 4 55.69 11.3
0 -6 4 63.89 18.3
0 -6 4 49.3 18.2
0 -6 4 60.29 12.5
0 -6 4 49 14.7
-1 6 -4 -5.9 5.1
-1 6 -4 5.1 7.1
-1 6 -4 12.9 7.9
-1 6 -4 -2.3 4.9
-1 6 -4 -4 4.1
1 -6 4 -2.7 3.7
1 -6 4 -1 5.8
1 -6 4 -14.3 10.3
1 -6 4 5.3 4.9
1 -6 4 8.9 9.3
1 -6 4 -2 5.1
1 -6 4 -2.4 5.4
-2 6 -4 53.79 12.5
-2 6 -4 37.3 8.9
-2 6 -4 40.5 15.2
-2 6 -4 52.69 16.2
-2 6 -4 33.1 16.2
2 -6 4 39.1 8.3
2 -6 4 45.6 12.9
2 -6 4 58.59 21.3
2 -6 4 68.19 28.2
2 -6 4 39.6 15.7
2 -6 4 34.3 14.2
2 -6 4 34.6 14
-3 6 -4 -1.8 5.6
-3 6 -4 18.5 12.3
3 -6 4 -11.4 15.1
3 -6 4 3.9 8.8
3 -6 4 -3.8 6
3 -6 4 15.2 10.3
3 -6 4 14.8 10
-4 6 -4 -0.5 5.8
4 -6 4 0.9 9.6
4 -6 4 6.8 19.7
4 -6 4 11 9.8
4 -6 4 4 6.6
-5 6 -4 13.5 10.2
5 -6 4 35.8 20.1
5 -6 4 21.5 11.3
5 -6 4 -5.4 19.2
5 -6 4 -5.5 11.5
-6 6 -4 -11.8 8
6 -6 4 -1.3 14.5
6 -6 4 13 13.3
6 -6 4 10 12.9
6 -6 4 25.8 26.2
11 5 -4 12.6 8.1
11 5 -4 13.5 10.3
-11 -5 4 -20.6 14.4
10 5 -4 4.2 9.4
10 5 -4 3.3 7.6
-10 -5 4 28.3 18.4
9 5 -4 7 6.3
9 5 -4 -2.4 7.6
-9 -5 4 6.6 12.7
8 5 -4 50.39 16.7
8 5 -4 21.7 10.1
8 5 -4 31.2 10.7
-8 -5 4 30.4 9.5
-8 -5 4 17.3 10.7
-8 -5 4 37.5 15.3
7 5 -4 961.9 61.79
7 5 -4 941.01 44.2
7 5 -4 871.91 50.59
7 5 -4 941.81 46.5
7 5 -4 878.91 22.1
7 5 -4 973.8 42.7
7 5 -4 919.01 23.4
-7 -5 4 928.21 49
-7 -5 4 920.41 41.2
-7 -5 4 951 55.29
-7 -5 4 966.5 49.6
6 5 -4 216.38 34.7
6 5 -4 184.48 20.1
6 5 -4 168.78 24.7
6 5 -4 213.28 20.7
6 5 -4 222.98 21
6 5 -4 211.98 16.9
-6 -5 4 262.17 28.5
-6 -5 4 181.98 19.3
-6 -5 4 203.88 28.8
-6 -5 4 220.38 18.9
5 5 -4 27.6 8.6
5 5 -4 32 10.6
5 5 -4 25.7 14.7
5 5 -4 23.4 8.2
5 5 -4 16.1 7.9
5 5 -4 20 5.7
-5 -5 4 11.5 7.6
-5 -5 4 26.6 12.3
-5 -5 4 21.3 9
-5 -5 4 25.4 8.5
-5 -5 4 22.1 8.1
4 5 -4 157.78 30.2
4 5 -4 120.59 10
4 5 -4 134.09 17.8
4 5 -4 127.69 8.7
4 5 -4 109.09 18.3
4 5 -4 98.99 16.6
-4 -5 4 136.19 7.8
-4 -5 4 136.69 19.2
-4 -5 4 128.09 20.6
-4 -5 4 95.39 10.2
-4 -5 4 144.59 14.5
3 5 -4 167.08 31
3 5 -4 224.88 14
3 5 -4 242.18 19.3
3 5 -4 240.78 21.9
3 5 -4 189.98 20.1
3 5 -4 218.38 15
-3 -5 4 208.68 12.2
-3 -5 4 290.67 23.3
-3 -5 4 222.78 17.5
-3 -5 4 233.18 13.8
-3 -5 4 222.38 35.3
-3 -5 4 222.08 22.2
2 5 -4 1291.37 50.79
2 5 -4 1303.07 47.4
2 5 -4 1175.18 74.89
2 5 -4 1354.66 48.3
2 5 -4 1263.97 54.89
-2 -5 4 1345.37 46.4
-2 -5 4 1319.07 54.19
-2 -5 4 1283.67 52.79
-2 -5 4 1307.27 75.59
-2 -5 4 1347.87 37.5
-2 -5 4 1281.97 43.8
1 5 -4 232.58 18.5
1 5 -4 186.68 19.6
1 5 -4 148.09 14.9
1 5 -4 189.08 37.2
1 5 -4 159.58 23.3
1 5 -4 197.18 18.1
-1 -5 4 203.78 18.9
-1 -5 4 205.38 15.6
-1 -5 4 234.18 37.4
-1 -5 4 177.68 20
-1 -5 4 161.08 17.1
-1 -5 4 167.88 15.1
0 5 -4 177.18 16.4
0 5 -4 227.08 24.3
0 5 -4 209.78 19.8
0 5 -4 188.38 21.2
0 5 -4 178.58 16.6
0 -5 4 208.18 22
0 -5 4 195.18 17.2
0 -5 4 197.98 17.1
0 -5 4 154.98 33.7
0 -5 4 199.58 18.8
0 -5 4 199.18 34.9
0 -5 4 196.98 20.3
-1 5 -4 822.32 44.5
-1 5 -4 731.73 31.8
-1 5 -4 619.34 41.7
-1 5 -4 774.42 35.1
-1 5 -4 746.03 46.9
1 -5 4 671.23 53.69
1 -5 4 760.12 43.6
1 -5 4 742.13 35.2
1 -5 4 798.62 63.99
1 -5 4 723.03 43.8
1 -5 4 712.83 40
1 -5 4 828.82 34.2
-2 5 -4 -1.7 5.8
-2 5 -4 -4.2 5.8
-2 5 -4 0.5 3.1
-2 5 -4 -0.1 3.3
2 -5 4 -1.8 4.6
2 -5 4 1.6 3.2
2 -5 4 -4.5 5.5
2 -5 4 10.1 8.2
2 -5 4 6.5 15.4
2 -5 4 -3.2 7.5
2 -5 4 -2.5 3.9
-3 5 -4 220.38 13.4
-3 5 -4 275.77 29.3
-3 5 -4 205.48 33
-3 5 -4 240.08 20.9
-3 5 -4 249.58 28.4
3 -5 4 233.48 14.3
3 -5 4 238.88 39.4
3 -5 4 229.68 45.3
3 -5 4 272.27 36.4
3 -5 4 236.18 26.2
3 -5 4 228.98 21.1
3 -5 4 293.47 31.9
-4 5 -4 16.3 7.6
-4 5 -4 6.8 12.4
4 -5 4 20.3 13.1
4 -5 4 1.9 9
4 -5 4 10.4 12.8
4 -5 4 10 8.1
4 -5 4 17.5 10.8
-5 5 -4 78.99 17.8
-5 5 -4 25.3 16.8
5 -5 4 68.99 28.9
5 -5 4 79.39 21.1
5 -5 4 77.39 23.8
5 -5 4 48.2 17.1
-6 5 -4 158.08 24
6 -5 4 94.29 34
6 -5 4 123.19 29.7
6 -5 4 172.28 27.9
6 -5 4 146.99 34.9
7 -5 4 -20.1 9.6
7 -5 4 6.4 14.1
7 -5 4 20.5 16.5
11 4 -4 -9.3 10
11 4 -4 15.6 7.3
10 4 -4 4.8 8.9
10 4 -4 26.8 13.2
-10 -4 4 -1.3 13.7
9 4 -4 20.8 12.8
9 4 -4 5.4 6.3
-9 -4 4 9.9 11.8
8 4 -4 7.3 7
8 4 -4 15.9 9.2
8 4 -4 10.4 11.3
8 4 -4 9.9 5.8
-8 -4 4 5 5.1
-8 -4 4 26.7 12.2
-8 -4 4 5.9 9.9
7 4 -4 75.29 13.2
7 4 -4 81.59 18.6
7 4 -4 84.29 16.2
7 4 -4 82.39 16.3
7 4 -4 78.39 8.1
7 4 -4 67.59 16
7 4 -4 43.9 12.5
7 4 -4 81.39 8.6
-7 -4 4 78.79 16.1
-7 -4 4 82.49 13
-7 -4 4 63.89 17.3
-7 -4 4 90.39 20
6 4 -4 127.59 18.2
6 4 -4 97.59 18
6 4 -4 89.29 15.5
6 4 -4 125.79 6.5
6 4 -4 110.09 15.6
6 4 -4 116.19 7
6 4 -4 97.49 23
6 4 -4 139.49 18.5
-6 -4 4 125.39 12.7
-6 -4 4 180.88 26.6
-6 -4 4 110.59 18.9
-6 -4 4 126.39 19.8
5 4 -4 23.3 8.1
5 4 -4 0.9 3.5
5 4 -4 8 5.6
5 4 -4 7.1 4.9
5 4 -4 7.9 10.4
5 4 -4 17.7 9.3
-5 -4 4 26.3 8.2
-5 -4 4 38.5 12.1
-5 -4 4 0 8.1
-5 -4 4 10 5.3
4 4 -4 1061.19 43.1
4 4 -4 1014.6 41.7
4 4 -4 1047.6 47.4
4 4 -4 974.8 40.3
4 4 -4 1212.28 65.89
4 4 -4 1071.19 35.5
-4 -4 4 1032 55.19
-4 -4 4 1051.49 38.2
-4 -4 4 1046.9 39.2
-4 -4 4 1078.69 41.6
-4 -4 4 1080.59 49.6
3 4 -4 116.89 9.9
3 4 -4 147.49 28.1
3 4 -4 89.69 14.7
3 4 -4 120.19 7.9
3 4 -4 92.49 13.7
3 4 -4 82.99 14.7
-3 -4 4 94.89 6
-3 -4 4 107.49 21.5
-3 -4 4 102.39 10.9
-3 -4 4 81.69 8.6
-3 -4 4 121.69 19.5
-3 -4 4 118.29 17.1
2 4 -4 1.5 3.6
2 4 -4 6.6 3
2 4 -4 0.2 3.4
2 4 -4 5 7.9
2 4 -4 0.4 2.4
2 4 -4 2.1 4
-2 -4 4 5.9 4.2
-2 -4 4 -0.1 2.4
-2 -4 4 4.2 2.7
-2 -4 4 4.5 6.5
-2 -4 4 0.2 2.3
-2 -4 4 -2.1 3.6
1 4 -4 247.88 18.6
1 4 -4 229.28 16.9
1 4 -4 200.38 17.2
1 4 -4 186.18 19.2
1 4 -4 222.08 16.1
1 4 -4 208.18 33.7
-1 -4 4 209.88 15.4
-1 -4 4 208.78 16.3
-1 -4 4 186.48 13.4
-1 -4 4 214.08 33.7
-1 -4 4 221.28 19.9
-1 -4 4 214.48 17.9
0 4 -4 9.6 8.9
0 4 -4 2.1 3.4
0 4 -4 9.1 6.1
0 4 -4 7 4.9
0 4 -4 8.2 4.2
0 4 -4 3.5 4.8
0 -4 4 4.6 5.5
0 -4 4 4.3 3.6
0 -4 4 1.9 3.7
0 -4 4 9.1 5.5
0 -4 4 -4.8 9.8
0 -4 4 12.9 7.6
-1 4 -4 242.28 21.9
-1 4 -4 173.58 14.8
-1 4 -4 183.78 20.7
-1 4 -4 215.08 22.2
-1 4 -4 179.38 14.8
1 -4 4 189.68 20.9
1 -4 4 209.98 15.6
1 -4 4 153.78 28.8
1 -4 4 193.58 15.8
1 -4 4 208.08 21
1 -4 4 170.88 18.4
1 -4 4 215.88 36.1
-2 4 -4 1330.77 61.29
-2 4 -4 1441.76 63.39
-2 4 -4 1428.66 43
-2 4 -4 1366.76 65.59
-2 4 -4 1512.55 48
2 -4 4 1346.47 59.69
2 -4 4 1334.97 79.69
2 -4 4 1337.67 73.49
2 -4 4 1452.75 64.79
2 -4 4 1310.37 46.7
2 -4 4 1359.86 42.1
-3 4 -4 560.44 39.6
-3 4 -4 662.53 44.8
-3 4 -4 562.34 44.5
-3 4 -4 562.14 21.8
-3 4 -4 589.84 29.7
3 -4 4 559.44 40.7
3 -4 4 578.64 23
3 -4 4 539.85 46.8
3 -4 4 508.25 28.7
3 -4 4 539.65 52.79
3 -4 4 636.24 44.5
3 -4 4 551.74 38.4
-4 4 -4 18.7 12.4
-4 4 -4 41.7 16.4
-4 4 -4 19.6 11.8
-4 4 -4 28.5 5.2
-4 4 -4 43 11.2
4 -4 4 23.6 9.2
4 -4 4 17 9.8
4 -4 4 34.6 5.8
4 -4 4 35.7 14.8
4 -4 4 16.1 12.5
4 -4 4 44.5 15.1
4 -4 4 49 14.9
-5 4 -4 67.99 15.2
-5 4 -4 51.69 17.4
5 -4 4 51.29 15.4
5 -4 4 62.99 23.5
5 -4 4 65.79 14.2
5 -4 4 50.29 18.6
5 -4 4 64.19 20.2
-6 4 -4 212.18 33.8
-6 4 -4 302.67 26.1
6 -4 4 287.07 44.1
6 -4 4 270.77 44.8
6 -4 4 239.48 34.1
6 -4 4 332.67 54.09
-7 4 -4 4.2 8.6
7 -4 4 -34.5 14.3
7 -4 4 19.1 10.1
7 -4 4 11.3 11.3
7 -4 4 -14.5 9.7
-8 4 -4 4.5 10.2
8 -4 4 22.2 18
8 -4 4 42.2 20.2
-10 -3 4 10.2 15.8
9 3 -4 -1.2 6.8
9 3 -4 5.3 7.1
-9 -3 4 1.6 10.2
8 3 -4 4 9
8 3 -4 6.6 12.4
8 3 -4 19.1 7.9
8 3 -4 -3.6 3.6
8 3 -4 16.8 8.9
-8 -3 4 0.8 9.3
-8 -3 4 3 10
7 3 -4 18.5 8.7
7 3 -4 16.3 8.5
7 3 -4 34.5 11.3
7 3 -4 23.8 7.9
7 3 -4 29.3 8.3
7 3 -4 36 11.6
7 3 -4 20.7 7.5
7 3 -4 38.3 14.4
-7 -3 4 28.9 6.9
-7 -3 4 27.9 10.9
-7 -3 4 32.5 11
6 3 -4 1.5 5.4
6 3 -4 1.4 5
6 3 -4 -0.3 2.5
6 3 -4 -4.8 2.6
6 3 -4 -3.7 6
6 3 -4 1.5 3.9
6 3 -4 -8.5 3.7
6 3 -4 -8.5 3
-6 -3 4 -2.2 5.4
-6 -3 4 6.7 7.1
-6 -3 4 0.3 3.1
-6 -3 4 3.3 8.7
5 3 -4 69.19 5.8
5 3 -4 74.09 5.7
5 3 -4 69.29 12.8
5 3 -4 56.09 10.1
5 3 -4 68.69 13.3
5 3 -4 58.59 11.7
5 3 -4 68.19 16.5
5 3 -4 55.09 12.7
-5 -3 4 66.49 14.8
-5 -3 4 67.29 13.6
-5 -3 4 66.79 10.1
-5 -3 4 53.59 13.2
4 3 -4 310.17 19.5
4 3 -4 304.17 19.1
4 3 -4 291.97 22.6
4 3 -4 260.07 27.5
4 3 -4 310.27 20.1
4 3 -4 294.27 20.7
-4 -3 4 342.67 27.5
-4 -3 4 300.07 24.2
-4 -3 4 296.67 17.9
-4 -3 4 299.27 20.9
3 3 -4 1532.25 46.9
3 3 -4 1425.26 42.7
3 3 -4 1463.45 47.3
3 3 -4 1449.76 52.59
3 3 -4 1488.85 68.09
3 3 -4 1481.15 48.4
-3 -3 4 1550.84 47.5
-3 -3 4 1452.55 44.3
-3 -3 4 1528.05 54.69
-3 -3 4 1462.55 44.3
2 3 -4 2.9 3.4
2 3 -4 -0.4 2.4
2 3 -4 -0.4 2.5
2 3 -4 -1 2.4
2 3 -4 2.5 4.1
-2 -3 4 -0.3 1.9
-2 -3 4 0.2 2.6
-2 -3 4 -2.7 5.8
-2 -3 4 -0.2 3
-2 -3 4 -0.8 1.8
-2 -3 4 0.8 2.7
1 3 -4 66.89 9.8
1 3 -4 33.8 8.8
1 3 -4 56.29 9.5
1 3 -4 86.59 21.2
1 3 -4 58.69 10.4
1 3 -4 67.49 10
-1 -3 4 62.89 9.1
-1 -3 4 70.19 9.2
-1 -3 4 48.2 15.2
-1 -3 4 68.49 9.7
-1 -3 4 41.7 9.7
-1 -3 4 54.89 10.4
0 3 -4 2238.78 56.79
0 3 -4 2282.37 64.89
0 3 -4 2172.08 66.79
0 3 -4 2113.29 59.69
0 3 -4 2202.08 69.99
0 3 -4 2175.08 89.79
0 -3 4 2152.68 55.69
0 -3 4 2118.09 87.29
0 -3 4 2218.18 60.79
0 -3 4 2225.28 65.49
0 -3 4 2283.17 61.39
0 -3 4 2192.88 68.19
-1 3 -4 594.34 46.4
-1 3 -4 538.75 31.7
-1 3 -4 526.45 24.3
-1 3 -4 557.84 33.7
-1 3 -4 547.35 33.7
-1 3 -4 578.04 24.5
1 -3 4 546.75 43
1 -3 4 589.74 25.5
1 -3 4 553.54 30.6
1 -3 4 589.04 33.7
1 -3 4 590.24 24.9
1 -3 4 563.84 33.2
-2 3 -4 108.59 20.2
-2 3 -4 95.59 9.9
-2 3 -4 103.09 9.8
-2 3 -4 125.89 19.5
-2 3 -4 97.99 17.7
2 -3 4 93.59 9.5
2 -3 4 71.79 10.3
2 -3 4 86.19 19.1
2 -3 4 100.09 17.9
2 -3 4 79.29 16.4
2 -3 4 84.39 15.8
2 -3 4 105.49 24.1
-3 3 -4 679.43 43.5
-3 3 -4 714.73 30.2
-3 3 -4 668.33 23.5
-3 3 -4 692.33 46.1
-3 3 -4 667.53 40.7
3 -3 4 665.03 44
3 -3 4 652.73 41.3
3 -3 4 690.03 48
3 -3 4 708.23 41.4
3 -3 4 663.83 50.09
3 -3 4 684.33 25.4
3 -3 4 678.83 30.3
-4 3 -4 34.1 12.8
-4 3 -4 38.7 13.7
-4 3 -4 35.5 11.6
-4 3 -4 36.1 9
-4 3 -4 44.2 6.6
4 -3 4 45.3 9.5
4 -3 4 22 12
4 -3 4 38.2 6.7
4 -3 4 34.4 13.6
4 -3 4 46.1 15.2
4 -3 4 41.9 19.9
-5 3 -4 -5.1 10.9
-5 3 -4 1.6 6.9
-5 3 -4 11.5 10.6
-5 3 -4 14.1 6.3
5 -3 4 19.9 10.8
5 -3 4 29.5 12.7
5 -3 4 0 5.1
5 -3 4 6 9.6
5 -3 4 -0.7 2.8
5 -3 4 5.5 3
5 -3 4 -13.1 5.8
-6 3 -4 14.4 7
-6 3 -4 4.4 10.6
6 -3 4 24 14.8
6 -3 4 21.4 9.1
6 -3 4 -10.7 10.1
6 -3 4 11.7 12.3
6 -3 4 20 11.3
-7 3 -4 -11.6 5.8
7 -3 4 2.1 7
7 -3 4 16.7 13.6
7 -3 4 -12.5 12.9
7 -3 4 -1 9.8
-8 3 -4 8.6 10.1
8 -3 4 0.2 18.5
8 -3 4 18.8 20.3
8 -3 4 16.8 11.3
8 -3 4 32.7 19.4
-9 3 -4 1.7 10.1
9 -3 4 9.2 12.1
9 -3 4 7.1 13.4
10 2 -4 6.3 7
10 2 -4 19.3 13.7
-10 -2 4 27.3 10.5
9 2 -4 11.4 11.6
-9 -2 4 -7.1 5.4
-9 -2 4 -3.9 9.2
8 2 -4 130.39 25
8 2 -4 164.98 24.4
8 2 -4 166.58 23
-8 -2 4 171.58 26.1
-8 -2 4 136.49 24.1
7 2 -4 104.39 21.4
7 2 -4 130.19 24.3
7 2 -4 125.59 19.6
7 2 -4 99.79 16.7
7 2 -4 144.69 16.7
7 2 -4 121.09 11.2
-7 -2 4 148.49 22.3
-7 -2 4 114.49 18.9
-7 -2 4 129.59 22.3
6 2 -4 227.88 21
6 2 -4 234.08 18.8
6 2 -4 241.68 14.2
6 2 -4 227.78 20.4
6 2 -4 237.98 23.6
6 2 -4 239.38 18
6 2 -4 222.28 23.9
-6 -2 4 217.08 21.2
-6 -2 4 293.17 25.6
-6 -2 4 223.78 21.7
-6 -2 4 211.98 11.9
-6 -2 4 209.68 29.3
5 2 -4 367.96 24.6
5 2 -4 353.46 19.7
5 2 -4 385.96 31.4
5 2 -4 349.96 26.1
5 2 -4 361.16 17.6
5 2 -4 351.86 24.9
5 2 -4 365.76 18.8
-5 -2 4 383.76 29.3
-5 -2 4 355.56 15.6
-5 -2 4 388.36 27.7
-5 -2 4 315.97 23.2
-5 -2 4 355.66 25.6
4 2 -4 30.5 10.3
4 2 -4 14.9 6.2
4 2 -4 18.2 6.2
4 2 -4 16 5.5
4 2 -4 11.8 5.6
4 2 -4 21.7 5.3
4 2 -4 30.3 5.2
-4 -2 4 19.2 6.3
-4 -2 4 11.8 7
-4 -2 4 25.9 8.3
-4 -2 4 20.1 4.8
-4 -2 4 9 6.7
3 2 -4 16.3 5.9
3 2 -4 5 3.7
3 2 -4 7.4 4.2
3 2 -4 8.5 1.6
3 2 -4 9.8 7.2
3 2 -4 12.3 1.4
3 2 -4 7.2 3.7
3 2 -4 16.4 6.5
-3 -2 4 11.2 6
-3 -2 4 13 5.2
-3 -2 4 7 4.9
-3 -2 4 16.1 4.8
2 2 -4 729.63 31.9
2 2 -4 657.53 25.7
2 2 -4 667.43 40.2
2 2 -4 636.14 27
2 2 -4 693.43 26.5
2 2 -4 732.43 26.2
-2 -2 4 668.33 26.5
-2 -2 4 687.83 24.7
-2 -2 4 655.23 36.7
-2 -2 4 741.33 32.2
-2 -2 4 680.93 26.6
1 2 -4 2551.84 67.49
1 2 -4 2718.33 62.69
1 2 -4 2491.45 67.99
1 2 -4 2591.84 87.79
1 2 -4 2599.74 59.39
-1 -2 4 2589.84 84.49
-1 -2 4 2585.34 60.19
-1 -2 4 2686.23 68.59
-1 -2 4 2554.34 66.69
-1 -2 4 2509.65 57.59
-1 -2 4 2488.65 57.79
-1 -2 4 2575.14 55.79
0 2 -4 410.96 24.1
0 2 -4 392.56 21.4
0 2 -4 407.46 22.5
0 2 -4 381.76 31.4
0 2 -4 451.95 17.7
0 2 -4 381.56 20.5
0 -2 4 428.86 20.4
0 -2 4 401.76 20.5
0 -2 4 389.96 20.7
0 -2 4 368.76 20.8
0 -2 4 377.16 16.1
0 -2 4 440.56 32.3
0 -2 4 339.77 22
-1 2 -4 91.29 9.3
-1 2 -4 109.89 16.3
-1 2 -4 101.39 8.3
-1 2 -4 106.69 16
-1 2 -4 92.39 19.6
-1 2 -4 78.89 14
1 -2 4 108.19 17.1
1 -2 4 97.99 9.7
1 -2 4 103.49 14.3
1 -2 4 83.09 7.8
1 -2 4 96.59 14.7
1 -2 4 80.19 18
-2 2 -4 185.48 11.7
-2 2 -4 167.28 18.4
-2 2 -4 176.58 12.3
-2 2 -4 167.08 18
-2 2 -4 166.68 25.6
-2 2 -4 138.79 21
2 -2 4 168.18 12.4
2 -2 4 173.58 17.9
2 -2 4 169.28 17.2
2 -2 4 158.78 11.3
2 -2 4 147.59 24.5
2 -2 4 175.68 18.6
-3 2 -4 144.39 11.7
-3 2 -4 143.29 23
-3 2 -4 174.08 19
-3 2 -4 180.18 24.7
-3 2 -4 163.38 10.9
3 -2 4 146.29 11.2
3 -2 4 137.59 24.6
3 -2 4 162.28 23.3
3 -2 4 168.08 12.7
3 -2 4 165.08 24.1
3 -2 4 122.69 21.7
3 -2 4 164.48 18.5
-4 2 -4 105.19 21.4
-4 2 -4 136.79 22
-4 2 -4 116.09 9.6
-4 2 -4 129.79 12.5
-4 2 -4 76.79 18.9
4 -2 4 124.19 25.7
4 -2 4 110.69 9.8
4 -2 4 123.59 12
4 -2 4 99.49 20.7
4 -2 4 119.99 21.4
4 -2 4 113.19 20.2
4 -2 4 111.79 22.6
-5 2 -4 -7.8 6.9
-5 2 -4 7.7 8.2
-5 2 -4 0.3 3.5
-5 2 -4 -10.1 6.4
5 -2 4 1.8 8
5 -2 4 1 3.3
5 -2 4 1.7 4
5 -2 4 -0.2 4
5 -2 4 17.4 10
5 -2 4 0.2 5.3
5 -2 4 2.8 3
-6 2 -4 144.59 27.7
-6 2 -4 83.19 22.8
-6 2 -4 97.59 18.5
-6 2 -4 69.09 13.6
6 -2 4 80.09 19.3
6 -2 4 90.69 9.7
6 -2 4 116.79 23.1
6 -2 4 69.69 21.7
6 -2 4 112.39 25.4
6 -2 4 122.19 22.8
6 -2 4 101.39 15.1
6 -2 4 114.09 27.2
6 -2 4 121.09 10.4
-7 2 -4 78.19 15.2
-7 2 -4 44.4 16
7 -2 4 58.29 12.9
7 -2 4 76.69 21.3
7 -2 4 104.09 24.8
7 -2 4 50.59 17.1
7 -2 4 137.09 30.9
7 -2 4 68.09 21.1
-8 2 -4 83.99 18.5
8 -2 4 24.1 17
8 -2 4 115.89 30.6
8 -2 4 41.3 18.5
8 -2 4 61.19 18.6
-9 2 -4 33.2 15
9 -2 4 22.6 16
9 -2 4 7.6 15.7
9 -2 4 74.69 25.8
10 1 -4 32.3 13.7
-10 -1 4 50.69 18
9 1 -4 16.2 12
-9 -1 4 32.7 13
8 1 -4 16.7 11
8 1 -4 18.9 8.6
-8 -1 4 -2.5 7.7
-8 -1 4 29.5 11.6
7 1 -4 43 13.2
7 1 -4 18.3 8.9
7 1 -4 15.3 7.6
7 1 -4 36.7 14.6
-7 -1 4 28.2 10.8
-7 -1 4 19.6 9.9
-7 -1 4 39.6 14.4
-7 -1 4 35.3 10.8
6 1 -4 6.9 7
6 1 -4 18.5 7.9
6 1 -4 26 11.4
6 1 -4 13.4 3.5
6 1 -4 20.2 7.5
6 1 -4 17.2 8.5
6 1 -4 19.6 3.6
-6 -1 4 52.79 14.2
-6 -1 4 20.3 8.7
-6 -1 4 27.3 8.8
-6 -1 4 11.5 8.4
5 1 -4 86.69 13.4
5 1 -4 80.79 15.7
5 1 -4 61.29 12.6
5 1 -4 63.39 14.6
5 1 -4 67.19 5.2
5 1 -4 54.89 5.2
5 1 -4 47.4 10.4
-5 -1 4 59.99 16.2
-5 -1 4 63.29 13.8
-5 -1 4 59.29 12.7
-5 -1 4 70.49 14.3
-5 -1 4 66.49 12.7
4 1 -4 392.46 20.3
4 1 -4 440.26 25.2
4 1 -4 388.86 28.2
4 1 -4 397.66 14
4 1 -4 426.66 24.1
4 1 -4 386.46 26.6
-4 -1 4 357.76 25.1
-4 -1 4 388.66 22.2
-4 -1 4 435.06 25.7
-4 -1 4 365.76 27.5
-4 -1 4 389.16 12.1
-4 -1 4 402.66 24
3 1 -4 334.47 15
3 1 -4 259.17 18.7
3 1 -4 296.87 23.9
3 1 -4 316.17 18.7
3 1 -4 339.57 21.7
3 1 -4 311.17 13.1
-3 -1 4 288.37 21.6
-3 -1 4 324.97 19.7
-3 -1 4 306.47 20.2
-3 -1 4 302.07 11.5
-3 -1 4 276.37 15.5
-3 -1 4 294.07 21.5
2 1 -4 1421.96 43.9
2 1 -4 1455.05 41
2 1 -4 1390.26 45.3
2 1 -4 1457.65 32.8
2 1 -4 1358.76 37.3
2 1 -4 1418.16 54.59
-2 -1 4 1520.15 47
-2 -1 4 1475.35 45.7
-2 -1 4 1402.76 36
-2 -1 4 1435.16 34.3
-2 -1 4 1461.35 41.7
1 1 -4 134.79 16
1 1 -4 139.49 10.8
1 1 -4 142.09 11.3
1 1 -4 132.19 8
1 1 -4 139.09 8.9
1 1 -4 143.29 11.9
1 1 -4 141.99 9.4
-1 -1 4 153.88 11.2
-1 -1 4 142.29 15.2
-1 -1 4 134.29 12.1
-1 -1 4 146.09 7.6
-1 -1 4 143.39 11.1
0 1 -4 3071.39 70.99
0 1 -4 2997.6 71.59
0 1 -4 2997.3 88.79
0 1 -4 3001.1 73.99
0 1 -4 3026.7 68.09
0 1 -4 3020.4 60.39
0 -1 4 2990 68.69
0 -1 4 2995.3 66.19
0 -1 4 2990.2 71.59
0 -1 4 2883.31 83.99
0 -1 4 3031 74.29
0 -1 4 2972.6 59.49
-1 1 -4 161.08 8
-1 1 -4 113.29 12.3
-1 1 -4 136.99 12.9
-1 1 -4 134.89 20.8
-1 1 -4 148.19 11.4
1 -1 4 137.19 12.4
1 -1 4 128.49 13.6
1 -1 4 140.29 7.6
1 -1 4 101.59 15.5
1 -1 4 122.59 10.7
1 -1 4 140.89 12.5
1 -1 4 164.48 15.1
-2 1 -4 141.59 15.3
-2 1 -4 175.18 16.2
-2 1 -4 165.78 11.6
-2 1 -4 178.98 19.6
-2 1 -4 170.88 9.2
2 -1 4 163.28 9.4
2 -1 4 150.88 15.6
2 -1 4 151.98 11.7
2 -1 4 153.08 16.8
2 -1 4 161.58 16.2
2 -1 4 156.98 15.7
2 -1 4 139.09 16.8
-3 1 -4 425.96 27.1
-3 1 -4 446.36 30.8
-3 1 -4 460.05 19.3
-3 1 -4 444.86 33.2
-3 1 -4 448.66 18.5
3 -1 4 456.85 29.2
3 -1 4 441.06 18.1
3 -1 4 490.65 31
3 -1 4 447.46 20.4
3 -1 4 470.95 32.5
3 -1 4 436.16 31.5
3 -1 4 424.96 29
-4 1 -4 170.68 27.6
-4 1 -4 118.79 19.8
-4 1 -4 121.49 10.9
-4 1 -4 124.59 10.1
-4 1 -4 125.99 21.2
4 -1 4 109.99 10.2
4 -1 4 96.29 19.6
4 -1 4 124.29 10.4
4 -1 4 129.19 21.6
4 -1 4 107.39 20.3
4 -1 4 86.89 16.8
4 -1 4 111.19 20.2
4 -1 4 121.29 19.5
-5 1 -4 271.37 24.2
-5 1 -4 248.48 27.6
-5 1 -4 266.77 18.6
5 -1 4 289.87 17.6
5 -1 4 257.67 17.3
5 -1 4 243.78 28
5 -1 4 228.38 25.3
5 -1 4 258.47 15.6
5 -1 4 208.68 29.4
5 -1 4 247.88 23.3
5 -1 4 214.68 30.8
5 -1 4 280.07 25.9
-6 1 -4 240.88 35
-6 1 -4 173.18 16.7
-6 1 -4 188.68 20.8
6 -1 4 156.78 28.3
6 -1 4 213.38 21.9
6 -1 4 235.88 27.5
6 -1 4 221.18 31
6 -1 4 179.38 16.1
6 -1 4 176.28 14.8
6 -1 4 177.38 13.6
6 -1 4 176.68 28.4
-7 1 -4 61.79 14.1
-7 1 -4 48.4 17.6
-7 1 -4 54.99 12.2
7 -1 4 46.9 17.6
7 -1 4 66.09 18
7 -1 4 15.5 13.1
7 -1 4 27.5 9
7 -1 4 56.49 19.5
7 -1 4 29.4 7.1
7 -1 4 37.3 10.3
7 -1 4 44.5 15.6
-8 1 -4 -2.3 5.5
8 -1 4 -14.3 7.4
8 -1 4 -6.2 12.1
8 -1 4 -23.9 8.3
8 -1 4 8.1 10.4
8 -1 4 -6.1 5.8
8 -1 4 13.7 11.2
-9 1 -4 11.3 9
9 -1 4 6.8 15.2
9 -1 4 26.6 17.2
9 -1 4 6.2 11.8
9 -1 4 9.4 12.1
-10 1 -4 23.9 10.8
10 -1 4 -8.1 13.4
10 -1 4 -6.8 5.8
9 0 -4 10.7 13.4
-9 0 4 -1.5 6.1
8 0 -4 17.5 13.1
8 0 -4 -4.1 8.4
-8 0 4 -7.3 6.8
7 0 -4 19.2 12
7 0 -4 24.9 11.3
-7 0 4 20.1 8.6
-7 0 4 20.3 10.8
-7 0 4 -0.3 12
6 0 -4 45.6 11.2
6 0 -4 29.2 13
6 0 -4 40.7 11.3
6 0 -4 31.5 11.3
6 0 -4 48.7 13.2
-6 0 4 66.19 18.3
-6 0 4 65.39 14
-6 0 4 67.39 13.9
-6 0 4 38.4 13.6
5 0 -4 143.49 23.1
5 0 -4 153.28 15
5 0 -4 125.69 17.1
5 0 -4 129.59 20.1
5 0 -4 143.09 16.8
-5 0 4 156.58 17
-5 0 4 159.78 23.9
-5 0 4 142.09 21.4
-5 0 4 141.09 15.4
4 0 -4 279.27 20
4 0 -4 207.18 17.4
4 0 -4 243.18 17.5
4 0 -4 256.47 22
4 0 -4 267.17 24
-4 0 4 284.97 19.6
-4 0 4 268.27 23
-4 0 4 293.27 20.8
-4 0 4 240.38 24.2
-4 0 4 297.67 22.6
3 0 -4 -2.4 2.6
3 0 -4 -1 3.2
3 0 -4 -3.2 3.1
3 0 -4 -3.8 2.5
3 0 -4 2.1 3.9
-3 0 4 -0.1 4.7
-3 0 4 -2.5 3.5
-3 0 4 -0.2 3.6
-3 0 4 -1.9 2.6
-3 0 4 -0.1 2.6
2 0 -4 1763.02 54.29
2 0 -4 1709.73 45.8
2 0 -4 1849.91 51.39
2 0 -4 1750.52 47.6
2 0 -4 1759.72 58.99
-2 0 4 1815.32 48.6
-2 0 4 1776.42 55.69
-2 0 4 1648.64 56.79
-2 0 4 1806.72 34.1
-2 0 4 1840.32 51.49
-2 0 4 1778.72 48.1
1 0 -4 3365.36 77.59
1 0 -4 3251.37 86.19
1 0 -4 3375.56 69.99
1 0 -4 3289.27 77.29
1 0 -4 3324.27 69.39
1 0 -4 3251.57 67.19
-1 0 4 3291.77 70.09
-1 0 4 3352.56 78.19
-1 0 4 3287.47 84.49
-1 0 4 3350.76 77.39
-1 0 4 3243.68 70.09
-1 0 4 3282.67 68.69
0 0 -4 1.3 2.6
0 0 -4 2.6 2.8
0 0 -4 2.1 1.8
0 0 -4 7 5.4
0 0 -4 7 3.3
0 0 -4 4.6 2.8
0 0 4 2 2.9
0 0 4 3.3 1.8
0 0 4 3.4 3.5
0 0 4 3.2 2.7
0 0 4 6.4 3.8
0 0 4 3.1 2.9
-1 0 -4 2442.36 58.79
-1 0 -4 2345.47 60.49
-1 0 -4 2491.45 62.29
-1 0 -4 2411.56 43.9
-1 0 -4 2413.86 69.69
-1 0 -4 2398.96 61.99
1 0 4 2435.26 59.29
1 0 4 2410.56 59.59
1 0 4 2545.35 64.49
1 0 4 2427.86 60.49
1 0 4 2450.65 66.89
1 0 4 2388.66 43.4
-2 0 -4 131.09 14.2
-2 0 -4 121.49 12.2
-2 0 -4 143.29 13.8
-2 0 -4 133.29 5.8
-2 0 -4 144.39 14.5
-2 0 -4 133.09 10.2
2 0 4 132.59 13.3
2 0 4 132.89 5.9
2 0 4 156.88 13.9
2 0 4 150.78 13.8
2 0 4 135.59 13.4
2 0 4 128.49 10.5
-3 0 -4 1536.75 53.19
-3 0 -4 1627.04 59.49
-3 0 -4 1731.33 39.5
-3 0 -4 1681.63 45.1
-3 0 -4 1736.03 59.19
-3 0 -4 1702.23 58.99
3 0 4 1651.23 38.4
3 0 4 1617.34 54.09
3 0 4 1690.93 45.9
3 0 4 1683.23 63.89
3 0 4 1637.24 57.39
3 0 4 1831.12 58.99
3 0 4 1667.13 57.39
-4 0 -4 256.17 20.5
-4 0 -4 281.17 16.3
-4 0 -4 280.47 15
-4 0 -4 264.97 24.5
-4 0 -4 237.78 21.3
4 0 4 278.67 23.8
4 0 4 267.97 16
4 0 4 270.07 25.9
4 0 4 267.77 20.5
4 0 4 218.58 20.6
4 0 4 274.27 14.1
4 0 4 253.67 23
-5 0 -4 285.77 18
-5 0 -4 277.47 22.5
-5 0 -4 342.97 30.9
5 0 4 322.77 26.9
5 0 4 307.97 22
5 0 4 276.37 28.4
5 0 4 303.27 28.2
5 0 4 275.07 18.6
5 0 4 304.37 27.4
5 0 4 301.87 17.8
5 0 4 305.47 17.3
5 0 4 331.77 24.1
-6 0 -4 530.55 27.5
-6 0 -4 559.04 42.8
-6 0 -4 547.45 33.8
6 0 4 545.45 29.4
6 0 4 481.65 28.2
6 0 4 537.45 26.3
6 0 4 583.14 29.2
6 0 4 537.15 25.5
6 0 4 594.24 44.8
6 0 4 578.94 41.1
6 0 4 568.64 38
6 0 4 520.45 31.5
-7 0 -4 225.08 19.2
-7 0 -4 163.18 32.7
7 0 4 244.58 20.8
7 0 4 276.27 40.1
7 0 4 219.68 18.1
7 0 4 217.48 18.9
7 0 4 181.28 29.2
7 0 4 235.48 17.5
7 0 4 223.18 17.8
7 0 4 226.28 35.3
7 0 4 216.58 21
7 0 4 165.28 28.8
-8 0 -4 49.2 12.2
8 0 4 53.39 11.2
8 0 4 30.2 13.6
8 0 4 37.3 8.7
8 0 4 45 18.8
8 0 4 31.6 10.4
8 0 4 65.19 22.2
8 0 4 30.9 9.4
8 0 4 67.19 13
-9 0 -4 15.3 10.6
9 0 4 12.5 5.8
9 0 4 3.3 5.4
9 0 4 14.3 10.4
9 0 4 -8.4 9.1
9 0 4 39.2 16.5
-10 0 -4 41.1 13.6
10 0 4 68.89 25.4
10 0 4 45.5 6.7
10 0 4 53.19 19.7
9 -1 -4 4.7 12.4
-9 1 4 -9.7 6.2
8 -1 -4 6 8.4
8 -1 -4 -9 11.1
-8 1 4 10 9.1
7 -1 -4 -7.1 9.4
7 -1 -4 19.4 12.5
-7 1 4 46.4 19.5
-7 1 4 20.3 8.4
6 -1 -4 88.79 18.1
6 -1 -4 95.49 22
6 -1 -4 97.19 19.8
6 -1 -4 102.69 15.7
-6 1 4 92.49 14.9
-6 1 4 82.39 23.2
-6 1 4 96.49 17.5
-6 1 4 81.09 20.5
5 -1 -4 109.79 11.8
5 -1 -4 168.78 18
5 -1 -4 179.88 21.5
5 -1 -4 139.69 21.8
-5 1 4 151.18 14.9
-5 1 4 158.88 26.4
-5 1 4 147.29 20
-5 1 4 118.59 22.1
4 -1 -4 13.4 7.4
4 -1 -4 13.3 6
4 -1 -4 10.7 5
4 -1 -4 27.2 9
4 -1 -4 13.2 7.5
-4 1 4 9.5 8
-4 1 4 29 9.6
-4 1 4 21.5 6.3
-4 1 4 11.5 6.3
-4 1 4 28.6 12.5
3 -1 -4 482.55 25.2
3 -1 -4 582.24 30.4
3 -1 -4 566.04 33.4
3 -1 -4 539.55 24.8
3 -1 -4 600.64 34
-3 1 4 519.55 33.9
-3 1 4 513.55 24.1
-3 1 4 563.04 27.8
-3 1 4 568.54 31.7
2 -1 -4 425.96 27.3
2 -1 -4 445.56 21.1
2 -1 -4 444.46 26.4
2 -1 -4 452.55 23.7
2 -1 -4 407.76 20.2
-2 1 4 413.46 27.6
-2 1 4 414.26 24.1
-2 1 4 423.26 27.1
-2 1 4 384.56 20.4
-2 1 4 421.66 20.6
1 -1 -4 16.9 5.3
1 -1 -4 11.3 4.7
1 -1 -4 13.2 3.9
1 -1 -4 10.8 4.2
1 -1 -4 20.2 5.8
-1 1 4 15.3 4.7
-1 1 4 14.9 3
-1 1 4 14.5 2.7
-1 1 4 12.6 5.3
-1 1 4 14 4.1
-1 1 4 4.8 3.3
-1 1 4 25.6 7.1
0 -1 -4 207.98 13.1
0 -1 -4 209.18 13.9
0 -1 -4 194.68 12.6
0 -1 -4 204.38 9.8
0 -1 -4 212.88 16.6
0 1 4 189.58 9.6
0 1 4 221.78 17.3
0 1 4 207.88 13.9
0 1 4 188.38 13.1
0 1 4 189.28 12.7
0 1 4 203.58 9.9
0 1 4 203.58 11.5
-1 -1 -4 222.78 14.7
-1 -1 -4 280.97 15.1
-1 -1 -4 279.77 18
-1 -1 -4 285.57 15.8
-1 -1 -4 262.67 8.4
1 1 4 272.57 8.3
1 1 4 283.87 15.8
1 1 4 281.57 15.4
1 1 4 284.07 15.5
1 1 4 279.87 13.6
1 1 4 241.18 16.5
1 1 4 275.87 15.6
-2 -1 -4 5.8 3.5
-2 -1 -4 4.1 3.1
-2 -1 -4 0.3 2.3
-2 -1 -4 2.4 3.3
2 1 4 21.9 6.8
2 1 4 8.1 4
2 1 4 0.8 2.4
2 1 4 5.9 3.7
2 1 4 5.2 1.1
2 1 4 4.9 3.5
2 1 4 4.7 2.9
2 1 4 7.8 1.3
-3 -1 -4 69.29 12.7
-3 -1 -4 71.09 9.6
-3 -1 -4 72.99 5.4
-3 -1 -4 64.49 12.4
-3 -1 -4 67.49 10.7
3 1 4 66.29 11.5
3 1 4 74.39 8.1
3 1 4 77.39 12.2
3 1 4 65.19 9.7
3 1 4 75.99 12.6
3 1 4 73.29 5.2
3 1 4 76.89 8.2
-4 -1 -4 1337.07 53.89
-4 -1 -4 1438.46 37.4
-4 -1 -4 1470.05 57.29
-4 -1 -4 1361.86 45.3
-4 -1 -4 1339.77 43
4 1 4 1352.66 44.1
4 1 4 1394.36 53.39
4 1 4 1368.86 52.09
4 1 4 1384.36 39
4 1 4 1369.96 42.4
4 1 4 1338.67 35.7
4 1 4 1457.35 53.29
-5 -1 -4 51.69 13.2
-5 -1 -4 53.89 9.1
5 1 4 54.39 12.5
5 1 4 40.7 6.4
5 1 4 47.2 12.9
5 1 4 43.7 9.3
5 1 4 28.6 12.2
5 1 4 33.8 7.4
5 1 4 31.1 8.2
5 1 4 44.6 7.6
5 1 4 37.6 7.4
5 1 4 61.09 14
-6 -1 -4 161.08 14.2
-6 -1 -4 141.59 25.5
6 1 4 117.09 9.4
6 1 4 136.79 14
6 1 4 158.48 27.2
6 1 4 124.59 21.8
6 1 4 161.58 27.9
6 1 4 128.19 21.6
6 1 4 109.19 16.2
6 1 4 118.29 12.6
6 1 4 124.59 9.7
6 1 4 93.59 10.1
-7 -1 -4 543.65 42.6
-7 -1 -4 501.65 28.3
7 1 4 515.45 27.4
7 1 4 500.45 29.2
7 1 4 543.65 28.2
7 1 4 528.35 39.2
7 1 4 440.26 35.2
7 1 4 504.55 17.6
7 1 4 493.95 42.5
7 1 4 566.04 32.5
7 1 4 488.55 16.4
-8 -1 -4 112.89 17.8
-8 -1 -4 125.39 27.3
8 1 4 132.99 25.5
8 1 4 115.59 17.7
8 1 4 120.79 26.9
8 1 4 157.08 29.1
8 1 4 104.39 16.3
8 1 4 108.69 15.9
8 1 4 137.39 28.3
8 1 4 115.39 17.6
-9 -1 -4 344.17 27.5
9 1 4 371.96 51.39
9 1 4 293.37 26.9
9 1 4 334.47 23.2
9 1 4 329.67 46.4
9 1 4 363.46 36.1
-10 -1 -4 -0.8 9.8
10 1 4 -13.5 8.4
10 1 4 -11.9 9.4
10 1 4 -8.4 11.2
-11 -1 -4 -8.1 8.6
11 1 4 -2.4 10.8
11 1 4 12.6 14.6
8 -2 -4 2.8 11.5
8 -2 -4 -3.1 12.1
-8 2 4 7 5.6
7 -2 -4 -0.7 8.8
7 -2 -4 25.8 14.8
-7 2 4 6.3 8.8
6 -2 -4 77.19 23
6 -2 -4 100.19 21.4
-6 2 4 54.99 18.7
-6 2 4 62.59 14.6
5 -2 -4 91.99 18.8
5 -2 -4 67.49 10.1
5 -2 -4 72.49 18.7
5 -2 -4 72.09 3.4
5 -2 -4 102.79 19.8
5 -2 -4 78.99 3.6
5 -2 -4 69.09 13.7
-5 2 4 76.49 16.7
-5 2 4 78.09 11.9
-5 2 4 69.09 17.7
-5 2 4 102.99 23.6
4 -2 -4 30.3 11.3
4 -2 -4 30.7 8.9
4 -2 -4 13 5
4 -2 -4 30.9 9.5
4 -2 -4 25.8 3.3
-4 2 4 29.9 6.9
-4 2 4 13.4 7.5
-4 2 4 10.8 11.8
-4 2 4 35.9 13.3
3 -2 -4 0.5 4
3 -2 -4 -1.3 1.1
3 -2 -4 4.4 4.5
3 -2 -4 -2.2 2.7
3 -2 -4 -1.1 4.1
3 -2 -4 0.8 4.5
-3 2 4 -2.9 5.1
-3 2 4 -5.6 5.4
-3 2 4 3.2 5.4
-3 2 4 -1.6 2.5
-3 2 4 -0.3 4.9
-3 2 4 1.3 1.3
2 -2 -4 272.87 11.1
2 -2 -4 279.27 15.3
2 -2 -4 277.67 24.5
2 -2 -4 294.37 18.3
2 -2 -4 301.17 22.2
2 -2 -4 267.27 22.1
-2 2 4 285.47 24.2
-2 2 4 306.67 16.9
-2 2 4 320.37 27.4
-2 2 4 278.27 18.1
-2 2 4 280.57 22.4
-2 2 4 288.27 12.7
1 -2 -4 42.9 9.3
1 -2 -4 49.8 11.8
1 -2 -4 34 6.6
1 -2 -4 35.1 5.2
1 -2 -4 55.19 10.5
1 -2 -4 34 6.5
-1 2 4 43 5.9
-1 2 4 46.7 10.6
-1 2 4 37.2 9.2
-1 2 4 43.9 7.5
-1 2 4 53.69 12.8
-1 2 4 36.3 7.3
0 -2 -4 16.4 3.9
0 -2 -4 23.6 6.4
0 -2 -4 13.5 4
0 -2 -4 17.2 4.8
0 -2 -4 13.5 5.2
0 -2 -4 22.9 7.5
0 2 4 10.9 5.1
0 2 4 17.5 4.5
0 2 4 10.1 5.3
0 2 4 25.6 6.5
0 2 4 10.7 5
0 2 4 15.7 4.1
-1 -2 -4 3095.99 63.39
-1 -2 -4 3003.3 69.69
-1 -2 -4 3050.09 67.69
-1 -2 -4 3142.19 81.49
-1 -2 -4 3171.68 72.29
-1 -2 -4 3076.19 73.99
1 2 4 3025.4 70.49
1 2 4 3008.3 73.99
1 2 4 3083.99 62.29
1 2 4 3106.09 68.49
1 2 4 3250.67 83.29
1 2 4 3112.89 71.59
-2 -2 -4 927.81 31.7
-2 -2 -4 969.9 31.4
-2 -2 -4 902.91 32.4
-2 -2 -4 967.6 35
-2 -2 -4 909.61 33.7
-2 -2 -4 925.71 23.4
2 2 4 939.81 31.2
2 2 4 918.91 31.8
2 2 4 912.11 33.3
2 2 4 1005.1 36.8
2 2 4 927.01 23.5
2 2 4 921.71 31.2
-3 -2 -4 427.46 21.1
-3 -2 -4 476.35 25.4
-3 -2 -4 420.86 21.4
-3 -2 -4 416.76 13.9
-3 -2 -4 400.66 23.3
-3 -2 -4 396.26 19.6
3 2 4 440.36 21.6
3 2 4 445.56 23.7
3 2 4 445.06 14.9
3 2 4 390.76 20.4
3 2 4 408.06 21.6
3 2 4 432.06 20.8
-4 -2 -4 189.48 14.5
-4 -2 -4 184.48 12.7
-4 -2 -4 154.48 16.6
-4 -2 -4 195.48 18.1
4 2 4 166.08 16.1
4 2 4 178.08 14.3
4 2 4 175.88 10.2
4 2 4 172.68 15.2
4 2 4 162.18 15.3
4 2 4 177.18 14.2
4 2 4 180.88 11.4
4 2 4 162.68 10.4
4 2 4 177.08 16.4
-5 -2 -4 1631.04 41.8
-5 -2 -4 1553.64 61.99
-5 -2 -4 1495.85 60.89
5 2 4 1613.24 58.79
5 2 4 1617.14 51.49
5 2 4 1667.53 37.2
5 2 4 1658.03 52.39
5 2 4 1600.74 60.09
5 2 4 1623.94 55.79
5 2 4 1633.94 43.7
5 2 4 1555.34 58.19
5 2 4 1653.93 44.7
-6 -2 -4 -2.6 4.8
-6 -2 -4 5.4 3.2
-6 -2 -4 5.1 5.6
6 2 4 -0.2 3.6
6 2 4 3.4 5.1
6 2 4 -0.9 2.1
6 2 4 -2.3 3.7
6 2 4 11.3 9
6 2 4 0.5 4.8
6 2 4 10.7 5.6
6 2 4 -4.8 3.3
-7 -2 -4 7.9 8.1
-7 -2 -4 6.8 4.9
7 2 4 20.2 6.8
7 2 4 23.1 9.2
7 2 4 22 7
7 2 4 5.3 7.4
7 2 4 18.8 8.8
7 2 4 32 10.5
7 2 4 15.7 8.4
-8 -2 -4 46.8 17.3
-8 -2 -4 60.59 12.8
8 2 4 50.39 12.5
8 2 4 55.59 12.6
8 2 4 44.8 13.6
8 2 4 48 12.7
8 2 4 30 9.4
8 2 4 38.8 13.6
8 2 4 53.69 18.1
8 2 4 41.1 17.7
-9 -2 -4 30 7.9
9 2 4 6.8 6.3
9 2 4 14.7 11.2
9 2 4 -0.6 10.7
9 2 4 8.2 10.2
9 2 4 13 8
9 2 4 -8.9 7.9
-10 -2 -4 5.5 9.1
10 2 4 -12.6 9
10 2 4 6.2 7.6
10 2 4 -3.5 7.7
10 2 4 5.6 12.6
-11 -2 -4 30.1 12.7
11 2 4 -6.7 14.6
11 2 4 32.1 18.1
8 -3 -4 -0.3 12.7
8 -3 -4 8.1 15.5
-8 3 4 -1.9 11.2
7 -3 -4 38.3 17.9
7 -3 -4 86.39 23.3
-7 3 4 65.69 17.9
6 -3 -4 22.6 12.2
6 -3 -4 15.4 12
-6 3 4 16.8 9.8
5 -3 -4 -4.1 6.6
5 -3 -4 13.8 10
-5 3 4 8 13.3
-5 3 4 20.3 9.7
4 -3 -4 243.88 21.6
4 -3 -4 251.67 26.7
4 -3 -4 265.27 13.2
4 -3 -4 263.47 13.7
4 -3 -4 243.68 27.8
4 -3 -4 295.07 30
-4 3 4 252.77 15.5
-4 3 4 266.17 29.1
-4 3 4 282.37 24
-4 3 4 269.87 15
3 -3 -4 91.59 20
3 -3 -4 72.99 17.2
3 -3 -4 92.89 17.4
3 -3 -4 63.89 6.7
3 -3 -4 53.69 10.8
3 -3 -4 63.29 7.1
-3 3 4 72.29 14
-3 3 4 75.89 8.3
-3 3 4 87.29 9.5
-3 3 4 100.19 22.9
-3 3 4 51.49 15.6
2 -3 -4 1342.17 36.7
2 -3 -4 1277.77 53.89
2 -3 -4 1289.87 45.4
2 -3 -4 1374.36 61.79
2 -3 -4 1356.06 37
2 -3 -4 1353.46 55.89
-2 3 4 1284.77 57.89
-2 3 4 1377.96 46.5
-2 3 4 1270.17 38.8
-2 3 4 1351.46 40.3
-2 3 4 1287.87 55.99
-2 3 4 1334.77 65.89
1 -3 -4 14.6 6.8
1 -3 -4 12.3 5
1 -3 -4 22.6 8
1 -3 -4 15.7 4.6
1 -3 -4 9.9 7.4
1 -3 -4 20.9 4.9
-1 3 4 26.6 8.7
-1 3 4 16.5 5.3
-1 3 4 39.2 12.9
-1 3 4 9.4 7.4
-1 3 4 22.9 5.8
-1 3 4 13.5 5.1
0 -3 -4 1279.77 53.29
0 -3 -4 1218.88 36.4
0 -3 -4 1115.99 36.6
0 -3 -4 1296.77 46.8
0 -3 -4 1142.29 35.8
0 -3 -4 1211.18 42.9
0 3 4 1244.28 37.7
0 3 4 1187.08 46.5
0 3 4 1258.17 38.1
0 3 4 1186.58 54.69
0 3 4 1228.78 37.7
0 3 4 1262.47 45.2
-1 -3 -4 1080.99 46.2
-1 -3 -4 1194.98 34.4
-1 -3 -4 1097.39 35.7
-1 -3 -4 1116.99 35.4
-1 -3 -4 1081.29 36.8
-1 -3 -4 1092.69 40.7
1 3 4 1111.99 36
1 3 4 1134.99 32.7
1 3 4 1087.19 35.7
1 3 4 1071.49 48.7
1 3 4 1106.69 41.7
1 3 4 1099.89 37.6
-2 -3 -4 2211.78 61.99
-2 -3 -4 2188.78 57.99
-2 -3 -4 2175.48 66.79
-2 -3 -4 2203.48 59.09
-2 -3 -4 2229.28 51.99
-2 -3 -4 2131.69 56.29
2 3 4 2389.26 59.89
2 3 4 2206.38 55.79
2 3 4 2225.68 51.69
2 3 4 2233.38 70.59
2 3 4 2258.67 59.19
-3 -3 -4 4.9 3.5
-3 -3 -4 6.7 3.8
-3 -3 -4 5 2.1
-3 -3 -4 6.1 4.2
-3 -3 -4 12.9 5.6
-3 -3 -4 -1 3.5
3 3 4 6.8 3.3
3 3 4 4.3 2.7
3 3 4 3.8 3.2
3 3 4 9.8 4.5
3 3 4 5.7 4.3
3 3 4 9.9 5.1
3 3 4 10.3 4.7
-4 -3 -4 856.01 27
-4 -3 -4 985.3 40.5
-4 -3 -4 894.71 37.9
-4 -3 -4 956.4 32.9
-4 -3 -4 902.11 35.3
4 3 4 884.01 34.7
4 3 4 906.01 39.5
4 3 4 946.21 29.1
4 3 4 861.81 35.3
4 3 4 916.11 35.6
4 3 4 917.21 37.5
4 3 4 865.81 36.2
-5 -3 -4 58.09 11.7
-5 -3 -4 67.59 11.8
-5 -3 -4 87.59 8.1
-5 -3 -4 75.69 14.7
5 3 4 82.59 8.9
5 3 4 82.49 8.6
5 3 4 104.49 17
5 3 4 80.89 13.6
5 3 4 108.39 16.2
5 3 4 79.99 8.8
5 3 4 85.79 13.3
5 3 4 82.59 13.6
-6 -3 -4 1595.64 64.59
-6 -3 -4 1479.05 52.69
-6 -3 -4 1545.35 63.09
6 3 4 1708.53 63.59
6 3 4 1552.44 46.8
6 3 4 1560.34 58.89
6 3 4 1651.23 48.8
6 3 4 1544.85 55.29
6 3 4 1508.45 54.09
6 3 4 1556.34 61.09
6 3 4 1504.35 59.39
-7 -3 -4 67.39 16.6
-7 -3 -4 96.79 21.3
7 3 4 69.19 17.9
7 3 4 77.19 16.2
7 3 4 89.89 18.4
7 3 4 97.79 16.2
7 3 4 104.19 17.1
7 3 4 117.99 25.1
7 3 4 82.49 12.7
7 3 4 80.69 12.9
7 3 4 61.39 14.3
-8 -3 -4 144.79 27.8
8 3 4 153.18 20.9
8 3 4 176.68 25.4
8 3 4 163.88 30.4
8 3 4 118.19 21.2
8 3 4 167.48 16.3
8 3 4 119.79 19.4
8 3 4 138.69 15.1
8 3 4 144.59 24.3
9 3 4 403.16 29.9
9 3 4 421.06 42.4
9 3 4 351.86 31.4
9 3 4 361.96 28.2
9 3 4 326.67 25.1
9 3 4 357.86 26.3
9 3 4 467.95 43.1
9 3 4 386.66 34.3
9 3 4 371.46 34.1
10 3 4 -3.8 7.4
10 3 4 -12 7.7
10 3 4 5.6 11.2
10 3 4 9.2 11.9
10 3 4 16.5 9.5
11 3 4 10.1 15.2
11 3 4 4 13.8
11 3 4 -0.4 6.8
11 3 4 -4.8 12.2
12 3 4 23.8 18.4
12 3 4 28.3 10.5
12 3 4 16.8 25.3
7 -4 -4 16.4 14
7 -4 -4 -0.7 13.6
-7 4 4 -3.3 8.9
6 -4 -4 3.1 11.1
6 -4 -4 -14.6 6.3
-6 4 4 -8.7 7.9
5 -4 -4 -4.5 9.5
-5 4 4 4.2 7.2
4 -4 -4 -4.8 2.7
4 -4 -4 -3.4 7.4
4 -4 -4 -5.8 9.7
-4 4 4 1.4 6.4
-4 4 4 1.1 4.4
-4 4 4 -8.3 10.9
3 -4 -4 56.49 13.9
3 -4 -4 74.59 18.8
3 -4 -4 105.69 22
3 -4 -4 70.19 13.9
3 -4 -4 73.09 10.8
3 -4 -4 65.59 6.5
-3 4 4 63.39 20.7
-3 4 4 51.39 12.6
-3 4 4 63.99 12.7
-3 4 4 65.99 7.1
-3 4 4 82.19 20.7
2 -4 -4 1 2.2
2 -4 -4 5.2 6.5
2 -4 -4 6.8 3.2
2 -4 -4 -0.8 4.4
2 -4 -4 0.5 5.6
2 -4 -4 3.1 5.2
-2 4 4 4.8 6.9
-2 4 4 -4.1 7.2
-2 4 4 1.5 3.6
-2 4 4 -5.1 2
-2 4 4 1.2 4.6
-2 4 4 1 4.2
1 -4 -4 69.69 14.1
1 -4 -4 70.09 10.6
1 -4 -4 54.79 8.3
1 -4 -4 34.4 12
1 -4 -4 75.09 12.7
1 -4 -4 33.9 11.2
-1 4 4 68.99 10
-1 4 4 88.19 21.4
-1 4 4 54.29 10.2
-1 4 4 93.89 18.5
-1 4 4 88.59 17.1
-1 4 4 45.5 9.3
0 -4 -4 564.24 38.9
0 -4 -4 639.44 25.7
0 -4 -4 623.04 27.1
0 -4 -4 622.84 31.3
0 -4 -4 582.64 27.2
0 -4 -4 590.14 34
0 4 4 586.64 26.8
0 4 4 505.65 32.6
0 4 4 591.34 24.5
0 4 4 593.54 32.4
0 4 4 544.75 27.2
0 4 4 576.04 42.5
-1 -4 -4 14.5 5.3
-1 -4 -4 12.7 4.9
-1 -4 -4 2 5.7
-1 -4 -4 8.2 4.6
1 4 4 1.7 3.9
1 4 4 11.8 4.5
1 4 4 2.4 4.1
1 4 4 19.9 8.3
1 4 4 7.4 3.8
1 4 4 22.5 7
-2 -4 -4 294.77 19.1
-2 -4 -4 321.57 25.7
-2 -4 -4 297.97 17
-2 -4 -4 270.87 20.5
-2 -4 -4 249.38 15.9
2 4 4 302.67 16.9
2 4 4 296.97 17.4
2 4 4 285.17 18.9
2 4 4 304.87 20.2
2 4 4 280.47 26.2
2 4 4 274.97 20.8
2 4 4 268.37 18
-3 -4 -4 7.2 4
-3 -4 -4 3.8 3.9
-3 -4 -4 6.6 3.6
-3 -4 -4 4.1 4.4
-3 -4 -4 7.9 5.2
3 4 4 6.8 4.5
3 4 4 5.9 3.6
3 4 4 6.8 4.9
3 4 4 8 5.3
3 4 4 17.2 6.8
3 4 4 7.3 3.5
3 4 4 0 3
-4 -4 -4 8.6 4.3
-4 -4 -4 21.6 7.1
-4 -4 -4 11.9 5.6
-4 -4 -4 27.4 7
-4 -4 -4 24.9 7.5
4 4 4 7.2 5.1
4 4 4 14.5 4.9
4 4 4 10 4.3
4 4 4 21.9 8.1
4 4 4 6.4 4.8
4 4 4 14 6.6
4 4 4 26 8.5
-5 -4 -4 853.01 38.3
-5 -4 -4 742.73 30.4
-5 -4 -4 803.62 28.7
-5 -4 -4 779.12 38.9
-5 -4 -4 768.92 35.3
5 4 4 840.22 38.2
5 4 4 787.82 37.4
5 4 4 692.43 31.5
5 4 4 770.52 36.2
5 4 4 778.22 29.9
5 4 4 794.42 40.8
5 4 4 783.92 36.4
-6 -4 -4 408.16 28.5
-6 -4 -4 385.86 25.3
-6 -4 -4 407.76 30.2
-6 -4 -4 414.36 17.7
6 4 4 377.16 21.7
6 4 4 360.96 28.5
6 4 4 403.06 26.9
6 4 4 386.16 26.4
6 4 4 444.26 28.9
6 4 4 440.36 27.6
6 4 4 387.76 21.9
-7 -4 -4 14.8 6.2
-7 -4 -4 19.7 8.1
-7 -4 -4 29.2 11.7
7 4 4 31.8 11.3
7 4 4 14.6 8.9
7 4 4 23.5 7.4
7 4 4 26.5 9.2
7 4 4 27.4 9.7
7 4 4 20.6 6.3
7 4 4 20.8 8.6
-8 -4 -4 62.69 17.3
-8 -4 -4 37.5 10.8
-8 -4 -4 64.59 17.8
8 4 4 49.3 13.5
8 4 4 46.4 13.1
8 4 4 60.39 19.4
8 4 4 20.7 9.5
8 4 4 47.9 14.8
8 4 4 46.6 13.5
8 4 4 65.79 12.7
8 4 4 86.89 14.3
8 4 4 53.19 12.2
9 4 4 10.6 7
9 4 4 29.6 11.6
9 4 4 39 14.3
9 4 4 56.79 20.5
9 4 4 26.2 11
9 4 4 16.7 11.7
9 4 4 26.4 12.8
9 4 4 16.8 8.2
10 4 4 0.7 12.1
10 4 4 8.5 7.6
10 4 4 8.9 11.4
10 4 4 1.2 9.3
10 4 4 2.7 8.4
11 4 4 10.4 7.9
11 4 4 38.8 17.7
11 4 4 -8 10.7
11 4 4 12.5 14.7
11 4 4 -6.9 5.9
12 4 4 31 16.7
12 4 4 12.6 11.1
12 4 4 -7.8 8
6 -5 -4 -3.4 9.5
-6 5 4 6.3 9.1
5 -5 -4 7 11.8
5 -5 -4 9.5 12.2
-5 5 4 23.2 11.3
4 -5 -4 24.1 14.6
4 -5 -4 14.4 11.1
-4 5 4 23.2 9.3
3 -5 -4 83.19 20.9
3 -5 -4 67.19 19.1
3 -5 -4 71.29 21.2
3 -5 -4 57.59 11.4
-3 5 4 57.99 14.3
-3 5 4 54.59 5.9
-3 5 4 35.4 22.2
-3 5 4 43.7 12.2
-3 5 4 42.5 15.3
2 -5 -4 -1.2 3.7
2 -5 -4 -2.4 5.3
2 -5 -4 -0.6 5.3
2 -5 -4 -1.3 3.4
2 -5 -4 -2.9 7.2
-2 5 4 -5.5 5.5
-2 5 4 -13.7 5.5
-2 5 4 -1.9 3
-2 5 4 1 4.6
-2 5 4 12.8 11.9
-2 5 4 -7.9 2.9
1 -5 -4 9.4 8.5
1 -5 -4 6.7 6.6
1 -5 -4 0.8 3.6
1 -5 -4 11.8 7.4
1 -5 -4 10.1 6
-1 5 4 -5.1 5.6
-1 5 4 21.2 8.7
-1 5 4 -0.9 3.6
-1 5 4 15.4 6.5
-1 5 4 5.9 4.2
-1 5 4 0.1 10.2
-1 5 4 7.1 4.6
0 -5 -4 0.9 5.1
0 -5 -4 12.8 9.5
0 -5 -4 13.7 6.1
0 -5 -4 16.1 7.2
0 -5 -4 6.8 5.2
0 5 4 13.3 9.4
0 5 4 19.2 6
0 5 4 9.8 5.2
0 5 4 19 9.1
0 5 4 6 5
0 5 4 25.4 10.5
0 5 4 13.5 6.8
-1 -5 -4 1185.38 43.9
-1 -5 -4 1169.08 43.1
-1 -5 -4 1282.17 53.09
-1 -5 -4 1221.28 45
-1 -5 -4 1181.48 61.09
1 5 4 1212.28 53.89
1 5 4 1191.28 44.1
1 5 4 1172.58 40.6
1 5 4 1257.07 48
1 5 4 1299.17 68.69
1 5 4 1171.18 46.5
1 5 4 1221.08 42.6
-2 -5 -4 1137.69 57.09
-2 -5 -4 1140.09 41.1
-2 -5 -4 1278.67 50.59
-2 -5 -4 1108.59 43.5
-2 -5 -4 1167.48 39.4
2 5 4 1153.68 45.5
2 5 4 1111.69 44.9
2 5 4 1134.19 49.6
2 5 4 1151.48 41.1
2 5 4 1171.58 40.7
2 5 4 1177.48 62.79
2 5 4 1202.78 42.3
-3 -5 -4 124.99 17.8
-3 -5 -4 91.39 12.3
-3 -5 -4 120.99 20.1
-3 -5 -4 107.69 16.3
-3 -5 -4 102.69 10.3
3 5 4 112.89 15.5
3 5 4 111.99 16.7
3 5 4 101.39 11.1
3 5 4 101.59 20.7
3 5 4 122.69 17.7
3 5 4 100.59 16.9
3 5 4 118.09 10.8
-4 -5 -4 246.38 22.8
-4 -5 -4 238.38 16
-4 -5 -4 267.37 20.6
-4 -5 -4 241.88 20.4
-4 -5 -4 257.87 16.9
4 5 4 276.47 21.7
4 5 4 187.08 22.8
4 5 4 265.67 20.9
4 5 4 220.48 13.9
4 5 4 247.08 20.3
4 5 4 224.28 16.7
4 5 4 232.38 21.2
-5 -5 -4 2.2 2.8
-5 -5 -4 0.1 3.4
-5 -5 -4 0.1 4.6
-5 -5 -4 3.1 4
-5 -5 -4 2.7 6
5 5 4 -0.5 3.8
5 5 4 -1.7 2.9
5 5 4 2.1 5.2
5 5 4 4.2 5
5 5 4 1.2 3.7
5 5 4 -1.9 4.6
5 5 4 -3.3 2.1
-6 -5 -4 8.6 4.4
-6 -5 -4 6.7 5.7
-6 -5 -4 8.7 4.5
-6 -5 -4 22.7 7.6
-6 -5 -4 10 7.5
6 5 4 9.1 6
6 5 4 -0.1 4.4
6 5 4 16.3 5.8
6 5 4 3.1 5.7
6 5 4 0.5 5.2
6 5 4 11.8 7.3
6 5 4 3.9 5.6
-7 -5 -4 33.1 9.4
-7 -5 -4 23.5 10.7
-7 -5 -4 17.1 7.9
-7 -5 -4 25.7 5.8
-7 -5 -4 15.6 7.8
7 5 4 27.7 8.3
7 5 4 24.4 10
7 5 4 18 8.1
7 5 4 33.2 9.8
7 5 4 8.1 7.2
7 5 4 11.6 6
-8 -5 -4 8.3 7.4
-8 -5 -4 20.3 7.8
-8 -5 -4 -3.4 9.4
8 5 4 5.5 9.2
8 5 4 2.7 7.3
8 5 4 12.6 7.9
8 5 4 9.2 6.9
8 5 4 32.1 12.7
8 5 4 8.1 5.7
8 5 4 15.6 7.9
-9 -5 -4 3.6 6.7
-9 -5 -4 1.6 8.1
9 5 4 -16.3 5.5
9 5 4 -0.2 5.9
9 5 4 -8.7 6.4
9 5 4 -0.7 8.8
9 5 4 -3.3 3.9
9 5 4 -3.3 9.8
9 5 4 -5.1 4.4
9 5 4 0.3 6.5
10 5 4 29.4 14.3
10 5 4 22.2 12.2
10 5 4 -2.3 6.6
10 5 4 9.3 12.2
10 5 4 14.6 10.9
10 5 4 4.7 8.2
11 5 4 34 15.7
11 5 4 40.6 15.4
11 5 4 23.9 13.6
11 5 4 9 11.6
11 5 4 29.5 11.8
12 5 4 35.6 19.2
12 5 4 32 13
12 5 4 13.6 13.6
12 5 4 47 17
12 5 4 72.49 29.1
6 -6 -4 22.9 17.5
6 -6 -4 29.2 16.7
-6 6 4 24.5 14
5 -6 -4 -16 10.8
5 -6 -4 -6.9 7.4
-5 6 4 22.5 10.7
4 -6 -4 -10.5 8.3
4 -6 -4 -15.6 8.8
-4 6 4 -3.3 6.2
3 -6 -4 8.1 6.4
3 -6 -4 22 12.6
3 -6 -4 -4.7 6.4
-3 6 4 18.2 10.2
2 -6 -4 23.7 13.5
2 -6 -4 60.39 13.4
2 -6 -4 51.59 15.2
2 -6 -4 34.7 15.3
-2 6 4 68.99 24.9
-2 6 4 55.19 15.3
-2 6 4 14 7.4
-2 6 4 34.9 6.5
1 -6 -4 24 9
1 -6 -4 30.4 10.1
1 -6 -4 23.9 12
1 -6 -4 28.5 12.3
1 -6 -4 28.9 9.8
-1 6 4 19.9 13.4
-1 6 4 42.9 7.7
-1 6 4 29.7 9.9
-1 6 4 27.9 10.4
-1 6 4 20.7 7.1
-1 6 4 25.6 9.5
0 -6 -4 52.89 15
0 -6 -4 57.69 12.3
0 -6 -4 70.69 19.7
0 -6 -4 45 12.4
0 -6 -4 53.59 11.9
0 6 4 33.1 12.8
0 6 4 43.5 10.4
0 6 4 54.49 14.1
0 6 4 57.39 14
0 6 4 56.09 11.5
0 6 4 51.19 19.8
0 6 4 41.5 9.2
-1 -6 -4 138.29 15.2
-1 -6 -4 149.88 27.8
-1 -6 -4 154.28 23.3
-1 -6 -4 184.48 17.4
-1 -6 -4 171.98 17.2
1 6 4 138.69 29.3
1 6 4 146.29 15.4
1 6 4 141.29 15.2
1 6 4 151.98 17.4
1 6 4 160.78 18.3
1 6 4 165.68 25.3
1 6 4 138.09 13.6
-2 -6 -4 5208.68 127.29
-2 -6 -4 5216.48 122.99
-2 -6 -4 5430.56 117.39
-2 -6 -4 5379.96 136.19
-2 -6 -4 5247.97 153.58
2 6 4 5338.47 167.98
2 6 4 5565.84 122.69
2 6 4 5250.27 127.69
2 6 4 5209.38 138.89
2 6 4 5298.17 131.59
2 6 4 4644.04 118.19
2 6 4 5302.57 123.39
-3 -6 -4 5.9 5.6
-3 -6 -4 8.3 6.2
-3 -6 -4 11.7 6.1
-3 -6 -4 19.7 10.5
-3 -6 -4 19.4 9.6
3 6 4 15.3 8.5
3 6 4 11.4 7
3 6 4 32.5 10.4
3 6 4 11.9 6.4
3 6 4 18.5 12.7
3 6 4 7.4 4.8
3 6 4 8.3 6.7
-4 -6 -4 33.8 10.1
-4 -6 -4 32.7 12.1
-4 -6 -4 19.5 8.8
-4 -6 -4 11.7 5.1
-4 -6 -4 18.4 5.5
4 6 4 18.2 8.4
4 6 4 24.9 9.3
4 6 4 16.6 5.5
4 6 4 34.4 10.1
4 6 4 10 7.4
4 6 4 26.1 7.9
-5 -6 -4 290.57 19.7
-5 -6 -4 285.77 23.6
-5 -6 -4 358.16 20.9
-5 -6 -4 286.67 26.6
-5 -6 -4 316.97 24.8
5 6 4 344.17 28
5 6 4 310.27 31.4
5 6 4 296.17 24.9
5 6 4 306.57 24.4
5 6 4 287.07 16.1
5 6 4 277.27 20.6
5 6 4 274.17 23.9
-6 -6 -4 82.19 13.5
-6 -6 -4 98.29 17.6
-6 -6 -4 90.69 17
-6 -6 -4 100.09 17
-6 -6 -4 91.29 13
6 6 4 84.89 18.2
6 6 4 100.79 19.8
6 6 4 78.99 16.3
6 6 4 87.99 9.8
6 6 4 66.89 14
6 6 4 89.49 17.2
6 6 4 60.39 12
-7 -6 -4 5.3 7
-7 -6 -4 3.1 4.9
-7 -6 -4 7.2 4.8
-7 -6 -4 0.1 5.3
-7 -6 -4 5.7 8.4
-7 -6 -4 -4.8 5.8
7 6 4 -1 5.5
7 6 4 6.9 7.7
7 6 4 2.5 4.4
7 6 4 3.1 6
7 6 4 -0.9 6.3
7 6 4 4.9 4.7
-8 -6 -4 31.4 9.6
-8 -6 -4 46 13.7
-8 -6 -4 41.3 10.6
-8 -6 -4 46.7 8
-8 -6 -4 35.8 13.6
8 6 4 26.3 8.9
8 6 4 46.6 11.5
8 6 4 34.5 12.4
8 6 4 26.3 9.3
8 6 4 24.7 9.8
8 6 4 21 10.1
8 6 4 39.1 10.8
-9 -6 -4 44.6 14.3
-9 -6 -4 62.29 18
9 6 4 41.2 11.7
9 6 4 44.7 12.3
9 6 4 49.6 14.1
9 6 4 35.9 13.3
9 6 4 48.2 14.7
-10 -6 -4 -3 5
-10 -6 -4 -8.7 10.3
10 6 4 7.8 8.4
10 6 4 23.8 12.6
10 6 4 -13 8.4
10 6 4 -6.5 8.5
11 6 4 -2.4 7.1
11 6 4 7.2 10
11 6 4 -25.7 12.4
11 6 4 -10.5 7.7
11 6 4 -0.6 9.5
12 6 4 1.5 12.2
12 6 4 6 16.4
12 6 4 9.7 10
5 -7 -4 -9.3 11.5
5 -7 -4 -12.4 9.9
-5 7 4 -6 6
4 -7 -4 10.5 15.2
4 -7 -4 21.9 15.2
-4 7 4 20.8 11.2
3 -7 -4 -1.7 11
3 -7 -4 6.2 12.9
-3 7 4 11.2 9.2
2 -7 -4 5.9 7.8
2 -7 -4 -3.2 7.5
2 -7 -4 -3.2 6.3
-2 7 4 3.4 7
1 -7 -4 155.68 22.2
1 -7 -4 109.19 28.1
1 -7 -4 154.28 28
1 -7 -4 149.09 25
-1 7 4 110.19 28.5
-1 7 4 146.79 14.3
-1 7 4 144.19 21.4
-1 7 4 128.19 22.7
0 -7 -4 55.89 16
0 -7 -4 58.99 13.4
0 -7 -4 84.09 23.5
0 -7 -4 81.29 16.4
0 -7 -4 67.09 15.4
0 7 4 29 11.7
0 7 4 46.8 9.6
0 7 4 71.49 13.6
0 7 4 50.19 14.4
0 7 4 58.19 13
0 7 4 36.1 17.6
0 7 4 40.1 14.3
-1 -7 -4 359.46 26.5
-1 -7 -4 388.46 27.1
-1 -7 -4 391.16 40.4
-1 -7 -4 475.35 31
-1 -7 -4 420.66 34.5
1 7 4 314.17 27.5
1 7 4 380.46 26.5
1 7 4 389.86 30.7
1 7 4 359.36 22.9
1 7 4 432.86 48
1 7 4 438.46 37.3
1 7 4 390.76 27.3
-2 -7 -4 6.8 7.7
-2 -7 -4 11.4 6.2
-2 -7 -4 23.7 11.6
-2 -7 -4 7.4 4.4
-2 -7 -4 -1.5 4.6
2 7 4 7.3 5.1
2 7 4 11.1 7.7
2 7 4 12.5 6.2
2 7 4 14.3 14.3
2 7 4 -6 6.7
2 7 4 20.7 6.8
2 7 4 24.4 10.6
-3 -7 -4 114.69 19.6
-3 -7 -4 59.19 13.5
-3 -7 -4 92.29 15
-3 -7 -4 102.89 21.3
-3 -7 -4 99.49 10.9
3 7 4 106.49 17.5
3 7 4 93.59 19.6
3 7 4 84.99 17.1
3 7 4 73.29 15.9
3 7 4 80.49 23.3
3 7 4 81.59 13.8
3 7 4 91.79 15
-4 -7 -4 -3.4 6.7
-4 -7 -4 8.3 4.7
-4 -7 -4 10.4 5.7
-4 -7 -4 21.2 9.4
-4 -7 -4 12.9 8
4 7 4 17 7.7
4 7 4 6.5 6.2
4 7 4 15 9.9
4 7 4 6.5 4.5
4 7 4 2 6.8
4 7 4 10.4 5.9
4 7 4 3.9 6.3
-5 -7 -4 6.1 7
-5 -7 -4 -5 6.8
-5 -7 -4 9 4.5
-5 -7 -4 13 7.3
-5 -7 -4 5.3 5.5
5 7 4 8 5.8
5 7 4 -1.4 6.7
5 7 4 3.7 5.9
5 7 4 2.5 7.3
5 7 4 1.1 2.6
5 7 4 0.3 5.9
5 7 4 0.3 6.3
-6 -7 -4 29 10.1
-6 -7 -4 32.5 8.2
-6 -7 -4 32 12.3
-6 -7 -4 20 11.1
-6 -7 -4 36.8 9.6
6 7 4 26.7 5.8
6 7 4 26.4 10.2
6 7 4 32.2 11.7
6 7 4 38.7 11.1
6 7 4 24.8 9.5
6 7 4 24.9 8.7
6 7 4 26 12.8
-7 -7 -4 3.7 6.4
-7 -7 -4 4.4 4.2
-7 -7 -4 -0.3 10.4
-7 -7 -4 0.4 5.2
-7 -7 -4 0.5 5.7
-7 -7 -4 0.6 6
-7 -7 -4 11.5 6.3
7 7 4 5.9 6.8
7 7 4 -1.2 5.9
7 7 4 12.1 5.7
7 7 4 0.2 4.1
7 7 4 1.5 6.9
7 7 4 9.7 5.5
-8 -7 -4 85.79 15.1
-8 -7 -4 98.19 18.1
-8 -7 -4 73.29 13.8
-8 -7 -4 90.09 19.6
-8 -7 -4 59.29 13.6
-8 -7 -4 99.29 19.4
8 7 4 96.19 17.2
8 7 4 76.39 17.8
8 7 4 90.69 17.5
8 7 4 92.99 16.6
-9 -7 -4 190.38 15.1
-9 -7 -4 223.48 24.4
-9 -7 -4 170.88 28.3
-9 -7 -4 216.68 20.7
9 7 4 219.78 22.9
9 7 4 169.58 22.9
9 7 4 248.58 34.2
9 7 4 236.38 22.4
9 7 4 184.98 21.4
-10 -7 -4 45.4 13.9
-10 -7 -4 29.6 15.5
10 7 4 31.6 14.3
10 7 4 24.8 10.9
10 7 4 38.9 12
-11 -7 -4 7.7 8.6
-11 -7 -4 -9.5 13.3
11 7 4 22 13
11 7 4 15.1 9.6
11 7 4 35.7 15.4
12 7 4 9 7.1
12 7 4 18.3 13.3
12 7 4 16.2 14.8
4 -8 -4 3.2 11.2
-4 8 4 12.3 8.6
3 -8 -4 21.4 11.2
3 -8 -4 5.5 8.6
-3 8 4 6.6 7.1
2 -8 -4 14.5 8.4
2 -8 -4 3.6 12.5
-2 8 4 6.7 7.8
1 -8 -4 7.5 11.1
1 -8 -4 2.3 6.5
1 -8 -4 15.6 7.4
-1 8 4 16 8.4
0 -8 -4 32.6 12.1
0 -8 -4 43.7 18.6
0 -8 -4 16.4 11.3
0 -8 -4 16.2 10.1
0 8 4 18.6 7.9
0 8 4 13.7 8.6
0 8 4 13.5 10.3
0 8 4 30.2 24.1
-1 -8 -4 26.3 13.2
-1 -8 -4 7.7 8.3
-1 -8 -4 21.2 15
-1 -8 -4 23.5 9.7
1 8 4 2 9.4
1 8 4 23.3 9.1
1 8 4 13.3 9.5
1 8 4 13.3 8.4
1 8 4 21 16.9
1 8 4 16.4 8.4
-2 -8 -4 53.59 21.9
-2 -8 -4 56.49 13.3
-2 -8 -4 103.09 20.5
-2 -8 -4 52.09 10.8
-2 -8 -4 35.4 12.6
2 8 4 31 12.2
2 8 4 60.09 16.9
2 8 4 39.2 10.7
2 8 4 53.59 15.8
2 8 4 82.79 16.7
2 8 4 60.59 21.2
2 8 4 60.39 13.4
-3 -8 -4 15.3 8.6
-3 -8 -4 -0.6 5.2
-3 -8 -4 10.4 8
-3 -8 -4 15.3 7.4
-3 -8 -4 26.3 10.9
3 8 4 11.7 9.7
3 8 4 26.8 13.4
3 8 4 -4.2 6.4
3 8 4 -7.9 7.5
3 8 4 29 11
3 8 4 18.4 7.8
3 8 4 18.1 15.6
-4 -8 -4 11.2 6.8
-4 -8 -4 7.5 7.5
-4 -8 -4 5.5 8.2
-4 -8 -4 21 6.3
-4 -8 -4 1.4 8.8
4 8 4 -11.4 5.9
4 8 4 1.6 5.4
4 8 4 9.4 9.7
4 8 4 8.4 8.6
4 8 4 36.4 11.9
4 8 4 3.7 5.3
4 8 4 -5.9 11
-5 -8 -4 1.2 4
-5 -8 -4 -10.4 3.7
-5 -8 -4 0 5.1
-5 -8 -4 4.3 7.3
-5 -8 -4 5.6 9.9
5 8 4 -0.5 8.2
5 8 4 -1.9 5.4
5 8 4 -1.9 6.4
5 8 4 -10.6 9.5
5 8 4 2.6 8.6
5 8 4 5.6 7.2
-6 -8 -4 216.88 30.2
-6 -8 -4 107.19 17.5
-6 -8 -4 198.48 31.5
-6 -8 -4 184.88 21.4
-6 -8 -4 139.89 12.1
6 8 4 188.38 20.3
6 8 4 139.09 24
6 8 4 181.38 26.6
6 8 4 160.48 24
6 8 4 192.78 35.4
-7 -8 -4 60.29 12.9
-7 -8 -4 50.29 23
-7 -8 -4 81.89 19.1
-7 -8 -4 59.79 10.3
-7 -8 -4 111.29 19.7
-7 -8 -4 93.89 19
7 8 4 78.79 17.5
7 8 4 102.29 18.1
7 8 4 73.09 17.6
-8 -8 -4 15.5 11.3
-8 -8 -4 19.5 10.7
-8 -8 -4 4.3 8.6
-8 -8 -4 13.8 15.4
-8 -8 -4 26.3 9.9
-8 -8 -4 14.9 9.4
8 8 4 15.9 10.7
8 8 4 24.1 10.3
8 8 4 2 8.4
-9 -8 -4 77.09 20.1
-9 -8 -4 114.89 22.4
-9 -8 -4 58.39 20.8
-9 -8 -4 59.79 14.6
9 8 4 76.09 20.3
9 8 4 83.49 20.8
9 8 4 64.59 14.4
-10 -8 -4 -7.5 9.7
-10 -8 -4 -2.8 5.9
-10 -8 -4 -11.7 9.3
-10 -8 -4 1.8 7.8
10 8 4 -12.1 5.4
10 8 4 23 9.3
-11 -8 -4 8.2 18.8
-11 -8 -4 27.4 12.5
11 8 4 8.5 8.8
11 8 4 -1.1 10.2
-12 -8 -4 25 13.6
12 8 4 2.2 7.7
12 8 4 4.9 10.8
2 -9 -4 -0.6 11
2 -9 -4 -6 10.6
-2 9 4 7.2 8.8
1 -9 -4 -17.7 7.3
1 -9 -4 -4 7.9
1 -9 -4 -6 7.8
-1 9 4 -10.9 5.4
0 -9 -4 21.6 13.3
0 -9 -4 15 10.7
0 -9 -4 13 11.3
0 9 4 17.6 10.7
-1 -9 -4 14.8 16.7
-1 -9 -4 -11.3 8.4
-1 -9 -4 6 9.1
-1 -9 -4 -1.5 8.1
1 9 4 4.9 6.1
1 9 4 -7.2 6.1
1 9 4 4.5 13.8
-2 -9 -4 9.6 13.2
-2 -9 -4 -0.3 6.5
-2 -9 -4 2 8.1
-2 -9 -4 -14.1 10.6
2 9 4 -0.6 5.7
2 9 4 21.7 10.6
2 9 4 13.7 8.2
2 9 4 -4.7 11.4
-3 -9 -4 954 68.99
-3 -9 -4 845.72 49.8
-3 -9 -4 919.11 54.69
-3 -9 -4 854.71 37.6
3 9 4 1007.2 48.6
3 9 4 923.11 47.5
3 9 4 900.91 50.49
3 9 4 877.21 76.19
-4 -9 -4 7.1 5.6
-4 -9 -4 -2.4 11.5
-4 -9 -4 4.8 6.1
-4 -9 -4 -0.7 7.4
4 9 4 4.9 7.9
4 9 4 3.8 9.8
4 9 4 5.6 6.8
4 9 4 4.9 11.4
-5 -9 -4 8.5 8.6
-5 -9 -4 6 6.3
-5 -9 -4 12.4 8.3
-5 -9 -4 20.6 11.4
5 9 4 -8 9.3
5 9 4 3.4 8.6
5 9 4 7.7 7.3
5 9 4 15.5 8.3
5 9 4 47.4 22.7
-6 -9 -4 5.8 6.3
-6 -9 -4 0.6 11.6
-6 -9 -4 4.8 7.2
6 9 4 -2.4 4
6 9 4 -3.9 4.4
6 9 4 15.9 10.8
6 9 4 -0.5 13.1
-7 -9 -4 88.79 19.7
-7 -9 -4 50.79 18
-7 -9 -4 79.49 16
7 9 4 94.49 18.8
7 9 4 56.29 16.1
7 9 4 53.29 17.2
-8 -9 -4 15 12.7
-8 -9 -4 19.4 9.3
-8 -9 -4 14.4 9.6
8 9 4 14.9 7.7
8 9 4 17.5 10.4
8 9 4 6.4 9.1
-9 -9 -4 1.5 10.5
-9 -9 -4 10.2 8.1
-9 -9 -4 -9.4 4.1
9 9 4 -6.5 5.8
9 9 4 1.2 7.4
-10 -9 -4 0 14.6
-10 -9 -4 6.8 10.2
-10 -9 -4 4.2 9.3
10 9 4 11.9 10.4
10 9 4 -1 9.6
-11 -9 -4 47.8 15.5
-11 -9 -4 42.2 9.7
11 9 4 48.2 13.6
11 9 4 25.7 16
1 -10 -4 -2.5 12.3
1 -10 -4 17.5 13.2
-1 10 4 9.2 9.2
0 -10 -4 -2.9 6.2
0 -10 -4 -2 10.3
0 10 4 -2.2 6.7
-1 -10 -4 23.2 11.3
-1 -10 -4 -9.4 9
-1 -10 -4 -4.9 8.5
1 10 4 -10 6.8
-2 -10 -4 5.4 8.9
-2 -10 -4 -6 6.9
-2 -10 -4 -6.1 13.6
-2 -10 -4 3.6 10.1
2 10 4 -21.4 20.4
2 10 4 -0.1 5.8
2 10 4 3.2 7.9
-3 -10 -4 6.4 11
-3 -10 -4 2.5 17.9
3 10 4 32.5 24.6
3 10 4 20.8 11.4
3 10 4 16.7 11.1
-4 -10 -4 27.4 13.2
-4 -10 -4 33.1 17.9
-4 -10 -4 8.8 11.1
4 10 4 6.7 12.8
4 10 4 16 9.7
4 10 4 9.7 10
-5 -10 -4 11.6 10.3
-5 -10 -4 3.1 15.7
-5 -10 -4 9.9 11.5
5 10 4 19.8 9
5 10 4 0 5.4
5 10 4 18.2 15.7
-6 -10 -4 4.8 7.1
-6 -10 -4 1.1 14.1
-6 -10 -4 -1 5.5
6 10 4 -5.7 8.2
-7 -10 -4 2.1 11.4
-7 -10 -4 -1.8 5.7
7 10 4 -3.2 10
7 10 4 5.8 8.6
-8 -10 -4 14.6 13.9
-8 -10 -4 -6.6 5.7
-8 -10 -4 0.9 9
8 10 4 -2.2 5.3
8 10 4 -2.1 7.1
-9 -10 -4 39.1 16.5
-9 -10 -4 26.1 13.6
-9 -10 -4 62.39 22.3
9 10 4 31.6 12.7
9 10 4 29.5 14.4
-10 -10 -4 -15.1 12.8
-10 -10 -4 -16.8 12.3
-10 -10 -4 -1.2 5.1
10 10 4 16.3 10.2
10 10 4 -5.5 8.6
-11 -10 -4 33.2 10.2
11 10 4 -6.1 11.8
11 10 4 1.5 8.6
-1 -11 -4 2.5 10.8
-1 -11 -4 -6.2 11.4
1 11 4 -4.1 7.4
-2 -11 -4 -4.7 7.6
-2 -11 -4 -14.5 6.3
2 11 4 -22.8 7.2
-3 -11 -4 48.1 25.5
-3 -11 -4 65.59 19.9
-3 -11 -4 65.09 21.1
3 11 4 59.19 18.5
3 11 4 51.49 14.4
3 11 4 64.59 36
-4 -11 -4 -6.4 16.8
-4 -11 -4 4.8 10.4
-4 -11 -4 -13 9.6
4 11 4 0.2 12
4 11 4 42.8 29.7
-5 -11 -4 11.8 12.2
-5 -11 -4 21.6 20.5
-5 -11 -4 7.4 9.3
5 11 4 13.7 10
5 11 4 5.7 9.8
-6 -11 -4 27.3 11.5
-6 -11 -4 23.2 14.3
6 11 4 11.2 11.4
6 11 4 -10.7 8.2
[truncated: 626,304 more chars]
